# Supplementary material for: Methylation changes induced by a glycodendropeptide immunotherapy and associated to tolerance in mice
Source: Front Immunol. 2022 Dec 14;13:1094172. doi: 10.3389/fimmu.2022.1094172 (PMC9832389; doi:10.3389/fimmu.2022.1094172)
Supplement: Supplementary file 2 [file Table_1.xlsx]

## Sheet: Desensitized.VS.Anaphylaxis
Seqnames	Start	End	nCyt	qvalue	Meth.diff	GeneId	GeneSymbol
1	4758801	4760400	16	0.000419235117114559	-5.63915547437676	ENSMUSG00000098104	NA
1	6272801	6273900	14	0.0358091367288549	6.12351119490569	ENSMUSG00000025907	Rb1cc1
1	6332201	6333200	21	0.0221978486633021	7.36823534600627	ENSMUSG00000025907	Rb1cc1
1	6510601	6511600	12	0.000470283738337896	5.41814690856918	ENSMUSG00000103845	Gm19026
1	6514101	6515500	20	0.0394136509038138	5.22160092252126	ENSMUSG00000103845	Gm19026
1	6806801	6807900	20	0.0454523923847646	5.40988779884413	ENSMUSG00000033740	St18
1	6989401	6990400	19	0.0471826864588027	6.12244897959183	ENSMUSG00000102135	NA
1	7567201	7569000	26	0.0272254556307282	7.0646740512594	ENSMUSG00000103067	NA
1	9818601	9819600	24	0.0154230207348651	5.37385117599808	ENSMUSG00000045210	Vcpip1
1	9866501	9867600	15	0.0458853184226697	5.88872290208599	ENSMUSG00000025915	Sgk3
1	10078201	10079200	24	0.0162511363180718	5.64362531942791	ENSMUSG00000025916	Ppp1r42
1	12764701	12766500	22	0.0279122380496965	7.75347506507081	ENSMUSG00000016918	Sulf1
1	13359801	13361400	16	0.000143298000142326	-8.38543562662305	ENSMUSG00000102639	NA
1	13840701	13841900	22	0.0283839812471486	5.38679200179826	ENSMUSG00000077368	Gm26273
1	14377601	14378800	46	0.0359007366944844	5.92657229887207	ENSMUSG00000025932	Eya1
1	15962901	15964100	19	0.00213354575258758	6.43005470184639	ENSMUSG00000032719	Sbspon
1	16588001	16589500	16	0.00396540518720549	7.39669555583195	ENSMUSG00000025920	Stau2
1	17193601	17194700	31	0.00257204246931398	5.02377820369406	ENSMUSG00000100110	NA
1	17236601	17237600	12	0.0456749237910561	-11.2690093843087	ENSMUSG00000099899	NA
1	20742401	20744100	21	0.0306235576219164	7.63759901440729	ENSMUSG00000099906	Lincmd1
1	20871801	20873100	30	0.0172249660572682	8.66241782856614	ENSMUSG00000041859	Mcm3
1	21149501	21150800	34	3.60534052383814e-05	6.36045351370648	ENSMUSG00000099971	NA
1	21307801	21308800	48	0.0160039866740779	7.83096454806771	ENSMUSG00000025934	Gsta3
1	23310701	23311700	54	0.0442533744129493	-5.2648192450824	ENSMUSG00000065405	Mir30a
1	23419701	23421100	36	0.0013183108917321	5.64626744490709	ENSMUSG00000026158	Ogfrl1
1	24140501	24142000	10	0.0260701313726677	5.65211381493896	ENSMUSG00000102398	NA
1	24233601	24234600	22	0.0269130282543046	6.99739478461684	ENSMUSG00000026147	Col9a1
1	25865201	25866300	38	0.0168821459841401	-5.67395736411106	ENSMUSG00000033569	Adgrb3
1	26033801	26034900	28	0.00902349622289121	5.29916209830069	ENSMUSG00000101618	Gm18443
1	27377301	27378300	14	0.0170881473927707	10.7270725849493	ENSMUSG00000100310	NA
1	28841801	28842800	11	0.0365175587031457	5.49261613091401	ENSMUSG00000081557	NA
1	29257701	29258900	12	0.0104838078976335	-6.35509407858745	ENSMUSG00000101235	Gm18033
1	33065401	33066900	11	0.0319584989126643	6.06445449650367	ENSMUSG00000100497	NA
1	33251801	33253000	24	0.0413525131814468	5.38452274848772	ENSMUSG00000104230	NA
1	33707901	33708900	36	4.05983709203625e-05	5.89304627668242	ENSMUSG00000026134	Prim2
1	33853701	33854700	19	0.000604348018939922	5.45554450533931	ENSMUSG00000042197	Zfp451
1	34050401	34051500	29	0.00295702260625143	6.51041890915468	ENSMUSG00000026131	Dst
1	34115401	34117100	23	0.0274707782625322	6.30015804597847	ENSMUSG00000026131	Dst
1	34471101	34472200	15	2.20701309080988e-06	6.17369411891027	ENSMUSG00000102336	NA
1	34471301	34472500	11	2.20701309080988e-06	6.17369411891027	ENSMUSG00000092852	Mir5103
1	34501501	34503000	31	0.0198057590957381	6.43733133103288	ENSMUSG00000026126	Ptpn18
1	34614701	34615800	25	0.0239472027190692	5.75263268592665	ENSMUSG00000045815	NA
1	34675901	34677200	47	0.0287661493441208	6.71462719013176	ENSMUSG00000104098	NA
1	35845201	35846300	12	0.0414375137624693	10.5016831039981	ENSMUSG00000101714	NA
1	36104201	36105200	34	0.00447309888735999	5.39670852025925	ENSMUSG00000045216	Hs6st1
1	36106701	36107700	13	0.00822084038996994	5.00292133129116	ENSMUSG00000045216	Hs6st1
1	36173901	36174900	11	0.0320391027329338	5.80872913992297	ENSMUSG00000102202	NA
1	36315601	36317500	15	0.000770785866833649	8.1782616059685	ENSMUSG00000047180	Neurl3
1	36368001	36369100	15	0.0129122112216035	5.53772182154223	ENSMUSG00000102762	NA
1	36475601	36476800	28	0.00720672089517318	5.48593885982811	ENSMUSG00000001143	Lman2l
1	36729301	36730400	59	0.00643400343517789	5.40911021062033	ENSMUSG00000061518	Cox5b
1	36782901	36784200	15	0.00282032132957228	5.43189112965274	ENSMUSG00000102416	4933424G06Rik
1	36798901	36800000	41	0.0342557489135511	-5.73608875083663	ENSMUSG00000026117	Zap70
1	36800301	36802100	25	0.000924803152715153	-7.68377324289609	ENSMUSG00000026117	Zap70
1	36802901	36804200	21	0.0354196591231576	-6.98938631174888	ENSMUSG00000026117	Zap70
1	36980401	36982100	17	0.0188249998939026	6.65128460111202	ENSMUSG00000026116	Tmem131
1	36999901	37001100	24	0.00268167558101997	5.25938500987417	ENSMUSG00000080054	NA
1	37255501	37256500	16	0.0239691826232256	6.67966211825861	ENSMUSG00000026114	Cnga3
1	37466801	37467800	32	0.0129154843641513	5.16767078410914	ENSMUSG00000026112	Coa5
1	37580601	37581600	17	0.047992585860932	5.62018613027384	ENSMUSG00000026110	Mgat4a
1	37902801	37904100	15	0.000165924399736207	8.18019308807573	ENSMUSG00000060771	Tsga10
1	37905201	37906300	27	0.00845668986908516	6.08387778952234	ENSMUSG00000060771	Tsga10
1	37911701	37912900	17	0.00188097276089506	-7.95075375678141	ENSMUSG00000037216	Lipt1
1	37955401	37956400	13	0.042441393079243	5.01789452277822	ENSMUSG00000061584	Lyg2
1	38169101	38170200	19	7.61070030999524e-06	5.19596114911788	ENSMUSG00000026082	Rev1
1	38423501	38424900	41	0.0060918319811484	5.71743560372365	ENSMUSG00000087131	NA
1	38427301	38428300	55	0.0247965484965135	5.97979565303099	ENSMUSG00000087131	NA
1	38975101	38976200	16	0.0235625842083064	7.53116526431805	ENSMUSG00000067604	Nms
1	39092901	39095200	20	0.00533619919705037	5.92476414670977	ENSMUSG00000104188	NA
1	39517501	39519000	28	3.70087584452619e-06	7.15227715812373	ENSMUSG00000003134	Tbc1d8
1	39519801	39520800	12	0.0101050888810672	5.88933091571722	ENSMUSG00000003134	Tbc1d8
1	39617701	39619300	13	0.011519260687114	-7.35829754603833	ENSMUSG00000048234	Rnf149
1	39687401	39688500	21	0.000168483167320449	5.65122564005613	ENSMUSG00000050967	Creg2
1	39759001	39761300	22	0.0377032833329319	5.41652345090195	ENSMUSG00000057173	Rfx8
1	40089901	40091000	19	0.00663990354984083	6.08210155439276	ENSMUSG00000102985	NA
1	40362901	40364000	21	0.0234777352222617	5.47515784376946	ENSMUSG00000070942	Il1rl2
1	40503801	40504800	17	0.00831010148806975	6.99309791554283	ENSMUSG00000026070	Il18r1
1	40618601	40620000	23	0.00229982928888849	6.02849549946354	ENSMUSG00000026065	Slc9a4
1	40721301	40722300	13	0.0108338494513229	5.01002215696479	ENSMUSG00000026062	Slc9a2
1	40847001	40848000	14	0.0018100909679818	5.53089032083142	ENSMUSG00000079588	Tmem182
1	42219601	42220700	10	0.0254208492047922	6.75759328241048	ENSMUSG00000101877	Gm8176
1	42222001	42223000	31	0.0359331807222539	6.59516024184128	ENSMUSG00000101877	Gm8176
1	42746901	42747900	19	0.0365430008480907	5.41422659563948	ENSMUSG00000097063	Pantr2
1	42891201	42892200	18	0.0369613202898558	5.44253049505602	ENSMUSG00000060679	Mrps9
1	42991001	42992300	59	0.00256311442100393	6.44333398122112	ENSMUSG00000041907	Gpr45
1	43865101	43866100	14	0.0233857527002785	11.4998107235823	ENSMUSG00000057363	Uxs1
1	43869301	43870500	19	0.0245117450942383	5.88606519298402	ENSMUSG00000057363	Uxs1
1	44137601	44138800	19	3.01414140081117e-05	6.13431243794545	ENSMUSG00000026049	Tex30
1	44188201	44189600	17	0.000113488084563516	10.2679513787523	ENSMUSG00000026048	Ercc5
1	44505101	44506200	15	0.0345106930635982	-7.41180415828303	ENSMUSG00000101567	NA
1	45214601	45215600	10	0.0391018830501049	11.0218140068886	ENSMUSG00000101937	Gm5268
1	45559801	45560800	21	0.00373014213151583	5.36463123182647	ENSMUSG00000100361	NA
1	45639401	45640500	38	0.0297789260385923	17.8433268858801	ENSMUSG00000100894	NA
1	45643101	45644400	18	0.00192638733524804	7.25663225663226	ENSMUSG00000100894	NA
1	45803501	45804800	18	0.0217911833449268	5.82177502743909	ENSMUSG00000100843	Gm8307
1	45805101	45806500	38	0.00793271789533711	6.77252598406988	ENSMUSG00000100843	Gm8307
1	45831801	45832900	11	0.000984144987808173	5.96584909663046	ENSMUSG00000025995	Wdr75
1	45943501	45945000	12	0.0180787882684789	5.71444187015828	ENSMUSG00000099381	Gm18303
1	46106201	46107200	20	0.00416222511462177	6.36988692463457	ENSMUSG00000041144	Dnah7b
1	46453901	46455100	10	0.00965901376408726	6.32023672492766	ENSMUSG00000101262	NA
1	46461401	46463100	36	0.0222848350765185	8.98058623035833	ENSMUSG00000101337	Dnah7c
1	47514701	47515800	38	0.02676346983379	-9.22117458225169	ENSMUSG00000100530	NA
1	47644201	47645300	17	0.0105486074243327	9.64055502393545	ENSMUSG00000104067	NA
1	48819201	48820200	49	0.0162303661430282	6.66886034264877	ENSMUSG00000099376	Gm19124
1	49439801	49440800	18	0.0353636309826941	-8.18452217624656	ENSMUSG00000099627	Gm6757
1	49537901	49538900	43	0.0488274683194593	-6.11034323254239	ENSMUSG00000099577	NA
1	50094301	50096000	17	0.0238118995290585	7.41272799865963	ENSMUSG00000101760	Gm8384
1	50938701	50940600	13	0.00769964915397559	5.39732599102874	ENSMUSG00000026109	Tmeff2
1	50940801	50942100	14	0.0463097726120913	5.62302562302562	ENSMUSG00000026109	Tmeff2
1	51327401	51329200	21	0.00452296202456573	7.01270660135444	ENSMUSG00000045954	Cavin2
1	51497501	51498500	13	0.0175623280082314	6.5024116689275	ENSMUSG00000101702	NA
1	51635201	51636200	24	0.00569827193868716	5.28041044646211	ENSMUSG00000099413	Gm17767
1	51953001	51954100	23	0.0187124128070798	5.37294371470725	ENSMUSG00000018417	Myo1b
1	51978301	51979500	11	3.74220620568636e-12	-17.4660857322247	ENSMUSG00002075355	NA
1	52269101	52270100	16	0.034821490983453	11.1038322961022	ENSMUSG00000026103	Gls
1	52854901	52855900	18	0.0292025256031871	6.24279815721067	ENSMUSG00000026102	Inpp1
1	52903801	52904800	10	0.0344254705499739	12.6110817699603	ENSMUSG00000041426	Hibch
1	53056701	53058100	11	0.00805050601258766	8.62837203971375	ENSMUSG00000043629	1700019D03Rik
1	53830401	53831500	18	0.0420885361512342	-6.2881895483485	ENSMUSG00000102405	NA
1	54728901	54730600	35	0.000157835721455021	8.11927916645754	ENSMUSG00000052331	Ankrd44
1	54729701	54730800	34	0.000157835721455021	8.11927916645754	ENSMUSG00000052331	Ankrd44
1	55090601	55091600	10	0.00197948865462033	5.77972794261004	ENSMUSG00000103030	NA
1	55443001	55444100	25	0.0169109036007116	-7.45221517156248	ENSMUSG00000038349	Plcl1
1	56489001	56490300	20	0.0185470170557822	7.64076726916722	ENSMUSG00000100944	NA
1	56679001	56680000	51	0.0353502878769279	6.38472684671353	ENSMUSG00000045336	Hsfy2
1	57884701	57885700	30	0.00505338418640179	5.22210417474999	ENSMUSG00000038305	Spats2l
1	58068501	58070300	31	0.0033463347334111	5.70697077701108	ENSMUSG00000063558	Aox1
1	58430301	58431600	15	0.00440306917913259	5.68911040887328	ENSMUSG00000051223	Bzw1
1	58460001	58461200	13	0.0310135122949866	5.04110044466609	ENSMUSG00000026034	Clk1
1	58540601	58541800	12	0.0474468994989793	-8.34845735027223	ENSMUSG00000026037	Orc2
1	58544301	58545300	15	0.00133197656636289	5.42856654930604	ENSMUSG00000085054	NA
1	59292701	59293800	17	0.0329513845376792	6.88797229785052	ENSMUSG00000026023	Cdk15
1	59523001	59524000	21	2.34778660867e-08	5.02305958026116	ENSMUSG00000041075	Fzd7
1	59534201	59535600	10	0.00893341776120064	6.45163578478662	ENSMUSG00000097819	NA
1	59555301	59556500	18	0.0161733036400855	5.40977404873306	ENSMUSG00000047361	Gm973
1	59714101	59715300	28	0.00230696484663051	5.63781842469692	ENSMUSG00000101400	NA
1	60082601	60083800	23	0.00205959881904402	-7.74685788635343	ENSMUSG00000026018	Ica1l
1	60383001	60384200	27	0.0019863099717105	7.62102419615046	ENSMUSG00000049439	Cyp20a1
1	60605801	60607400	27	0.00234615457937394	7.70495653114474	ENSMUSG00000026014	Raph1
1	60814801	60815800	13	0.00839570395563316	-9.51522951522952	ENSMUSG00000085965	NA
1	60817001	60818000	19	0.0101799849199614	-6.12418679686608	ENSMUSG00000086795	NA
1	60817101	60818500	18	0.0101799849199614	-6.12418679686608	ENSMUSG00000085965	NA
1	61016401	61017900	16	0.0128827795795869	-6.46340868453043	ENSMUSG00000026009	Icos
1	61590201	61591200	12	0.0403774331512545	-6.31592962523475	ENSMUSG00000100381	NA
1	61676901	61677900	20	0.0333624392555017	5.49516249340385	ENSMUSG00000052062	Pard3b
1	61678401	61679700	26	0.00794415418498664	5.81245399966263	ENSMUSG00000052062	Pard3b
1	62868901	62869900	17	0.0487076823909375	5.53223542416895	ENSMUSG00000100426	NA
1	63155301	63157000	23	0.00975132553414024	7.20982991712927	ENSMUSG00000101599	NA
1	63252401	63253900	66	0.0150530260619255	5.98820204979741	ENSMUSG00000046856	Gpr1
1	63289801	63291400	20	0.032486351657183	5.48143113223767	ENSMUSG00000102536	NA
1	63315201	63316400	12	0.00347664562988611	10.1107388556217	ENSMUSG00000027520	Zdbf2
1	64000801	64002000	17	0.0302939475689613	5.50356058913955	ENSMUSG00000044689	Gm13749
1	64342301	64344900	13	0.0231188580796517	6.46841349520188	ENSMUSG00000101895	NA
1	64431501	64432800	21	0.0357378545870212	11.6646267111509	ENSMUSG00002076107	NA
1	64437701	64439000	18	0.0190325879119988	7.48370722847226	ENSMUSG00002076107	NA
1	64653901	64655100	17	0.00024278191485338	5.83940691329375	ENSMUSG00000025956	Mettl21a
1	64656901	64658300	16	0.00682587306608745	6.73953537911122	ENSMUSG00000101832	NA
1	64966701	64967800	48	0.0341370492244699	5.52481985398494	ENSMUSG00000051344	Plekhm3
1	65214701	65217300	17	0.00683122085481105	7.72407851900711	ENSMUSG00000025950	Idh1
1	65475101	65476100	31	0.000978073853277007	5.43539325842697	ENSMUSG00000100340	Gm28923
1	65478401	65479800	14	0.0331945494332024	9.21027972299489	ENSMUSG00000100340	Gm28923
1	66070201	66072100	31	0.0134370834167022	9.12599056567154	ENSMUSG00000081623	NA
1	66213101	66214300	32	0.00727499105625889	6.50332092053665	ENSMUSG00000015222	Map2
1	66360201	66362200	47	0.00316724527892273	5.45909490868412	ENSMUSG00000015222	Map2
1	66425301	66426500	13	0.000440261011838532	5.19899390713949	ENSMUSG00000015222	Map2
1	66862901	66864800	35	0.00243425576509996	8.36092428105379	ENSMUSG00000103553	NA
1	66894801	66896600	32	4.6354127620904e-06	7.28727695212653	ENSMUSG00000089420	Gm27934
1	66900101	66901200	25	0.0422918897101696	5.97402489105231	ENSMUSG00000026003	Acadl
1	66905801	66907400	16	0.00287453037342561	10.7092348613604	ENSMUSG00000077328	Gm25832
1	66981401	66982800	11	0.018015441262506	5.0406492635692	ENSMUSG00000061816	Myl1
1	67078301	67079800	10	0.0127002352670946	8.58673725134048	ENSMUSG00000026000	Lancl1
1	67159901	67161200	30	0.0214237799147293	7.57045825651238	ENSMUSG00000025991	Cps1
1	67161301	67163500	13	0.0149463377087343	5.99471038299414	ENSMUSG00000025991	Cps1
1	67289801	67291000	10	0.0161705088299997	18.0093452682542	ENSMUSG00000086204	NA
1	67626001	67627000	12	0.000374951682289783	5.29190609340001	ENSMUSG00000082473	Kif22-ps
1	68060601	68061900	31	0.0162198043222069	24.5989304812834	ENSMUSG00000087329	NA
1	68064301	68065900	23	0.00841658687526317	8.48490327114621	ENSMUSG00000087329	NA
1	68332201	68333800	17	0.016389801149623	9.8363959681656	ENSMUSG00000083795	NA
1	69147201	69148300	21	0.000218986140000011	7.90155660088834	ENSMUSG00000062209	Erbb4
1	69172301	69173300	25	0.0010472732708909	6.87663348718234	ENSMUSG00000084332	NA
1	69551601	69552600	19	0.038204983645795	5.8763620270741	ENSMUSG00000101156	NA
1	69865101	69866100	24	0.0240428184572028	5.10594096204589	ENSMUSG00000053153	Spag16
1	71534901	71536000	31	0.029003492533116	6.77146435600542	ENSMUSG00000101617	NA
1	71594701	71596200	16	0.0187114974578224	6.57320791366192	ENSMUSG00000026192	Atic
1	71750501	71751700	17	0.0156278375988666	5.86331460762138	ENSMUSG00000101834	NA
1	71958301	71959600	42	0.000983558361144767	6.63081111299995	ENSMUSG00000101211	NA
1	72073901	72075400	12	0.0033682954977163	10.0126446269726	ENSMUSG00000101764	NA
1	72622601	72623700	39	0.00721678113780515	7.87168416957197	ENSMUSG00000039354	Smarcal1
1	72749101	72750300	19	0.000282261833636699	6.25694165076168	ENSMUSG00000046330	Rpl37a
1	73431401	73432400	43	0.0252524249644308	5.1834037986631	ENSMUSG00002076669	NA
1	74075801	74077300	13	0.00514831562312113	5.67374638088231	ENSMUSG00000055322	Tns1
1	74129601	74130600	26	0.0172200042968149	5.14682310171032	ENSMUSG00000055322	Tns1
1	74189701	74190800	20	0.0340945829249766	7.40492312286711	ENSMUSG00000026180	Cxcr2
1	74233701	74234800	19	0.0316328727848461	5.6469227491526	ENSMUSG00000048480	Cxcr1
1	74420201	74421300	10	0.0148612991717855	5.75883367034791	ENSMUSG00000026177	Slc11a1
1	74753401	74754500	26	0.00013238074318156	19.0901794834379	ENSMUSG00000026170	Cyp27a1
1	74800101	74801100	17	0.0330755813780847	-6.56076742566853	ENSMUSG00002075611	NA
1	74801501	74803000	18	0.0150855243175763	6.1220771794231	ENSMUSG00002075611	NA
1	74804901	74806400	24	0.0287596152036299	-5.08682274026214	ENSMUSG00002075611	NA
1	74806701	74807900	35	0.016995769232779	-14.519606233954	ENSMUSG00002075611	NA
1	74933101	74934400	18	0.0169226417107297	-6.8703589646359	ENSMUSG00000006546	Cryba2
1	75167401	75168500	21	3.51836465830251e-06	6.96295155967404	ENSMUSG00000033124	Atg9a
1	75193801	75194800	21	0.00537633944605541	-6.25752602508356	ENSMUSG00000026202	Tuba4a
1	75199601	75200900	40	0.0148360639167977	-5.63641130005911	ENSMUSG00000096094	A630095N17Rik
1	75210401	75211600	13	0.00983817788834422	6.16054293348902	ENSMUSG00000026203	Dnajb2
1	75234501	75235600	16	0.0403986559464033	8.98531215736509	ENSMUSG00000026204	Ptprn
1	75253401	75254500	12	0.00241255915782141	5.8097286312633	ENSMUSG00000033061	Resp18
1	75358301	75360200	52	0.0174866180979111	5.42161708865075	ENSMUSG00000026207	Speg
1	75546801	75548100	14	0.00522569062484065	6.20541079396014	ENSMUSG00000083244	Gm15180
1	75597301	75598400	26	0.021753476339585	7.31899059248972	ENSMUSG00000082528	NA
1	79646801	79647900	16	0.0387096876562829	5.7175897978282	ENSMUSG00000054702	Ap1s3
1	79836201	79838600	12	0.0100819416416173	5.96382863265851	ENSMUSG00000026249	Serpine2
1	80076701	80077700	22	0.0304609384345313	6.3679985422593	ENSMUSG00000099753	NA
1	80190601	80192200	14	0.000301246675326699	6.44513566894503	ENSMUSG00000043230	Fam124b
1	80198101	80199200	29	0.001861387637592	7.40447051617223	ENSMUSG00000043230	Fam124b
1	80438901	80439900	14	0.00566461568685795	5.01714465401861	ENSMUSG00000110100	NA
1	80707901	80709000	19	0.0351861106865568	-5.63136527175753	ENSMUSG00000104488	NA
1	80928101	80929500	19	0.00351178220360825	5.71931546716957	ENSMUSG00000099918	NA
1	81496401	81498100	38	0.00247077763513592	6.46169248678896	ENSMUSG00000104029	NA
1	82294501	82295700	14	0.000431179934828344	7.87500923939547	ENSMUSG00000026142	Rhbdd1
1	82563501	82564700	12	5.56043898499674e-05	6.9044419726376	ENSMUSG00000067158	Col4a4
1	82793601	82794700	13	0.00700192608839132	6.70524702593634	ENSMUSG00000100170	NA
1	82816001	82817000	16	0.0205018500536761	5.59588474498401	ENSMUSG00002074851	NA
1	82890201	82891300	10	0.0326344000526409	5.17789668071404	ENSMUSG00000113880	NA
1	82977501	82979300	34	7.39689099984251e-06	5.12080319913795	ENSMUSG00000113097	NA
1	83022001	83023100	15	0.0262969294300992	7.03179081068961	ENSMUSG00000113267	NA
1	83094001	83095300	31	0.0095485831702257	6.63508272752142	ENSMUSG00000026166	Ccl20
1	83137001	83138500	10	3.72538139258991e-05	6.57059881213183	ENSMUSG00000053161	Daw1
1	84111301	84112300	22	0.0152482220445953	-5.78533867074853	ENSMUSG00000102750	NA
1	84258701	84260100	28	0.0222972589156719	6.04836129039777	ENSMUSG00000045658	Pid1
1	84343901	84345100	17	0.0240047772597948	6.82020926299387	ENSMUSG00000045658	Pid1
1	84934801	84936000	20	0.019478291123398	7.35684200136837	ENSMUSG00000118590	NA
1	84939601	84940700	24	0.0044719929117693	7.68134996176643	ENSMUSG00000118590	NA
1	85679501	85680500	15	0.0219714075512256	-5.07018045168603	ENSMUSG00000098634	Mir8096
1	85703101	85704700	15	1.18538474801272e-09	6.65641268577031	ENSMUSG00000052760	A630001G21Rik
1	85990101	85991100	12	0.0195004290717382	5.87719829330545	ENSMUSG00000026229	Psmd1
1	86450501	86451500	12	0.0479000302760583	5.01888607761714	ENSMUSG00000026238	Ptma
1	86963501	86964600	31	0.0194055637096334	7.59765185777467	ENSMUSG00000103984	NA
1	86997801	86998900	14	0.000258670817060198	5.10711117024347	ENSMUSG00000101940	Akp-ps1
1	87253501	87255000	18	0.00442762233909051	7.60897543091549	ENSMUSG00000048000	Gigyf2
1	87682401	87683600	31	0.0050200820747987	-8.59581378029441	ENSMUSG00000026289	Atg16l1
1	87684601	87685600	20	0.0235292681223498	-6.17086010702846	ENSMUSG00000026289	Atg16l1
1	87731901	87733000	20	2.97828051809815e-06	5.62486909384252	ENSMUSG00000056055	Sag
1	87738901	87740100	20	0.0158133149769483	-6.14159880854021	ENSMUSG00000056055	Sag
1	87779501	87781400	12	0.00831727799792529	8.66731816490049	ENSMUSG00000070738	Dgkd
1	87782601	87783700	16	0.0478243477769244	-9.66726577957679	ENSMUSG00000070738	Dgkd
1	87862401	87864000	86	0.00376021128107699	-7.65346522861931	ENSMUSG00000070738	Dgkd
1	87947001	87948100	17	0.0450753722224371	9.0494623655914	ENSMUSG00000084021	Gm5832
1	87982101	87983300	17	0.0300134235586366	-12.0267770837944	ENSMUSG00000090165	Ugt1a10
1	87988101	87989200	31	0.00309721758274715	6.43729707056636	ENSMUSG00000118583	NA
1	88022101	88023800	12	0.00468503435978296	5.48387692110335	ENSMUSG00000090124	Ugt1a7c
1	88132601	88134100	10	1.87706459505855e-06	6.66632581936564	ENSMUSG00000081984	Dnajb3
1	88438701	88439700	13	0.0267974563870475	5.25672578115575	ENSMUSG00000062310	Glrp1
1	88479901	88481700	23	0.0139995908081389	8.61414820794273	ENSMUSG00000100798	Gm19589
1	88580801	88582600	19	0.0167633496789442	-6.83137359315975	ENSMUSG00000104057	NA
1	88631901	88633500	31	0.00827564558882337	-8.23739025353426	ENSMUSG00000049866	Arl4c
1	88648801	88649800	23	0.0115980036954343	5.643041726372	ENSMUSG00000101736	NA
1	89185201	89186300	13	0.0353985225412604	5.83257838844431	ENSMUSG00000102083	Gm5259
1	89333001	89334200	10	0.00118088407512029	6.24573092841187	ENSMUSG00000099938	C030007H22Rik
1	89380301	89381400	18	0.0360188685726568	-5.83416583416584	ENSMUSG00000055013	Agap1
1	89495801	89497400	15	0.00718245452468975	7.33241242090726	ENSMUSG00000101662	NA
1	89859001	89860400	16	0.00065508055057059	5.72696081850862	ENSMUSG00000092627	NA
1	90081401	90082500	19	0.0403352878134312	-6.21861004499976	ENSMUSG00000100850	NA
1	90251701	90252700	13	0.0216606671401929	10.4839334107627	ENSMUSG00002075783	NA
1	90768801	90769900	15	0.0203245514912029	5.34184869098215	ENSMUSG00000048126	Col6a3
1	90799501	90800600	11	0.0332604697600837	6.71190122415591	ENSMUSG00000103978	NA
1	90841601	90842800	15	0.000671484258397752	5.83338254539375	ENSMUSG00000026303	Mlph
1	90896101	90897100	22	0.00699855110175046	7.55804562315668	ENSMUSG00000026304	Rab17
1	91110001	91111200	10	0.0310926340125528	-5.76617731395268	ENSMUSG00000034353	Ramp1
1	91227201	91228300	28	0.0353772891349219	7.61085706751653	ENSMUSG00000026307	Scly
1	91385201	91386500	15	0.0106254965134846	5.70175654783694	ENSMUSG00000055866	Per2
1	92104901	92106800	28	8.34699604596907e-06	-11.2692396955694	ENSMUSG00000026313	Hdac4
1	92495801	92497700	18	0.0244067728106308	7.61293114481677	ENSMUSG00000058904	Olfr1413
1	92798701	92799700	25	0.0430917855085674	5.04613529929986	ENSMUSG00000034212	Ankmy1
1	92906401	92907400	15	0.0130808089038535	5.37276270750922	ENSMUSG00000026271	Gpr35
1	93159801	93160800	28	0.0256627653707386	6.13665506503022	ENSMUSG00000047793	Sned1
1	93164101	93165200	17	0.00128091071187615	5.82996905292952	ENSMUSG00000047793	Sned1
1	93329401	93330500	17	0.000756696051387517	6.38187650740001	ENSMUSG00000034107	Ano7
1	93438501	93439500	21	0.00470116185364683	5.70704096889089	ENSMUSG00000034066	Farp2
1	93612201	93613300	35	0.047181854637777	5.43348883978159	ENSMUSG00000026278	Bok
1	93615101	93616200	15	0.00806055880129359	5.39636895304745	ENSMUSG00000026278	Bok
1	93725701	93726800	10	0.000668322981279394	6.15411589374946	ENSMUSG00000026281	Dtymk
1	93834801	93836500	17	0.00328873533641813	-13.0255681818182	ENSMUSG00000101660	NA
1	93855301	93856400	10	0.0172367050490425	6.58505164670077	ENSMUSG00000093805	Gal3st2b
1	95950401	95951900	23	0.0256729300566932	7.97241933274032	ENSMUSG00000100062	1700063A18Rik
1	97091901	97093200	27	0.00700562015003835	11.8969579423425	ENSMUSG00000100484	NA
1	97586101	97587600	45	0.00339654661771218	7.16087829027536	ENSMUSG00000044768	Macir
1	97592201	97593500	12	0.0249722229740884	6.1725872569374	ENSMUSG00000044768	Macir
1	97698201	97699300	13	1.12544038097983e-05	5.47418633061865	ENSMUSG00000026333	Gin1
1	98347501	98348500	33	0.0245609680843349	9.56076119449624	ENSMUSG00000026336	Slco6d1
1	98516801	98518200	18	0.0242352782287624	5.34707520793441	ENSMUSG00000100009	NA
1	99699101	99701000	24	0.00114913730242271	11.6203291886858	ENSMUSG00000067028	Cntnap5b
1	99701201	99702600	21	0.0129314388826483	10.1391958550917	ENSMUSG00000067028	Cntnap5b
1	100180401	100181500	14	0.0200499140351044	11.061411992263	ENSMUSG00000087883	Gm23602
1	100577801	100579700	21	0.00683653625697514	14.9692632228227	ENSMUSG00000100977	NA
1	100580801	100583300	16	0.0144459388507179	8.15236546342451	ENSMUSG00000100977	NA
1	101083201	101084600	24	0.0233098238349687	-8.68067301238636	ENSMUSG00000100684	Gm20268
1	101808201	101809200	10	0.0116236341944679	-8.07181889149102	ENSMUSG00000100349	NA
1	103101601	103102600	33	0.0351646663098693	15.1622313344525	ENSMUSG00000100955	Gm18728
1	104692401	104693400	14	0.029246314950724	5.42753504096917	ENSMUSG00000050840	Cdh20
1	105043601	105044700	25	0.0115341175118859	5.38841802131763	ENSMUSG00000099669	NA
1	106020001	106021100	35	0.0472549694286332	8.30710642740717	ENSMUSG00000097612	NA
1	106328801	106330000	33	0.0287824720451467	6.42495175877061	ENSMUSG00000100247	NA
1	106331601	106332600	31	0.0373255961611505	5.87708095270103	ENSMUSG00000100247	NA
1	106644101	106645400	25	0.000459453890987367	7.53505719314166	ENSMUSG00000057329	Bcl2
1	106797301	106798300	27	0.0184542993795095	-8.40522955801668	ENSMUSG00000067006	Serpinb5
1	106976701	106977900	21	0.025117721898927	-9.72222222222222	ENSMUSG00000044594	Serpinb3a
1	107063301	107064500	17	0.0435472237965138	6.72799422799423	ENSMUSG00000083884	Gm15388
1	107204101	107205300	12	0.0328258011963921	6.38347180218074	ENSMUSG00000073601	Serpinb3c
1	107449001	107450100	10	0.01153702145175	8.83784995835736	ENSMUSG00000062345	Serpinb2
1	107455801	107456900	10	0.0116471678549897	8.10467028741141	ENSMUSG00000092572	Serpinb10
1	107517301	107519100	14	0.0182044790695966	7.0238496262857	ENSMUSG00000026315	Serpinb8
1	110335801	110336800	20	0.04731375315324	16.6583690132431	ENSMUSG00000100290	Gm18552
1	110525301	110526600	23	0.00105218745802585	-20	ENSMUSG00000099926	Gm6693
1	110902201	110903400	50	0.0265861722503744	10.4380525724617	ENSMUSG00000047216	Cdh19
1	111312201	111313400	14	0.0471532103119679	6.57402137115297	ENSMUSG00000101846	NA
1	111372301	111373300	13	0.039610795266477	-7.44319950202303	ENSMUSG00000101253	NA
1	111805101	111806600	15	0.00768436589912099	16.2312035188603	ENSMUSG00000101875	Gm6028
1	112331201	112333400	13	0.0252805196227848	9.84955067782915	ENSMUSG00000101054	NA
1	113218601	113220400	26	0.0358318241345831	9.53277489793472	ENSMUSG00000101453	NA
1	117463901	117465800	30	0.021208497090143	-7.823477645793	ENSMUSG00000065865	Gm24030
1	117623501	117624500	17	0.0378673216649029	5.36066959811708	ENSMUSG00000100265	NA
1	118381001	118382200	14	0.00990478541841027	-7.23503600888558	ENSMUSG00000077257	Gm26080
1	119252401	119253500	14	0.0248525549967442	6.38313826226756	ENSMUSG00000099860	NA
1	119256601	119257900	22	0.0210756542409739	6.11344472552514	ENSMUSG00000101179	NA
1	119346301	119347300	29	0.0247153810205156	-5.63082892999972	ENSMUSG00000037035	Inhbb
1	119432701	119433700	16	0.0196697663186703	5.26657377821739	ENSMUSG00000004451	Ralb
1	119924001	119925200	11	0.000114326628949425	5.71861380515151	ENSMUSG00000036962	Cfap221
1	120191701	120192700	14	0.0299825267140666	5.25239743203037	ENSMUSG00000026389	Steap3
1	120202301	120203500	18	0.0442543254567726	-6.50301733951385	ENSMUSG00000026389	Steap3
1	120545501	120546600	17	0.0352845939026931	6.72205496086675	ENSMUSG00000099957	NA
1	121495701	121496700	23	0.00296663211630226	5.35211040861726	ENSMUSG00000001674	Ddx18
1	121575501	121576900	10	0.0013063161883533	-16.25	ENSMUSG00000102006	NA
1	122792101	122793400	29	0.04841340077782	14.411663216011	ENSMUSG00000104180	NA
1	123130801	123132000	11	0.0117721173268481	-15.6462585034014	ENSMUSG00000100405	NA
1	125484401	125485400	24	0.0153786298174042	5.39498825200124	ENSMUSG00000026342	Slc35f5
1	126420601	126421600	27	0.0239543288943426	12.8518134715026	ENSMUSG00000049690	Nckap5
1	126756701	126758000	19	0.00398289552874259	6.16759003597498	ENSMUSG00000049690	Nckap5
1	127427601	127429000	21	2.19990091130119e-05	8.2595484853263	ENSMUSG00000026347	Tmem163
1	128283501	128284800	12	0.036609824014994	6.08563040683305	ENSMUSG00000026355	Mcm6
1	128345001	128346100	16	0.000391879872801781	5.69134846309245	ENSMUSG00000026356	Dars
1	129209901	129211300	31	0.026853273124909	7.99438788551234	ENSMUSG00000103742	NA
1	130207701	130209400	21	0.00986355912031003	5.23745606532186	ENSMUSG00000086633	NA
1	130347701	130348800	38	0.00528149955617881	6.73896360919262	ENSMUSG00000026401	Cd55b
1	130390301	130391300	36	2.29296856367561e-06	7.45716908796042	ENSMUSG00000026399	Cd55
1	130390401	130391400	23	2.29296856367561e-06	7.45716908796042	ENSMUSG00000026399	Cd55
1	130586601	130588500	14	0.0201175557725198	-6.40339503509088	ENSMUSG00000026405	C4bp
1	130752101	130753100	15	0.00952528433130259	5.23168823155499	ENSMUSG00000086706	NA
1	130804901	130805900	13	0.0442568841361722	5.86996086996087	ENSMUSG00000042474	Fcmr
1	130813601	130814700	15	0.0166905832342062	5.45134017590914	ENSMUSG00000026420	Il24
1	130870801	130871800	24	0.000695849862152285	5.20763280041259	ENSMUSG00000016524	Il19
1	131083301	131084400	30	0.0322563126871821	-8.77934423882422	ENSMUSG00000026427	Eif2d
1	131207401	131208700	19	0.0343713783660096	-7.89348729135533	ENSMUSG00000042349	Ikbke
1	131375401	131376400	33	0.00510330999663469	9.1311395688118	ENSMUSG00000099959	NA
1	131839701	131840800	18	0.0427664573355976	5.51586684939131	ENSMUSG00000026434	Nucks1
1	132125101	132126100	10	0.0449756388897414	-5.00086	ENSMUSG00000065435	Mir135b
1	132308701	132309700	31	0.000370909589055617	5.86425562863244	ENSMUSG00000090079	NA
1	132345801	132346900	29	0.0327681560593616	6.04401346257854	ENSMUSG00000042046	Dstyk
1	132405701	132406800	19	0.0178012152025967	-5.66306489963008	ENSMUSG00000026439	Rbbp5
1	132634301	132636000	41	0.0147294207523676	-6.31760681674126	ENSMUSG00000026442	Nfasc
1	132672401	132673400	12	0.0315223008618158	8.17605932631493	ENSMUSG00000026442	Nfasc
1	132950901	132952100	16	0.0251091207388415	7.25714433448614	ENSMUSG00000054387	Mdm4
1	133056401	133058600	24	0.00310669561542735	9.03751458492796	ENSMUSG00000102425	NA
1	133218501	133219600	18	0.0348509893950214	6.30486408218417	ENSMUSG00000041757	Plekha6
1	133274301	133275600	14	0.00403036923178162	6.92601401694928	ENSMUSG00000070645	Ren1
1	133276901	133279700	21	0.00345974823105732	7.68419308321383	ENSMUSG00000070645	Ren1
1	133279801	133282100	22	0.00102099588444472	7.56917498376486	ENSMUSG00000070645	Ren1
1	133291801	133293200	19	0.00231528714303013	6.88788875302137	ENSMUSG00000070644	Etnk2
1	133312901	133314000	12	0.0168220836483844	5.2792600332811	ENSMUSG00000070643	Sox13
1	133349201	133350700	13	0.0011393119919838	5.75450841316519	ENSMUSG00000070643	Sox13
1	133454301	133455400	14	0.00655674303677676	7.80152206240761	ENSMUSG00000101004	Gm8596
1	133757101	133758700	17	0.016410028994198	6.20171716000427	ENSMUSG00000103166	NA
1	133834901	133835900	30	0.0438481559431657	5.01944904890691	ENSMUSG00000010311	Optc
1	133845201	133846400	35	0.00514079242625308	5.13301417675007	ENSMUSG00000041577	Prelp
1	133848701	133850300	40	0.0255848399784744	7.32719452589796	ENSMUSG00000041577	Prelp
1	134003001	134004400	26	0.0156092548381774	-6.86460386320644	ENSMUSG00000020423	Btg2
1	134022901	134025200	18	0.0223553683676034	6.40017740163286	ENSMUSG00000102380	NA
1	134034401	134035500	16	0.024415046157615	5.53358731373202	ENSMUSG00000073559	Gm8618
1	134065401	134066800	10	0.00157009171582927	-5.52725699134516	ENSMUSG00000026450	Chit1
1	134116801	134117800	14	0.0223378831520387	5.38815086844915	ENSMUSG00000064246	Chil1
1	134219001	134220700	24	0.0181839980592954	5.73435071711509	ENSMUSG00000026459	Myog
1	134232301	134233400	30	0.00146840279347022	5.71920744229074	ENSMUSG00000026458	Ppfia4
1	134442501	134443600	19	0.0376991965691837	5.93829632326174	ENSMUSG00000096712	NA
1	134446101	134447200	23	0.0239821266347521	5.28675307565069	ENSMUSG00000096712	NA
1	134636801	134638000	14	3.10514787353892e-08	6.09087285238347	ENSMUSG00000026452	Syt2
1	134675401	134676400	42	0.00186856823758438	5.65465228670647	ENSMUSG00000026452	Syt2
1	134728801	134730300	40	0.00190378870904194	6.07132135516102	ENSMUSG00000103614	NA
1	134730601	134732500	12	0.000281766403027715	6.67190927959822	ENSMUSG00000073557	Ppp1r12b
1	134761001	134762100	16	2.21131115106869e-07	5.3536105734497	ENSMUSG00000101168	NA
1	134887601	134888600	13	0.00619128472041369	6.28220709771511	ENSMUSG00000026429	Ube2t
1	135031001	135032500	34	0.013769057541545	7.015910363078	ENSMUSG00000042793	Lgr6
1	135037001	135038600	15	0.000746711961833405	8.87273799530362	ENSMUSG00000097993	Ptprv
1	135055601	135056700	12	0.0295763067780988	-7.08106940383663	ENSMUSG00000097993	Ptprv
1	135075301	135076900	17	0.0194591657779678	6.23757719336974	ENSMUSG00000026426	Arl8a
1	135077501	135078500	17	0.000802720823889498	5.41879706692955	ENSMUSG00000026426	Arl8a
1	135077601	135079300	20	0.000802720823889498	5.41879706692955	ENSMUSG00002075149	NA
1	135175401	135176900	34	0.00471122435920541	6.31093456808241	ENSMUSG00000097680	NA
1	135248901	135250100	22	0.0414616096247504	7.05036473353362	ENSMUSG00000048096	Lmod1
1	135301001	135302800	12	0.00829233459163131	5.85842086718796	ENSMUSG00000041889	Shisa4
1	135695001	135696000	18	0.00982354028897151	5.73624874412588	ENSMUSG00000041801	Phlda3
1	135708101	135709700	15	0.00558768756347105	5.64319215819535	ENSMUSG00000026418	Tnni1
1	135726301	135728200	16	0.00110107509276212	11.5851402109724	ENSMUSG00000026418	Tnni1
1	135847001	135849100	31	0.00838348371577867	6.25017507155185	ENSMUSG00000026413	Pkp1
1	135930901	135932200	23	0.0156746116713308	5.82244976347842	ENSMUSG00000051985	Igfn1
1	135934201	135935200	12	0.019118949358748	5.547520979884	ENSMUSG00000051985	Igfn1
1	135935701	135936800	14	0.00260922270477445	5.16824767254922	ENSMUSG00000026411	Tmem9
1	135977601	135978600	33	0.0264187227830232	5.51884190178319	ENSMUSG00000097918	Ascl5
1	135980201	135981200	23	0.0402394724337104	-5.22752185653558	ENSMUSG00000026407	Cacna1s
1	136001001	136002000	15	0.0109350677494516	5.83802824373216	ENSMUSG00000026407	Cacna1s
1	136044201	136045900	12	0.000518426953115617	6.73158273108878	ENSMUSG00000026407	Cacna1s
1	136046601	136048200	53	0.0200949035437373	-6.20175779369962	ENSMUSG00000102717	NA
1	136115201	136116200	16	2.6712035935456e-05	5.27605779153767	ENSMUSG00000087230	Mroh3
1	136160001	136161700	20	0.0109627728174855	5.39922670867677	ENSMUSG00000041605	Inava
1	136175501	136177200	27	0.0322956451824944	7.48901560105665	ENSMUSG00000103594	NA
1	136343201	136344200	23	0.0151025905443657	6.23776404384876	ENSMUSG00000097403	9230116N13Rik
1	136343301	136344300	11	0.0151025905443657	6.23776404384876	ENSMUSG00000026404	Ddx59
1	136391601	136393300	12	0.00450563114519506	6.5035040950345	ENSMUSG00000041498	Kif14
1	136504901	136508100	30	0.00168109187582053	-0.721624805781978	ENSMUSG00000104509	NA
1	136551001	136552100	18	0.0329763050444305	5.36431533526221	ENSMUSG00000097229	NA
1	136555201	136556500	20	0.00442960735331662	-5.55167472023788	ENSMUSG00000041483	Zfp281
1	136719501	136720700	16	0.0119896740108421	5.54607768469155	ENSMUSG00000103953	NA
1	136725501	136727100	13	0.0226092931896037	6.057042955804	ENSMUSG00000104261	Gm17781
1	136914501	136916200	28	0.00235556877800162	7.02978061326249	ENSMUSG00000088970	Rnu7-ps3
1	137461701	137462900	22	0.00505291026905775	7.21718097067235	ENSMUSG00000103070	NA
1	138042701	138043900	17	0.0264859100673553	7.25727422729026	ENSMUSG00000026395	Ptprc
1	138114501	138115500	10	0.00867154922134429	5.10558069381598	ENSMUSG00000099656	NA
1	138115901	138117100	15	0.00892151049530544	-7.73550743612145	ENSMUSG00000099459	NA
1	138188401	138189700	13	0.00443722062832815	13.5308692538759	ENSMUSG00000102822	NA
1	138544301	138545600	15	0.00365248291478644	7.15772594401998	ENSMUSG00000026393	Nek7
1	138610801	138612500	13	0.0215909730886631	-7.55311222507038	ENSMUSG00000100459	Gm5833
1	139130001	139131000	15	0.001149019887772	6.8784869276815	ENSMUSG00000063681	Crb1
1	139709801	139711100	12	0.0309753811552799	5.2020202020202	ENSMUSG00000070594	Cfhr4
1	140174101	140175100	26	0.0246314762272422	5.37174998817381	ENSMUSG00000052726	Kcnt2
1	141222201	141223600	13	0.0413091971563387	15.3102935711631	ENSMUSG00000118759	Gm25457
1	143615401	143617100	21	0.000917195365228305	9.55671992333458	ENSMUSG00000018196	Glrx2
1	143651201	143652500	19	0.012389887805217	5.37910405524781	ENSMUSG00000018199	Ro60
1	144049201	144050500	10	0.0183275225566448	12.4095134493671	ENSMUSG00000051079	Rgs13
1	144441301	144442900	14	0.0244299752924627	9.66680651724796	ENSMUSG00000098509	Rgs21
1	147394001	147395000	35	0.0299620384480457	14.2344997700573	ENSMUSG00000104331	NA
1	148816601	148818500	15	0.0204709993299336	11.3251532878301	ENSMUSG00000101074	NA
1	149716901	149718200	42	0.0315957235320089	5.91061544654693	ENSMUSG00002076362	NA
1	149833801	149835700	21	0.0389757189466468	10.7211385124419	ENSMUSG00000056220	Pla2g4a
1	150041401	150042500	21	0.0332464593853056	-8.2032090912726	ENSMUSG00000097754	Ptgs2os2
1	150194601	150196500	24	0.0183554007106344	8.29261921842836	ENSMUSG00000006007	Pdc
1	150866701	150868100	12	0.0109411939325972	6.62332428481301	ENSMUSG00000066842	Hmcn1
1	151302101	151303100	21	0.00338537151504143	6.10627197089579	ENSMUSG00000052748	Swt1
1	151385901	151387800	23	0.0145733104156764	9.31872411843427	ENSMUSG00000100981	NA
1	151963401	151964400	17	0.041789029160196	6.05355915346701	ENSMUSG00000032666	1700025G04Rik
1	152261101	152262100	13	0.0118566948905028	5.57071665875652	ENSMUSG00000014980	Tsen15
1	152625701	152626900	14	0.00833038314763395	5.36522594184476	ENSMUSG00000055547	Apobec4
1	153206201	153207800	12	0.0011623251754817	8.78594472698296	ENSMUSG00000026478	Lamc1
1	153282601	153284300	12	0.000967620123180991	5.82211644106066	ENSMUSG00000073538	NA
1	153286001	153287200	24	0.0029561877436067	8.59934853431439	ENSMUSG00000073538	NA
1	153300901	153301900	12	8.5234969280464e-07	5.15269305042393	ENSMUSG00000042708	Shcbp1l
1	153424301	153426500	26	0.00388479133493114	6.39911597026925	ENSMUSG00000042684	Npl
1	153528101	153530000	22	0.000245857430537395	7.26195814203813	ENSMUSG00000042671	Rgs8
1	153586701	153588000	26	0.0258871430682428	5.40441144929981	ENSMUSG00000102404	NA
1	153613501	153615300	17	0.0206555813284735	6.98746389667268	ENSMUSG00000100334	C230024C17Rik
1	153614401	153615500	20	0.0206555813284735	6.98746389667268	ENSMUSG00000026475	Rgs16
1	153621301	153623400	15	0.00252353834465616	5.65286335437824	ENSMUSG00000099568	NA
1	153723901	153724900	25	0.0439132487117578	5.20578105518045	ENSMUSG00000045968	Teddm2
1	153880301	153881300	32	8.46956428292081e-05	5.05754082935376	ENSMUSG00000101903	NA
1	153955201	153956200	13	0.0187257499120245	7.64333206649714	ENSMUSG00000088669	Gm25336
1	153991201	153992500	31	0.00288314693983746	5.59462965875403	ENSMUSG00000100627	NA
1	154133201	154134800	13	0.0302208431299532	5.35343841168824	ENSMUSG00000100221	4930532M18Rik
1	154195901	154198500	56	0.0202498600756339	6.51837988941227	ENSMUSG00000100031	Gm18727
1	154929401	154930600	20	0.0460866920007725	6.7432307242118	ENSMUSG00000101880	NA
1	154932101	154933700	14	0.0146418991624477	5.23600368060942	ENSMUSG00000101880	NA
1	154975301	154976700	25	0.00328007819064328	7.22077010661206	ENSMUSG00000056708	Ier5
1	154977001	154978400	14	4.54715113384999e-06	5.92424389479945	ENSMUSG00000056708	Ier5
1	155008801	155010000	16	2.90765288450158e-05	6.38063513327866	ENSMUSG00000026471	Mr1
1	155088801	155090500	26	0.000215223892550021	5.72800971163924	ENSMUSG00000033722	BC034090
1	155120601	155121700	14	0.0102476306814008	5.20453812205499	ENSMUSG00000033722	BC034090
1	155401101	155402700	13	0.0342112841127732	-5.72143055097543	ENSMUSG00000073535	Gm5532
1	155693901	155695200	15	7.16500801949575e-05	-17.3477669477321	ENSMUSG00000102558	NA
1	155909401	155910600	17	0.0432644061076578	6.50639393000686	ENSMUSG00000026466	Tor1aip1
1	156051301	156052300	10	0.039546107156519	-7.44526500990886	ENSMUSG00000102932	NA
1	156389001	156390300	11	0.0152669283778228	-5.82779357838634	ENSMUSG00000026596	Abl2
1	156765101	156766100	15	0.0144366907850593	7.22150211904519	ENSMUSG00000026594	Ralgps2
1	157282901	157284100	10	0.00854235452454085	-10.7558918894201	ENSMUSG00000033488	Cryzl2
1	157452701	157453700	18	0.0193072030983045	-12.9673973107386	ENSMUSG00000103962	NA
1	158180101	158181400	15	0.0312649464964103	6.02417457641306	ENSMUSG00000004031	Brinp2
1	158807101	158808200	27	0.00343819475376347	-13.5789959805314	ENSMUSG00000047661	1600012P17Rik
1	158960401	158961800	14	1.2661246594162e-06	-19.5723280874577	ENSMUSG00000104014	4930562F17Rik
1	159058101	159059400	15	0.00502791067159293	6.28020848966722	ENSMUSG00000040782	Cop1
1	159061901	159063100	17	0.028928207188997	9.06725120805835	ENSMUSG00000040782	Cop1
1	159350701	159351800	16	0.0133895160452626	6.22035498830782	ENSMUSG00000015829	Tnr
1	159812701	159813700	24	0.0317991512162256	-14.6557494621085	ENSMUSG00000088145	Gm24719
1	159874501	159875600	11	0.00517292048957676	-5.60773538166906	ENSMUSG00000090394	4930523C07Rik
1	160021601	160022600	14	0.0125463366754311	5.19671449799106	ENSMUSG00000058267	Mrps14
1	160114001	160115100	17	0.0196154507069109	-6.43181052909241	ENSMUSG00000026721	Rabgap1l
1	160627201	160628500	27	0.0415834121524734	8.09766237550885	ENSMUSG00000102852	NA
1	160732701	160734200	11	0.0141541314066437	5.3940319725632	ENSMUSG00000040423	Rc3h1
1	160866201	160867500	15	0.00284325432075359	-11.4065265104504	ENSMUSG00000065228	Gm25789
1	160866601	160867800	44	0.00284325432075359	-11.4065265104504	ENSMUSG00000102864	NA
1	160894801	160895800	24	0.0461097586268698	-11.1111111111111	ENSMUSG00000026709	Dars2
1	160957101	160958100	11	0.00644178209564759	-5.32164225212933	ENSMUSG00000026705	Klhl20
1	161219901	161221600	23	0.033458724729051	7.3481286669561	ENSMUSG00000026700	Tnfsf4
1	161318301	161319400	33	0.037400494376097	-17.3753872148691	ENSMUSG00000066755	Tnfsf18
1	161324601	161326000	16	0.017096338775462	8.50336414737669	ENSMUSG00000066755	Tnfsf18
1	161541301	161542400	27	0.0494497793302069	5.00278	ENSMUSG00000102860	NA
1	161556701	161557900	27	0.0180309010556753	-18.75	ENSMUSG00000040323	NA
1	161714501	161715500	18	0.0473288523377186	-6.46110325318246	ENSMUSG00000103158	NA
1	161795801	161796900	17	1.5514230710193e-05	11.3900740196017	ENSMUSG00000026698	Pigc
1	162045101	162046400	17	0.000274150411618414	6.34636143478212	ENSMUSG00000070126	Mir199a-2
1	162045301	162046300	16	0.000274150411618414	6.34636143478212	ENSMUSG00000070126	Mir199a-2
1	162121101	162124200	59	0.0094698524386672	-8.55571409145422	ENSMUSG00000040265	Dnm3
1	162374301	162375400	16	0.036176465582894	5.4964732334373	ENSMUSG00000026694	Eef1aknmt
1	162531701	162532700	22	2.51166968914895e-07	5.44460441519264	ENSMUSG00000040225	Prrc2c
1	162557401	162558700	15	0.0235754851708356	-7.64575815323746	ENSMUSG00000040225	Prrc2c
1	162568101	162569200	17	3.53978223541339e-06	6.29195689596054	ENSMUSG00000040225	Prrc2c
1	162654601	162655700	49	3.52436703902712e-09	-20.8939708939709	ENSMUSG00000040181	Fmo1
1	163554501	163555500	19	0.000252056012542803	7.0314075883928	ENSMUSG00000089700	Gm2343
1	163606201	163607200	37	0.00116055214413819	5.63417862307745	ENSMUSG00000026585	Kifap3
1	163756501	163757500	34	0.000238690212324528	6.05645007154406	ENSMUSG00000026584	Scyl3
1	163978501	163980400	10	0.0245716663511757	6.60731838420042	ENSMUSG00000026579	F5
1	164130701	164131700	25	0.000622315020354421	5.00349	ENSMUSG00000026575	Nme7
1	164140401	164141400	22	2.37988242047777e-06	5.33482142857143	ENSMUSG00000026575	Nme7
1	164281101	164282200	35	0.0105840590453963	-5.60941310986013	ENSMUSG00000026576	Atp1b1
1	164399101	164400600	25	0.0234446800964997	-5.67915520463157	ENSMUSG00000102389	NA
1	164620301	164621800	13	0.026996440266227	6.0894013229101	ENSMUSG00000026574	Dpt
1	164726501	164728100	14	0.000497151794038441	7.01920078934794	ENSMUSG00000103659	NA
1	165065601	165066600	23	0.0210322805665739	5.37942449707156	ENSMUSG00000040843	Tiprl
1	165461001	165462200	24	5.7054563826964e-05	5.68853233600773	ENSMUSG00000026566	Mpzl1
1	165617001	165620100	37	0.000555881821538561	-7.44449839056367	ENSMUSG00000005763	Cd247
1	165691901	165693200	14	0.00152550274612811	6.99959754266982	ENSMUSG00000005763	Cd247
1	165761501	165762500	49	0.0222083681042727	7.25373277872617	ENSMUSG00000026565	Pou2f1
1	165826301	165827600	10	0.00658019796798999	7.58804556903884	ENSMUSG00000026565	Pou2f1
1	165959301	165960600	43	0.00201296394844091	-9.71272224112827	ENSMUSG00000000544	Gpa33
1	166237101	166238600	10	0.00702292993979915	5.61462879406989	ENSMUSG00000040596	Pogk
1	166327501	166328800	35	0.0252215875133043	5.48805226714933	ENSMUSG00000086056	Gm4846
1	167176601	167177600	14	0.000774198788680509	-6.84867605818631	ENSMUSG00000026687	Aldh9a1
1	167425001	167426000	19	0.00391985006465742	5.36120560371631	ENSMUSG00000015843	Rxrg
1	167991301	167992300	20	6.15214843152304e-06	6.79417584490638	ENSMUSG00000052534	Pbx1
1	168315401	168316700	13	0.0118054826900565	15.3728781232119	ENSMUSG00000098407	Mir6348
1	168504201	168505300	27	0.00150807769937076	5.12864177393006	ENSMUSG00000103463	NA
1	168846401	168847800	39	0.00163310940247461	7.79515647473155	ENSMUSG00000098829	Mir6354
1	168848301	168849300	22	0.00802912290041365	5.73538813553619	ENSMUSG00000098829	Mir6354
1	169174101	169175400	14	0.00123619738705084	10.3212096498429	ENSMUSG00000103530	NA
1	169277901	169279600	21	0.00345624198216832	6.99711168943953	ENSMUSG00000058622	NA
1	169573201	169575300	11	0.0137798148717271	7.36378081437817	ENSMUSG00000038530	Rgs4
1	169797501	169798500	16	0.0353514309226125	8.03526524255284	ENSMUSG00000097503	3110045C21Rik
1	169938801	169939900	19	1.30184474971425e-05	6.45942578266965	ENSMUSG00000026674	Ddr2
1	169988901	169989900	59	0.0146649758893979	5.36181736530405	ENSMUSG00000026670	Uap1
1	170008301	170009300	23	1.44688253967502e-06	5.73875318024748	ENSMUSG00000103908	NA
1	170153401	170154400	13	0.0013693618091266	6.55807162984441	ENSMUSG00000038473	Nos1ap
1	170415901	170417100	13	0.0010593213271018	5.58370939560978	ENSMUSG00000038473	Nos1ap
1	170459401	170461900	24	0.0217633814072494	7.02939445232218	ENSMUSG00000102193	Gm7299
1	170711401	170712700	37	0.00859551628770407	6.37668748160704	ENSMUSG00000026659	Dusp12
1	170740201	170741500	58	0.0154867760688483	6.29797447828171	ENSMUSG00000070524	Fcrlb
1	170751401	170753200	13	0.0124477279188015	6.71844369312777	ENSMUSG00000038421	Fcrla
1	170752301	170753400	13	0.0124477279188015	6.71844369312777	ENSMUSG00000089838	NA
1	170755101	170756800	65	0.0109350230241877	8.22127640756977	ENSMUSG00000038421	Fcrla
1	170766001	170767300	13	0.0102768197012205	5.46380011071494	ENSMUSG00000104386	NA
1	170799801	170800900	17	0.000205669955935297	-6.37119321018831	ENSMUSG00000026656	Fcgr2b
1	170800001	170801000	11	0.000205669955935297	-6.37119321018831	ENSMUSG00000103676	NA
1	170803201	170805100	98	0.00489703035793063	7.36373311166367	ENSMUSG00000026656	Fcgr2b
1	170811201	170812500	12	0.0247535205759165	7.41363472110433	ENSMUSG00000104340	NA
1	170846601	170847800	10	0.0183638298964581	5.59542664787409	ENSMUSG00000059089	Fcgr4
1	170939501	170940800	34	0.00953974320198134	7.72852470967526	ENSMUSG00000026649	Cfap126
1	170943501	170944600	20	0.00121299305402051	5.45607422923197	ENSMUSG00000026649	Cfap126
1	170978501	170979500	69	0.0367489973205231	5.37627796846607	ENSMUSG00000056569	Mpz
1	170986201	170988100	12	0.00119132353598781	6.17633526517772	ENSMUSG00000056569	Mpz
1	171021001	171022600	16	0.0344920041888316	5.81548955293011	ENSMUSG00000038370	Pcp4l1
1	171043001	171044300	10	0.0241143059629158	-5.50525581221683	ENSMUSG00000005674	Tomm40l
1	171061901	171062900	33	0.000335200991042954	5.80903516589396	ENSMUSG00000058715	Fcer1g
1	171062201	171063300	18	0.000335200991042954	5.80903516589396	ENSMUSG00000013593	Ndufs2
1	171115501	171116500	11	0.00037852947432833	6.47499959466555	ENSMUSG00000053483	Usp21
1	171120701	171122200	25	0.0180466841134956	6.98757715112644	ENSMUSG00000062963	Ufc1
1	171136701	171137700	21	0.0298805719087759	10.4179610753808	ENSMUSG00000087747	Gm25151
1	171157501	171158500	10	0.03150854218848	7.28557701340904	ENSMUSG00000013973	Dedd
1	171262201	171264000	23	0.0123972609210067	6.23859030640424	ENSMUSG00000038235	F11r
1	171475501	171476900	19	0.0160380134423528	5.85812649309067	ENSMUSG00000038179	Slamf7
1	171551201	171552400	14	0.0181321835388831	6.36071179079108	ENSMUSG00000104224	NA
1	171743601	171745000	22	0.0224849950968451	-9.88226015500084	ENSMUSG00000104413	Gm37065
1	171854401	171856100	12	0.0183484200891764	6.26758099476419	ENSMUSG00000026556	Vangl2
1	172155601	172156700	13	0.0426741274713189	5.77318026112356	ENSMUSG00000038026	Kcnj9
1	172205601	172206800	25	0.0225778788909753	5.59604517003253	ENSMUSG00000050229	Pigm
1	172282301	172283300	18	0.0290215485183772	6.91194654491845	ENSMUSG00000103357	NA
1	172286001	172287000	28	0.0168091311145961	5.11692608466802	ENSMUSG00000103357	NA
1	172304801	172306700	14	0.0128773012493212	8.6051734995881	ENSMUSG00000026548	Slamf9
1	172317701	172318700	27	0.0245435689045004	-6.07101742257063	ENSMUSG00000037995	Igsf9
1	172330501	172331500	18	0.0398128365389044	5.63069988975643	ENSMUSG00000026547	Tagln2
1	172348401	172349800	12	0.00077273347137682	7.43787191323919	ENSMUSG00000026546	Cfap45
1	172415701	172419600	14	0.0161991280791185	7.06698325939693	ENSMUSG00000053318	Slamf8
1	172962801	172963800	29	0.0379190202351926	-5.03374482484829	ENSMUSG00000062527	Olfr1408
1	173318401	173319400	22	0.0258040191317485	-15.3561284291518	ENSMUSG00000037849	Ifi206
1	173501301	173502500	15	0.0166724669635283	16.4070718877849	ENSMUSG00000066677	Ifi208
1	173857101	173858200	31	0.0492212575965665	5.64516129032258	ENSMUSG00000054203	Ifi205
1	173937601	173938700	15	0.00207976152265809	-6.89655172413793	ENSMUSG00000103863	Olfr1566-ps1
1	173975801	173977000	30	0.0461257237102948	11.8058603792853	ENSMUSG00000091950	Olfr421-ps1
1	173984201	173985300	28	0.0379924708251876	9.00238502845939	ENSMUSG00000055033	Olfr420
1	173986101	173987100	26	0.0346294189572374	-5.00252	ENSMUSG00000055033	Olfr420
1	173996201	173997400	10	0.0170274616189435	13.6257513643383	ENSMUSG00000107114	NA
1	174158601	174159800	18	0.0454889691362404	6.64659026708585	ENSMUSG00000026531	Mptx1
1	174192501	174193800	40	0.0206885835089866	-10.4640073206173	ENSMUSG00000066672	Olfr417
1	174330801	174332000	13	0.00166739846421505	7.16587581991814	ENSMUSG00000028354	Fmn2
1	174748101	174749100	24	0.0338116326074524	5.81960270693807	ENSMUSG00000050069	Grem2
1	175459301	175460800	21	3.24991684474034e-05	8.84522233880523	ENSMUSG00000039783	Kmo
1	175704801	175705800	17	0.0391368260283472	5.14858026362273	ENSMUSG00000039748	Exo1
1	176470701	176472000	36	0.0428880859738781	5.90469113403653	ENSMUSG00000103471	Gm17966
1	176873701	176875300	13	0.00133262078332287	7.76710071713112	ENSMUSG00000102133	NA
1	177284701	177285800	14	0.0213810706171414	-5.88806483580725	ENSMUSG00000102432	NA
1	177807901	177808900	22	0.049609024127223	8.4240447042863	ENSMUSG00000091476	Catspere2
1	177809801	177812500	11	0.00603887636543872	0.323276238646773	ENSMUSG00000091476	Catspere2
1	178144401	178145700	31	0.00276981507294439	-7.17426138789821	ENSMUSG00000086350	NA
1	178190701	178192100	32	0.0327486120902862	5.20740101855801	ENSMUSG00002075531	NA
1	178625601	178626900	28	0.0319616373680874	5.74487250573981	ENSMUSG00000026494	Kif26b
1	179496601	179497600	35	0.0396092796939702	6.18143083562612	ENSMUSG00000038936	Sccpdh
1	179579001	179580000	16	0.000731710045548232	5.11884699953455	ENSMUSG00000026491	Ahctf1
1	180023601	180024800	21	1.42036463858998e-07	7.92399308772351	ENSMUSG00000026489	Coq8a
1	180089901	180090900	11	0.0462026162537625	5.10722555172098	ENSMUSG00000010609	Psen2
1	180346801	180348600	10	0.000639073849584474	6.37711196365603	ENSMUSG00000102608	NA
1	180414601	180415700	54	0.0224537775014834	5.74053594667897	ENSMUSG00000098926	Mir6904
1	180549301	180550400	42	0.0323240147298834	-5.43297497539185	ENSMUSG00000104202	NA
1	180593001	180594200	32	0.0290126393158636	5.43016406316296	ENSMUSG00000103156	NA
1	180598501	180599700	16	0.0421971274786101	6.13733866662298	ENSMUSG00000103156	NA
1	180658601	180659800	40	0.0375004992595508	5.5380835263785	ENSMUSG00000084558	Gm24836
1	180676901	180677900	10	0.0345360802532095	5.2211900962391	ENSMUSG00000038806	Sde2
1	180728501	180729600	35	0.0320682940195058	6.64706458483895	ENSMUSG00000026520	Pycr2
1	180763201	180764500	26	0.00752040979182591	6.7441300993809	ENSMUSG00000038793	Lefty1
1	180973501	180974500	25	0.026552691154283	5.9014527682935	ENSMUSG00000062169	Cnih4
1	181030701	181031700	24	0.00793344226526101	5.09446693657219	ENSMUSG00000038733	Wdr26
1	181054901	181056700	10	0.00425146313648339	-5.18113641098115	ENSMUSG00000054135	NA
1	181179001	181180200	10	0.00252401731931258	5.49920152065835	ENSMUSG00000026514	Cnih3
1	181673201	181674200	41	0.038350230917228	8.56119005943208	ENSMUSG00000004880	Lbr
1	181677601	181679500	36	0.00870434212586017	5.56333154659841	ENSMUSG00000056699	NA
1	181681201	181682200	19	0.00959840846489841	8.10176614130023	ENSMUSG00000056699	NA
1	181816801	181818100	25	0.0322390704708096	-6.93941617710128	ENSMUSG00000102950	NA
1	181951101	181952200	13	0.0263971235913439	6.49076894864225	ENSMUSG00000026511	Srp9
1	182108301	182109400	34	0.00609157071110683	-6.6588926235706	ENSMUSG00000038633	Degs1
1	182346001	182347100	23	0.0106413356123198	-5.37090191763669	ENSMUSG00000026509	Capn2
1	182390401	182392000	12	0.000335047510392786	6.89005286942344	ENSMUSG00000038599	Capn8
1	182509701	182511300	13	0.010455226097261	5.49954013368351	ENSMUSG00000104376	NA
1	182780801	182782500	10	0.0189167907980557	7.18007583914713	ENSMUSG00000079164	Tlr5
1	182853801	182855000	36	0.00470424413483743	5.31428082659685	ENSMUSG00002076589	NA
1	182928101	182929400	14	0.0168036743584371	5.62852732198577	ENSMUSG00000030768	Disp1
1	183196901	183198000	42	0.0241121349012864	5.47846268996065	ENSMUSG00000053461	Hhipl2
1	183199701	183201500	28	0.00859485201346713	-5.7241719898598	ENSMUSG00000053461	Hhipl2
1	183200601	183202300	26	0.00859485201346713	-5.7241719898598	ENSMUSG00000104022	NA
1	183662001	183663000	33	0.0290417759106987	8.25557041736495	ENSMUSG00000102743	NA
1	183769501	183770500	17	0.0294904188943439	-5.63137727052822	ENSMUSG00000039384	Dusp10
1	184171301	184172400	26	0.0184387073543586	5.48044431306265	ENSMUSG00000104419	NA
1	184173301	184174400	29	0.00629006262760594	5.0960496266753	ENSMUSG00000104419	NA
1	184175601	184177600	25	0.0026114046878085	6.04655292544266	ENSMUSG00000104419	NA
1	184460901	184462000	12	0.00414974758385353	6.29256163217051	ENSMUSG00000039377	Hlx
1	184615101	184616100	15	0.000102216563247156	5.17628751704219	ENSMUSG00000039349	C130074G19Rik
1	184821201	184822200	14	0.0133373421733495	5.2941906653426	ENSMUSG00000103478	NA
1	185063301	185064300	14	0.00369997143231634	5.0733323506982	ENSMUSG00000102526	NA
1	185185901	185187000	16	0.0296127747096181	5.16210611404795	ENSMUSG00000097615	Gm2061
1	185186101	185187200	14	0.0296127747096181	5.16210611404795	ENSMUSG00000026614	Slc30a10
1	185848101	185849300	12	0.00326151883059241	6.09019092392484	ENSMUSG00000039246	Lyplal1
1	185855801	185857300	14	0.000131269562537365	11.6731381970645	ENSMUSG00002076007	NA
1	186948901	186950200	28	0.00059233092473532	7.08623637940332	ENSMUSG00000039210	Gpatch2
1	189611501	189612500	14	0.0324257588793189	5.4331730017009	ENSMUSG00000104435	NA
1	190756801	190757800	19	2.99368154520631e-06	5.66605779484623	ENSMUSG00000097845	A230020J21Rik
1	190982001	190983400	17	0.0370517582674491	6.13111425212396	ENSMUSG00000103685	NA
1	190984001	190985000	17	0.0376423523738962	5.25425132955078	ENSMUSG00000103685	NA
1	190998901	191000000	12	0.0222865178523917	5.82663955922407	ENSMUSG00000103174	NA
1	191135101	191136200	37	0.0307730474833705	7.95801401919304	ENSMUSG00000026626	Ppp2r5a
1	191194201	191195400	12	0.00898883373763257	6.38928519006287	ENSMUSG00000103114	Gm32200
1	191206401	191207900	14	0.00618630123419487	6.02271211340653	ENSMUSG00000104341	NA
1	191211101	191212100	19	0.0142909037235089	5.77217082092341	ENSMUSG00000104341	NA
1	191450501	191452300	26	4.10836535110729e-05	6.03830431978265	ENSMUSG00000026623	Lpgat1
1	191709801	191710900	17	0.0454294166536359	5.98138946727307	ENSMUSG00000049353	Rd3
1	191774701	191776100	11	0.0197636358239523	6.25662024161061	ENSMUSG00000026637	Traf5
1	192923701	192925400	28	0.00220544160030584	8.19328566668471	ENSMUSG00000016194	Hsd11b1
1	192945401	192947000	14	0.00141082598769635	-8.77099042083138	ENSMUSG00000016194	Hsd11b1
1	193041101	193042300	23	0.0285924649922985	6.83976041908254	ENSMUSG00000016179	Camk1g
1	194300301	194301400	56	0.0290667810989292	6.58191297393585	ENSMUSG00000026640	Plxna2
1	194303101	194304100	18	0.000886186341342098	8.90807354116707	ENSMUSG00000026640	Plxna2
1	194619901	194621100	19	0.0263718918943513	6.93742238387149	ENSMUSG00000016494	Cd34
1	194657501	194658600	41	0.000573650811552888	6.91686840543479	ENSMUSG00000097325	Gm16897
10	3069101	3070200	27	0.0119779064499111	-11.8330549488201	ENSMUSG00000071434	9230019H11Rik
10	3123801	3125600	21	0.0343086782919886	5.49304389131656	ENSMUSG00000111625	NA
10	4160201	4161500	21	0.0214972646447843	5.30472642156015	ENSMUSG00000111266	Gm30570
10	4215401	4216500	16	0.000902442597513784	5.53915712645469	ENSMUSG00000038587	Akap12
10	4216901	4218100	12	0.00340473498757075	5.94753540049361	ENSMUSG00000038587	Akap12
10	4284501	4285500	18	0.00170845335745829	5.91446784169092	ENSMUSG00000038587	Akap12
10	4383501	4384800	41	0.0361509754027471	9.20696594134327	ENSMUSG00000061759	Armt1
10	4659701	4661100	36	0.0183132590530219	5.44826756675265	ENSMUSG00000019768	Esr1
10	4662401	4663500	26	0.00252037400702384	5.41507819542148	ENSMUSG00000019768	Esr1
10	5752001	5753000	23	0.00100950558965336	5.57876888857214	ENSMUSG00000019773	Fbxo5
10	7162801	7163800	31	0.00365214457009287	6.22900061907581	ENSMUSG00000015202	Cnksr3
10	7343101	7344700	19	4.90102992917814e-05	7.21633465338396	ENSMUSG00000112057	NA
10	7655301	7656300	50	4.80797162946321e-05	7.22470115834955	ENSMUSG00000085211	NA
10	7708101	7709100	16	0.0046960883284929	6.07243936819977	ENSMUSG00000039981	Zc3h12d
10	7710701	7712000	26	0.00447594883523902	6.56165771993831	ENSMUSG00000039981	Zc3h12d
10	9360201	9361300	27	0.0141750150436418	5.60177890083767	ENSMUSG00000112307	NA
10	9423001	9424800	18	0.0218008188792887	9.60064007633205	ENSMUSG00000111951	NA
10	9459901	9460900	49	0.0196455715536073	7.38438383960547	ENSMUSG00000112162	NA
10	9774301	9775300	20	0.0279341684963911	6.65543457305471	ENSMUSG00000019790	Stxbp5
10	10305001	10306500	38	0.0169306748041338	7.86678799584085	ENSMUSG00000050994	Adgb
10	10347101	10349000	19	0.00578623787992948	5.63229139765982	ENSMUSG00000050994	Adgb
10	10432301	10433300	33	0.000236848172401345	10.1645653531043	ENSMUSG00000019832	Rab32
10	10433801	10435000	11	0.00566686029562454	5.88330673304788	ENSMUSG00000019832	Rab32
10	10554601	10556000	20	0.0158910432976847	8.38265002970885	ENSMUSG00000078481	NA
10	11023801	11024800	12	0.0410654176572055	7.06734931801616	ENSMUSG00000090112	Shprh
10	11819001	11820400	91	0.0139428551116181	6.96766185692169	ENSMUSG00002076949	NA
10	12199701	12201400	12	0.0112797392839911	-9.42789708642183	ENSMUSG00000112156	NA
10	12741801	12742800	12	0.0464465976828292	5.83515492690392	ENSMUSG00000019820	Utrn
10	12796601	12797900	25	0.0138418618293836	5.95017432483546	ENSMUSG00000097378	B230208H11Rik
10	12840401	12841400	10	0.0188352449405487	5.60191292061282	ENSMUSG00000039232	Stx11
10	12934901	12936100	28	0.00147649933337912	7.55574045424191	ENSMUSG00000019817	Plagl1
10	12965801	12967700	11	0.000382899412989725	6.65672237393468	ENSMUSG00000019817	Plagl1
10	12966801	12968400	16	0.000412351780226987	6.66254796237164	ENSMUSG00002076823	NA
10	13263601	13265500	24	0.00353537096637772	8.00407762131449	ENSMUSG00000062866	Phactr2
10	13351101	13352200	15	0.0151270076278559	6.05732068955437	ENSMUSG00000062866	Phactr2
10	14205301	14206500	21	0.0111289560237968	-7.74642270989792	ENSMUSG00000112225	NA
10	14636301	14637300	15	0.0313716528178173	5.67247161127685	ENSMUSG00000096963	NA
10	17820201	17821500	46	0.0120804026673426	-5.58913131006747	ENSMUSG00000039879	Heca
10	17897101	17898200	24	0.000100392957674557	5.5596852513644	ENSMUSG00000078453	Abracl
10	17898901	17900000	48	0.0272935002343454	5.29154321409395	ENSMUSG00000078453	Abracl
10	18109401	18110400	38	0.0167958268754771	6.01208350923588	ENSMUSG00000059554	Ccdc28a
10	18111101	18112200	18	0.00277711859120827	5.53486799005208	ENSMUSG00000096977	NA
10	18345601	18346700	21	0.0169254644043577	-5.28665694065256	ENSMUSG00000039835	Nhsl1
10	18884101	18885200	12	0.0393060813272135	6.82992630501879	ENSMUSG00000019850	Tnfaip3
10	18973801	18974800	14	0.033895495882024	5.19284858655099	ENSMUSG00000111821	NA
10	19042501	19043500	19	0.0446169196065804	-5.28303364246432	ENSMUSG00000111052	NA
10	19588401	19589400	17	0.000151235459543847	5.27987901041146	ENSMUSG00000020007	Il20ra
10	19808301	19809400	14	0.00226175003776789	5.63719647584087	ENSMUSG00000071369	Map3k5
10	21067501	21069000	12	0.0193028869949276	6.21128633487285	ENSMUSG00000110967	NA
10	21127501	21129200	29	0.00630729157102267	-5.43115667170637	ENSMUSG00000111200	NA
10	21465101	21466600	13	0.0306538699502194	5.64393761168005	ENSMUSG00000050844	1700020N01Rik
10	21942901	21943900	17	0.0468082146521025	8.60228478681565	ENSMUSG00000069712	Semp2l2b
10	22148401	22149500	34	6.65625438931374e-05	8.4495200538106	ENSMUSG00000075297	H60b
10	22626801	22627800	18	0.0352192523601257	6.91770267938769	ENSMUSG00000112888	NA
10	23671201	23672200	23	0.000751283780520392	-5.11134407065027	ENSMUSG00000037455	Slc18b1
10	23769401	23770700	46	0.0373942602423408	6.2435084578071	ENSMUSG00000037440	Vnn1
10	23843701	23845200	20	0.0235786527263357	5.14788808620142	ENSMUSG00000069706	Taar5
10	23925401	23926500	16	0.00993766190663579	5.91003624733738	ENSMUSG00000100950	Taar7f
10	24007401	24008500	13	0.0220338226127622	6.85541050735752	ENSMUSG00000085451	NA
10	24025801	24026900	17	0.0153739728204192	5.69436676696677	ENSMUSG00000019998	Stx7
10	24098301	24099300	31	0.00393887546566401	5.3890733991226	ENSMUSG00000020000	Moxd1
10	24803101	24804300	11	0.0141231346829634	5.79024297595042	ENSMUSG00000019987	Arg1
10	24803401	24804600	41	0.0141231346829634	5.79024297595042	ENSMUSG00000112758	NA
10	25408801	25410000	52	0.026476106308918	9.02466569393709	ENSMUSG00000096546	Smlr1
10	26570401	26571400	13	0.00515806635604377	6.74025812618705	ENSMUSG00000111950	NA
10	27492901	27493900	18	0.00947692132886353	8.54840423035211	ENSMUSG00000019899	Lama2
10	28543901	28547400	15	0.0135566391056789	-7.6168093806192	ENSMUSG00000049109	Themis
10	28865001	28866500	12	0.0169117375834703	14.4744018810483	ENSMUSG00000110846	Gm18508
10	29020801	29022000	28	0.0350602037733753	7.54107561068182	ENSMUSG00000038916	Soga3
10	29238201	29239400	26	0.0109234507765758	5.82632822325581	ENSMUSG00000038876	Rnf146
10	29238501	29239500	44	0.0109234507765758	5.82632822325581	ENSMUSG00000111090	NA
10	29877901	29880100	13	0.00848414043923363	7.46482808036436	ENSMUSG00000111195	NA
10	29961901	29963000	32	0.000902860935814996	10.4669440591771	ENSMUSG00000111001	Gm8767
10	30245001	30246200	10	0.00505576859268319	-6.63545989335144	ENSMUSG00000111047	Gm4780
10	31189601	31190700	12	5.25587138485855e-05	7.292062225207	ENSMUSG00000000295	Hddc2
10	31321701	31322800	29	1.30107391396241e-07	5.69061846001048	ENSMUSG00000000296	Tpd52l1
10	33735301	33737200	11	0.0273874272070982	8.46201056146029	ENSMUSG00000069668	Sult3a1
10	33827701	33829200	40	0.000565566616849264	5.43310694407719	ENSMUSG00000039531	Zup1
10	33911801	33912900	21	0.0450014161575751	6.62631775083581	ENSMUSG00000071340	Trappc3l
10	34005601	34006800	21	0.0104230858409095	8.1890370805334	ENSMUSG00000046031	Calhm6
10	34051301	34052300	27	0.0369924629163799	-5.35250937835069	ENSMUSG00000039497	Dse
10	34120101	34121700	28	7.96492439732511e-05	7.08633008985726	ENSMUSG00000111563	NA
10	34754701	34755900	14	0.0245756076824696	5.82715488263311	ENSMUSG00000111042	NA
10	38091901	38092900	19	0.0329512469791094	5.02838115284415	ENSMUSG00000111048	NA
10	38840801	38842000	17	0.0127298423850297	6.52282796916834	ENSMUSG00000019846	Lama4
10	38929201	38930300	25	0.020541348058946	14.6963539959381	ENSMUSG00000019846	Lama4
10	39010201	39011200	32	0.00294645703486816	5.45809052025711	ENSMUSG00000019845	Tube1
10	39045601	39046600	24	0.00611672349590626	-5.27369412004173	ENSMUSG00000111055	NA
10	39073801	39074900	15	2.50400444482425e-05	5.43489618539677	ENSMUSG00000111877	NA
10	39076401	39077400	16	0.0147041972188201	5.62550891997927	ENSMUSG00000111877	NA
10	39487701	39488900	11	0.0117939625959926	8.41359769886168	ENSMUSG00000086915	Gm16364
10	39490501	39491700	27	0.00696097287681575	5.19928102436699	ENSMUSG00000019842	Traf3ip2
10	39801901	39803200	132	9.94774225552661e-08	6.46448737961904	ENSMUSG00000039339	Mfsd4b2
10	40095601	40097400	22	0.00426869174318493	-6.86533275930606	ENSMUSG00000102632	NA
10	41348601	41350500	20	0.0251755035170327	-8.32162451351294	ENSMUSG00000019823	Mical1
10	41353501	41354700	10	5.61352052340076e-06	-9.85970082819621	ENSMUSG00000019823	Mical1
10	41762501	41763500	13	7.15081115531508e-06	6.11148094879346	ENSMUSG00000038332	Sesn1
10	41893101	41894200	23	0.015729276712468	7.99642109483215	ENSMUSG00000071324	Armc2
10	41893301	41894400	30	0.015729276712468	7.99642109483215	ENSMUSG00000071324	Armc2
10	41929801	41931000	21	0.0373054312079495	-5.24578299838557	ENSMUSG00000085666	NA
10	42154401	42155600	10	0.00951196041124914	6.35689270470158	ENSMUSG00000048756	Foxo3
10	42354401	42355500	24	6.82934659734351e-05	5.97321207120477	ENSMUSG00000038302	Afg1l
10	42376901	42377900	22	7.20874550160265e-05	7.12805302935554	ENSMUSG00000019804	Snx3
10	42573601	42575500	19	0.00156531351162011	-6.40944277269397	ENSMUSG00000086434	NA
10	42635001	42636000	18	0.0467331986255272	-5.15630399746787	ENSMUSG00000086428	NA
10	42739301	42741300	34	0.0032846066447556	-7.22739039079472	ENSMUSG00000111293	NA
10	43097801	43098900	27	8.28484625348584e-10	7.99638179550339	ENSMUSG00000038240	Pdss2
10	43353101	43354200	16	0.000723469196105405	5.85824157703932	ENSMUSG00000038214	Bend3
10	43694501	43695700	10	0.0049397074867851	7.16417885597859	ENSMUSG00000094852	Gm9034
10	43702301	43703400	16	0.000943398273600906	7.4058238463611	ENSMUSG00000111342	4933404K13Rik
10	44023801	44025900	17	0.0087082284330052	5.43437087371155	ENSMUSG00000019866	Crybg1
10	44475001	44476000	18	0.0283619637226738	5.36703761729686	ENSMUSG00000111535	NA
10	44477901	44479100	15	0.00784184826201518	6.93804766030781	ENSMUSG00000111116	NA
10	44605001	44606800	30	0.0030544732111378	6.2180887654626	ENSMUSG00000110893	NA
10	44903001	44904000	12	0.000410043380065033	6.30842903597335	ENSMUSG00000110891	NA
10	44942101	44943100	21	0.000278239265395429	5.74492737180385	ENSMUSG00000019849	Prep
10	45344101	45345100	10	0.0467328371016252	-6.01234877150558	ENSMUSG00000063804	Lin28b
10	45415301	45416300	32	0.035917710819899	-6.03123523477506	ENSMUSG00002075193	NA
10	45684001	45685700	17	0.0196854389224006	8.05436501829906	ENSMUSG00000110874	D030045P18Rik
10	45704501	45705700	25	0.0453721282418534	-11.0021313696061	ENSMUSG00000110874	D030045P18Rik
10	48408501	48409700	20	0.0262462476312478	7.6582267139734	ENSMUSG00000111262	NA
10	50172901	50174100	16	0.0307578313609822	10.067655649231	ENSMUSG00000110779	NA
10	52110801	52111800	31	0.0331556591942823	5.02851253864651	ENSMUSG00000019891	Dcbld1
10	52258401	52259500	18	0.0165813421818123	5.25070882157261	ENSMUSG00000019861	Gopc
10	52325901	52327000	20	0.0210109935420254	6.34134354225406	ENSMUSG00000112563	NA
10	53219401	53221200	22	0.00155336647709328	9.11471231776101	ENSMUSG00000112734	NA
10	53394801	53396400	46	0.0035908000289212	5.63017396539024	ENSMUSG00000112739	Gm20597
10	53514201	53515300	14	0.0281503658342209	5.38205608521822	ENSMUSG00000019856	Fam184a
10	54089001	54090200	14	0.0367654660589517	7.42208364490974	ENSMUSG00000112516	NA
10	56252401	56253400	28	0.015817772755792	5.82341544594981	ENSMUSG00000050953	Gja1
10	57361401	57362400	39	0.0016792026105888	5.20731551274893	ENSMUSG00000097370	4930467K11Rik
10	57477201	57478800	21	0.0201203825841413	5.51276159627029	ENSMUSG00000093406	NA
10	57507101	57508100	34	0.0115863778214867	6.45787958864221	ENSMUSG00000019876	Pkib
10	57660601	57662400	12	0.00858415320559845	5.74061450454209	ENSMUSG00000019874	Fabp7
10	57669801	57671000	47	5.28339684170448e-08	7.89804025241581	ENSMUSG00000019872	Smpdl3a
10	58061601	58063100	17	0.00635619141614368	6.44054043836964	ENSMUSG00000058537	LOC100504180
10	58062201	58063200	35	0.00635619141614368	6.44054043836964	ENSMUSG00000057216	Gm10807
10	58093901	58094900	33	0.0466067607908249	5.39194139194139	ENSMUSG00000038039	Gcc2
10	58158101	58159100	11	0.0341741165469792	7.83221243787271	ENSMUSG00000019920	Lims1
10	58284901	58286600	32	0.0172106293590925	5.8290215184307	ENSMUSG00000003226	Ranbp2
10	59058701	59060800	25	0.00414961644693676	7.42941552637727	ENSMUSG00000098188	Sowahc
10	59160801	59161800	27	0.0205079405218987	13.2472808943397	ENSMUSG00000019916	P4ha1
10	59274701	59276400	26	0.0128174199543376	5.97291875504931	ENSMUSG00000009654	Oit3
10	59453501	59454500	12	0.0474340225223554	-5.03251288933677	ENSMUSG00000009647	Mcu
10	59837101	59838200	17	0.00339410881554859	-5.95249477410541	ENSMUSG00000020107	Anapc16
10	59943401	59944500	31	0.00358649675892901	5.26651607538739	ENSMUSG00000058297	Spock2
10	60029201	60030200	26	0.0274864039468556	5.03662649886331	ENSMUSG00000057337	Chst3
10	60051801	60053300	11	0.0181997968674311	6.51032344979224	ENSMUSG00000057337	Chst3
10	60055901	60057100	19	0.00591588764841434	6.12866080352658	ENSMUSG00000057337	Chst3
10	60663401	60664800	15	0.0316755452790804	5.44857040981199	ENSMUSG00000020099	Unc5b
10	60876901	60878700	12	0.010259243504252	7.37132683276403	ENSMUSG00000093489	NA
10	60924101	60926300	25	0.00358468714671315	6.99752134916625	ENSMUSG00000020098	Pcbd1
10	61215401	61216800	23	0.00558386766938196	6.08926513145808	ENSMUSG00000020092	Pald1
10	61215901	61217000	39	0.00558386766938196	6.08926513145808	ENSMUSG00000112875	NA
10	61482801	61484000	14	0.0275156160711351	-5.03380798374498	ENSMUSG00000020089	Ppa1
10	61904701	61905800	19	0.0258188143440039	5.75918326493844	ENSMUSG00000046687	Gm5424
10	61908501	61909600	18	0.0200414034063477	-8.55537880294294	ENSMUSG00000046687	Gm5424
10	62067201	62068300	22	0.00319766949965599	6.2116573556947	ENSMUSG00000037031	Tspan15
10	62365101	62367000	26	7.74206991792089e-06	6.19014110388239	ENSMUSG00000020077	Srgn
10	62438701	62439700	16	0.0104028038103243	-5.10473698515732	ENSMUSG00000112347	NA
10	62558001	62559300	19	0.00952789250145989	6.17881511835744	ENSMUSG00000036923	Stox1
10	62561701	62563300	27	0.0156474638891837	5.44795040801023	ENSMUSG00000036923	Stox1
10	62935001	62936000	14	0.000107052224001241	5.69593984092295	ENSMUSG00000036816	Atoh7
10	62936201	62937500	20	0.00809375521485362	5.98261371339085	ENSMUSG00000036816	Atoh7
10	63080301	63081300	18	0.0398726888583907	5.07683336256093	ENSMUSG00000020064	Herc4
10	63221001	63222400	20	0.0197304909303881	7.51904392544802	ENSMUSG00000036764	Dnajc12
10	64954701	64955800	28	0.0190112570779027	6.77640990073258	ENSMUSG00000100528	Gm28881
10	66647701	66648700	22	0.0474107328312309	5.96135357569226	ENSMUSG00000112425	NA
10	66930701	66931900	31	0.0116993991744238	5.79198028799508	ENSMUSG00000019873	Reep3
10	66931001	66932100	23	0.0116993991744238	5.79198028799508	ENSMUSG00000037876	Jmjd1c
10	67132701	67133700	27	0.00453973043365386	5.52386553944623	ENSMUSG00000112314	NA
10	67542601	67543700	25	0.0411686024203445	5.93071279110591	ENSMUSG00000112396	NA
10	67971501	67973400	25	0.00338947888343423	6.44376719757596	ENSMUSG00000019947	Arid5b
10	68558301	68559500	10	0.0185786197351299	11.428007105772	ENSMUSG00000060044	Tmem26
10	69144201	69145600	17	0.0322341563605119	-5.97169082354918	ENSMUSG00000112798	NA
10	69186201	69187400	14	0.0172920582358182	6.06047253145927	ENSMUSG00000019942	Cdk1
10	69189501	69190700	16	0.0260408574638088	-9.55183879522254	ENSMUSG00000019942	Cdk1
10	70171901	70173200	32	0.00434128085017781	5.95964634360362	ENSMUSG00000112676	Gm20108
10	70576401	70578100	13	0.024488390648292	7.16157774167871	ENSMUSG00000112607	NA
10	70640701	70641700	31	0.0320215306481383	5.22032211272935	ENSMUSG00000112752	NA
10	70644001	70645000	36	0.00809139423351093	5.22211245650577	ENSMUSG00000112752	NA
10	71073801	71074800	18	0.0191425194065154	5.35882687355784	ENSMUSG00000003923	Tfam
10	71119501	71120500	34	0.000285430664833714	5.06467124787735	ENSMUSG00000019927	Ube2d1
10	71184701	71185800	27	0.0161445800045651	5.38270908481819	ENSMUSG00000060733	Ipmk
10	71322701	71323800	14	0.0224453070341999	-6.52022539395853	ENSMUSG00000112108	NA
10	71536401	71538000	46	0.015626516971924	8.5489190159031	ENSMUSG00000112152	NA
10	74466901	74467900	33	0.00830622837859368	5.04425988944233	ENSMUSG00000052613	Pcdh15
10	74873001	74874100	24	0.00119590945140212	5.89469911394147	ENSMUSG00000020175	Rab36
10	75048301	75049300	19	0.0201105504023974	-5.34136587827445	ENSMUSG00000033444	Specc1l
10	75065001	75066200	20	0.00852772836776938	-5.44131058417779	ENSMUSG00000033444	Specc1l
10	75138801	75139900	12	0.0291391467602	-6.7970659311357	ENSMUSG00000033444	Specc1l
10	75263601	75265000	17	0.0101182359907667	6.15486859263794	ENSMUSG00000033427	Upb1
10	75354501	75355500	19	0.00123058179861207	-5.75718557217608	ENSMUSG00000020180	Snrpd3
10	75397101	75398400	14	0.00248258583619764	5.35829821181216	ENSMUSG00000006345	Ggt1
10	75424101	75425500	34	0.0232813337972303	6.80073861324797	ENSMUSG00000006344	Ggt5
10	75457301	75459200	24	0.0489926614820967	17.8493817909329	ENSMUSG00000112643	Gm19688
10	75634301	75635300	17	0.00903609603766311	5.50107625064247	ENSMUSG00000001663	Gstt1
10	75696101	75697100	70	0.00037181094323655	5.14214116964029	ENSMUSG00000033307	Mif
10	75768201	75769200	27	0.00832032829295063	5.36528600459777	ENSMUSG00000000901	Mmp11
10	75771501	75773300	26	0.00148015720231271	6.72233552789581	ENSMUSG00000000901	Mmp11
10	75779301	75781000	12	0.00394317507112608	6.27338589983722	ENSMUSG00000000903	Vpreb3
10	75785501	75787200	27	0.000317656015305812	6.84837412722003	ENSMUSG00000000903	Vpreb3
10	75983301	75984900	20	0.00024683870174512	-7.44578910402413	ENSMUSG00000020229	Slc5a4a
10	76277001	76278000	40	0.0289690201206712	5.81837803667862	ENSMUSG00000001151	Pcnt
10	76560301	76562000	26	0.0203924300930737	5.7789873231286	ENSMUSG00000001119	Col6a1
10	76799101	76800200	17	0.00219437849144154	5.03560307353831	ENSMUSG00000001120	Pcbp3
10	77002401	77003500	20	0.0239525059802113	6.20975805270411	ENSMUSG00000001435	Col18a1
10	77290601	77291600	16	0.00904475702406176	5.6147500097903	ENSMUSG00000112818	NA
10	77342601	77343700	22	0.0249239428035319	5.04390073950387	ENSMUSG00000032977	Fam207a
10	77350301	77351300	16	0.00102016830968163	6.77690938102327	ENSMUSG00000032977	Fam207a
10	77415801	77417400	23	0.0077487973835	6.28042781043836	ENSMUSG00000009291	Pttg1ip
10	77419801	77421400	20	0.0102939802724955	6.45065001738062	ENSMUSG00000009291	Pttg1ip
10	77443601	77444600	13	0.00499774257542101	5.1648310387985	ENSMUSG00000020265	Sumo3
10	77514201	77515500	13	0.00792826589079801	8.50624816674069	ENSMUSG00000112912	Gm48160
10	77561401	77562800	41	0.03657145978148	5.26693342269812	ENSMUSG00000096421	Gm10100
10	77739301	77740300	11	0.0274241696627661	5.43330769377883	ENSMUSG00000051652	Lrrc3
10	77971301	77972300	14	0.00206661089806495	5.57382998055733	ENSMUSG00000112662	NA
10	78004301	78005300	13	0.00162419176553439	5.44705050693706	ENSMUSG00000053329	Gatd3a
10	78187801	78189200	11	0.0103944434255321	8.52886092712274	ENSMUSG00000001211	Agpat3
10	78188301	78189300	12	0.0103944434255321	8.52886092712274	ENSMUSG00000001211	Agpat3
10	78306101	78307100	24	0.0216837821884682	5.45178725981517	ENSMUSG00000112623	NA
10	78315801	78317500	15	0.0205202794388884	7.70459583456744	ENSMUSG00000112842	NA
10	78320101	78321100	33	0.0299039182850852	8.18583769811577	ENSMUSG00000055704	NA
10	78322701	78323700	20	0.0253255236941953	5.24141618780078	ENSMUSG00000055704	NA
10	78413301	78414300	20	0.0491838654901792	-10.7768595041322	ENSMUSG00000032763	Ilvbl
10	78434901	78436700	10	0.000517008822862858	6.7562021862145	ENSMUSG00000104370	NA
10	78582101	78583500	13	5.98607605423376e-05	5.21306607280764	ENSMUSG00000109776	Gm30400
10	78616101	78617200	16	0.00575199930698639	5.54285091938462	ENSMUSG00000005357	Slc1a6
10	79505801	79506800	14	0.00295060845933964	5.28452220656337	ENSMUSG00000020308	Tpgs1
10	79526001	79527200	23	0.0272795241836026	7.20751585775006	ENSMUSG00000054206	Gzmm
10	79590001	79591900	13	0.0133169329621681	7.19833010687199	ENSMUSG00000020327	Fgf22
10	79603601	79605400	10	0.028428207999779	5.75596085188154	ENSMUSG00000035890	Rnf126
10	79630501	79631800	23	0.0282636421852864	5.35682211071962	ENSMUSG00000035863	Palm
10	79632301	79633400	13	0.000186761510229417	-8.10716540662509	ENSMUSG00000035863	Palm
10	79667501	79668800	38	0.0267465758285273	-6.06590689483044	ENSMUSG00000035852	Misp
10	79727701	79729300	24	0.000616089091041014	-6.14164669856064	ENSMUSG00000061780	Cfd
10	79753601	79755400	17	0.000825411905875517	5.99004526582744	ENSMUSG00000035773	Kiss1r
10	79758601	79759600	22	0.0496312667825188	-5.65907050371953	ENSMUSG00000035781	R3hdm4
10	79793201	79794700	29	0.00829569651984966	5.83282946522386	ENSMUSG00000035754	Wdr18
10	79818701	79820000	27	0.0103421044256123	6.56091318837839	ENSMUSG00000013858	Tmem259
10	79852901	79854700	13	1.59563700219066e-07	-7.27397311349206	ENSMUSG00000035697	Arhgap45
10	79856601	79858400	17	0.030772490362628	-5.79479689638826	ENSMUSG00000035697	Arhgap45
10	79976701	79977700	30	3.95847128898146e-05	5.66187364543806	ENSMUSG00000003072	Atp5d
10	80007801	80008800	16	0.000176469597233938	5.47178248213062	ENSMUSG00000035595	Fam174c
10	80100901	80101900	37	0.00177115521776936	5.2951879666645	ENSMUSG00000069565	Dazap1
10	80127301	80128300	22	4.06534482898732e-06	5.32798419714481	ENSMUSG00000063457	Rps15
10	80265901	80266900	44	0.0364521049194896	7.03870361404608	ENSMUSG00000020167	Tcf3
10	80380501	80381500	13	0.030854654939924	-6.29323900798593	ENSMUSG00000047417	Rexo1
10	80393501	80394600	14	0.00971757607691186	6.97744889521503	ENSMUSG00000047417	Rexo1
10	80493601	80494800	18	0.0151410261188987	-5.71803238832892	ENSMUSG00000003344	Btbd2
10	80529201	80530300	34	0.0107182689803352	5.13387101613024	ENSMUSG00000003348	Mob3a
10	80578401	80580400	11	0.0149694951190253	6.83136442725307	ENSMUSG00000020198	Ap3d1
10	80589801	80590900	19	0.0162094923012781	-6.73089672650378	ENSMUSG00000061589	Dot1l
10	80635701	80636800	28	0.0136252791043343	5.57521716146413	ENSMUSG00000020211	Sf3a2
10	80676301	80677600	19	0.00516471998591497	6.68143219446063	ENSMUSG00000051067	Lingo3
10	80689601	80690600	18	0.033489036371383	-6.03523099380597	ENSMUSG00000035215	Lsm7
10	80857701	80858800	33	2.65837663355714e-06	-5.14627553216883	ENSMUSG00000043670	Diras1
10	80873201	80874400	30	0.0129883301660397	5.76889439167668	ENSMUSG00000046822	Slc39a3
10	80892101	80893100	21	0.0091851073884207	-5.36625819953116	ENSMUSG00000004937	Sgta
10	80896101	80897100	19	6.71129040938866e-05	5.69278703817162	ENSMUSG00000004937	Sgta
10	80897901	80899500	11	0.0225989443088248	6.02940598288621	ENSMUSG00000004937	Sgta
10	81020601	81021600	29	0.0214998187234692	6.52467532467532	ENSMUSG00000034974	Dapk3
10	81067801	81068800	38	0.042651513235171	5.10907477349184	ENSMUSG00000034949	Zfr2
10	81102801	81103800	23	0.0181630919665768	5.09097454601253	ENSMUSG00000004931	Apba3
10	81124901	81126800	12	0.00827985465830895	6.38674812692795	ENSMUSG00000034917	Tjp3
10	81129701	81130800	29	0.0348935736653324	6.21508332606813	ENSMUSG00000034902	Pip5k1c
10	81179001	81180000	43	0.00725500795466712	5.75336689179703	ENSMUSG00000034872	Gipc3
10	81182201	81183800	21	0.00123480040014888	5.56380790527582	ENSMUSG00000020232	Hmg20b
10	81200601	81202500	18	0.0178309670561136	5.69838982899926	ENSMUSG00000020234	4930404N11Rik
10	81227901	81229200	32	0.0058243184006012	6.09818123613926	ENSMUSG00000078439	Smim24
10	81242501	81244100	36	0.000804358970913543	5.27051682313395	ENSMUSG00000055053	Nfic
10	81360201	81361500	20	0.0180470583196402	6.22583753577749	ENSMUSG00000112350	NA
10	81361801	81362800	27	0.00652010599411922	5.18895882778878	ENSMUSG00000112350	NA
10	81398301	81400500	25	0.0144650291798605	7.11948143660942	ENSMUSG00000054452	Tle5
10	81411201	81412800	56	0.00489385169659944	9.16659242088583	ENSMUSG00000034771	Tle2
10	81430701	81431900	30	0.0345725974382048	5.16605305119309	ENSMUSG00000034758	Tle6
10	81437101	81438100	13	0.010125173639409	5.29967099750324	ENSMUSG00000034758	Tle6
10	81881701	81882700	20	0.00213407216587107	5.66484414632772	ENSMUSG00000061371	Zfp873
10	81883001	81884100	14	0.00453282605839018	5.91404314452371	ENSMUSG00000061371	Zfp873
10	81964001	81965100	20	8.11142233203323e-05	5.60172467016854	ENSMUSG00000078435	AU041133
10	82076901	82078000	10	0.00268093059127484	5.62105534715271	ENSMUSG00000062931	Zfp938
10	82505801	82506800	19	0.0389780065686585	5.02204760957496	ENSMUSG00000020251	Glt8d2
10	82532201	82533900	13	0.0209905537885148	7.91307679416143	ENSMUSG00000020246	Hcfc2
10	82563201	82565100	19	0.00028324749217543	-7.80176570028627	ENSMUSG00000020246	Hcfc2
10	82596901	82598000	10	0.0066525717326275	5.70814080739299	ENSMUSG00000020248	Nfyb
10	82702201	82703200	16	0.0104158681384456	5.1285883428019	ENSMUSG00000109864	Eid3
10	82790201	82791900	19	0.00701252755303144	-6.70816969362569	ENSMUSG00000071151	Gm4799
10	82977601	82978700	15	0.000707759291842553	5.3570821159536	ENSMUSG00000090200	NA
10	83173701	83174800	18	0.0141878667887338	5.40605444228393	ENSMUSG00000034591	Slc41a2
10	83183001	83184300	17	0.0129180518215017	6.17825053869831	ENSMUSG00000112134	NA
10	83194101	83195500	15	0.00912350461931952	8.39786726693169	ENSMUSG00000020255	Nopchap1
10	83369901	83370900	10	0.0131610675669653	5.0237327321367	ENSMUSG00000020256	Aldh1l2
10	83472401	83473800	14	0.0164477135529939	6.20152259893872	ENSMUSG00000020263	Appl2
10	84389601	84391400	24	0.00464175524439179	9.89202854336653	ENSMUSG00000097076	Platr7
10	85168001	85169200	13	0.0139844980046535	5.51777077120992	ENSMUSG00002075019	NA
10	85598401	85599600	15	0.049812734435868	5.25871348502283	ENSMUSG00000111891	NA
10	85845701	85847500	22	0.0243590284138286	6.80163692200435	ENSMUSG00000050108	Bpifc
10	86536501	86538300	38	0.0104482285621347	7.083129275953	ENSMUSG00000020048	Hsp90b1
10	86538801	86540600	15	0.00177126557061952	6.5774744575003	ENSMUSG00000020048	Hsp90b1
10	86892801	86894100	14	0.0184088298554307	7.51508333711613	ENSMUSG00000047129	1700113H08Rik
10	88038301	88039900	58	0.00459429350312455	-6.38909117286855	ENSMUSG00000020056	Washc3
10	88213401	88215200	47	0.00767352377490091	5.87558809600049	ENSMUSG00000020057	Dram1
10	88338401	88339600	19	1.34123119560688e-07	7.4272028189699	ENSMUSG00000060002	Chpt1
10	88339701	88341100	14	0.00837047553147078	6.27200319032532	ENSMUSG00000060002	Chpt1
10	88474701	88475700	39	0.0354632913754411	-11.277690758559	ENSMUSG00000112231	Gm8435
10	88494001	88495000	22	0.00205066220600254	-12.640306122449	ENSMUSG00000112428	NA
10	88660201	88661200	23	0.000323644525375012	-5.00848074470287	ENSMUSG00000004356	Utp20
10	89281801	89282900	27	0.0143815756417641	5.16905022501761	ENSMUSG00000074802	Gas2l3
10	89390201	89391400	16	0.0289755614320913	-16.3016993576073	ENSMUSG00000112272	NA
10	89521901	89523100	21	0.00566546651894096	5.99217384398745	ENSMUSG00000069539	Scyl2
10	89522201	89523200	16	0.00566546651894096	5.99217384398745	ENSMUSG00000097383	1500026H17Rik
10	91065001	91066700	26	0.00783186610523171	5.65452061066973	ENSMUSG00000110870	NA
10	91142501	91143900	15	0.0218992607975608	6.58484288541239	ENSMUSG00000111525	NA
10	91474001	91475400	18	0.00897188492797374	7.66934476223254	ENSMUSG00000111782	NA
10	92319201	92320400	14	0.0440779250699824	10.4218264052035	ENSMUSG00000111604	Gm18043
10	92420001	92421100	14	0.0288157205870272	-9.91857883049593	ENSMUSG00000111121	Gm3523
10	92868501	92869500	17	0.0159422334497094	5.43286086722005	ENSMUSG00000020014	Cfap54
10	92913901	92914900	14	0.0494621576148859	5.98454177401545	ENSMUSG00000020014	Cfap54
10	93017301	93018400	19	0.046058561894574	5.56679829233863	ENSMUSG00000020015	Cdk17
10	93266801	93268000	27	0.00495515013185621	5.78652589749554	ENSMUSG00000098679	Mir7688
10	93425601	93426600	36	0.0001238672098249	5.07323274814969	ENSMUSG00000097407	4933408J17Rik
10	93666501	93669100	17	0.00184089293225925	6.89551833089538	ENSMUSG00000020020	Usp44
10	93723501	93724800	13	0.0139081373971074	6.04564720406766	ENSMUSG00000036112	Metap2
10	93870201	93871200	20	0.00867368246597755	7.69413608798438	ENSMUSG00000036099	Vezt
10	93986001	93987100	27	0.0380628822804975	5.21207455973283	ENSMUSG00000005897	Nr2c1
10	94150001	94151000	20	0.0493471800452013	5.19044013500889	ENSMUSG00000020023	Tmcc3
10	94243801	94244800	47	0.000401181212909924	5.37334107667905	ENSMUSG00000085409	NA
10	94981401	94983300	13	0.00397384415888929	8.41303073772296	ENSMUSG00000112481	Gm29684
10	95157301	95158900	12	0.0137509466494808	6.05229559801988	ENSMUSG00000045867	Cradd
10	95249301	95250300	30	0.00587067675586315	6.25605815831987	ENSMUSG00000020027	Socs2
10	95397401	95398600	14	0.0114107883939631	6.0567693274724	ENSMUSG00000020029	Nudt4
10	95400701	95401800	14	0.0301552841775005	-5.37638341909915	ENSMUSG00000020029	Nudt4
10	95730601	95731800	13	0.0365014892722785	-5.95518620905297	ENSMUSG00000112400	NA
10	95972001	95973200	24	0.00185735423100104	-5.96811462243718	ENSMUSG00000096486	NA
10	96243401	96244400	18	0.02124722555198	-6.61001974279824	ENSMUSG00000094249	NA
10	96449401	96450600	13	0.00965413123486755	5.68206727931877	ENSMUSG00000036478	Btg1
10	97315001	97316700	32	0.0210035957246711	6.77155447186521	ENSMUSG00000019929	Dcn
10	98536801	98537800	25	0.0224653483623273	5.68989878656297	ENSMUSG00000112647	NA
10	99106101	99107300	38	0.00576083389317606	6.43352843999916	ENSMUSG00000112384	NA
10	99106401	99107500	52	0.00576083389317606	6.43352843999916	ENSMUSG00000112544	NA
10	99850401	99851400	23	0.036665905604346	5.00900882865208	ENSMUSG00000019966	Kitl
10	100036701	100037900	18	0.000794025086446081	9.02697655754675	ENSMUSG00000112633	NA
10	100133501	100134500	17	0.016199695020444	6.73625987834323	ENSMUSG00000112245	Gm8689
10	100323901	100324900	16	0.0480559624339964	-5.44951158862227	ENSMUSG00000019971	Cep290
10	103202501	103203600	25	0.00499289019925323	5.77016120109853	ENSMUSG00000019894	Slc6a15
10	105676201	105677200	17	0.0012444672094683	6.80689614588976	ENSMUSG00000019897	Ccdc59
10	106017201	106018900	25	0.0128534342691511	5.91868273005944	ENSMUSG00000112523	NA
10	106302501	106303600	30	0.03117051302494	5.50353724511028	ENSMUSG00000053825	Ppfia2
10	107329501	107330600	10	0.0183232329658344	5.58328565312549	ENSMUSG00000035923	Myf6
10	107745201	107746300	13	0.0311317267892635	-6.76514923961775	ENSMUSG00000091455	Otogl
10	107779001	107780400	15	0.0162596908746077	8.40935393525218	ENSMUSG00000112910	Gm29685
10	108844701	108845900	15	0.0351223212638732	7.86364688954354	ENSMUSG00000035864	Syt1
10	108927701	108929000	24	0.0116272344885003	-7.96575016560556	ENSMUSG00002075962	NA
10	109162801	109164500	10	1.53630929655542e-05	5.93956009647935	ENSMUSG00002075046	NA
10	109835901	109836900	23	0.0381577900544993	5.90364922002458	ENSMUSG00000020181	Nav3
10	110291901	110292900	21	0.0140984566701993	6.47874273255814	ENSMUSG00000020181	Nav3
10	110577601	110578800	15	0.00711428090086885	-5.23923943357516	ENSMUSG00000020185	E2f7
10	110935701	110937200	24	0.016491585776415	9.16003914711862	ENSMUSG00000112165	NA
10	110994901	110996000	29	0.0219571390951797	9.50752783091748	ENSMUSG00000111968	NA
10	111134701	111135800	10	0.00396781372354273	5.99632076098211	ENSMUSG00000035759	Bbs10
10	111338101	111339600	19	0.0294390774363995	5.93210839873918	ENSMUSG00000111997	Gm5176
10	111557101	111558400	34	0.0107421966672086	6.3472224650988	ENSMUSG00000112430	NA
10	111563101	111565000	27	0.00490077949464021	6.8487594890231	ENSMUSG00000112430	NA
10	111895101	111897200	12	0.000718693452099181	8.32610259613894	ENSMUSG00000020213	Glipr1l1
10	111966501	111968400	38	0.00471978021470079	13.7437246053749	ENSMUSG00000112334	NA
10	111970801	111971800	24	0.0162690236609494	6.62364920722139	ENSMUSG00000112334	NA
10	112947001	112948800	23	0.0304014813160739	5.78579953099322	ENSMUSG00000112228	NA
10	114184501	114185700	11	0.0360671540268842	8.84959733657265	ENSMUSG00000104335	NA
10	114707201	114708300	27	0.0338919177444126	-5.29488595117626	ENSMUSG00000111883	NA
10	115096101	115097200	18	0.02649430540768	-5.65651379250673	ENSMUSG00002076231	NA
10	115197001	115198200	18	0.000885217396930804	5.78268121903656	ENSMUSG00000069520	Tmem19
10	115420101	115421100	24	0.0167793849135454	5.31633614311949	ENSMUSG00000020140	Lgr5
10	115652501	115654100	24	0.0083667970788347	6.42353424590631	ENSMUSG00000034127	Tspan8
10	115852901	115854400	35	0.000126752049890203	7.06650596982946	ENSMUSG00000020151	Ptprr
10	116012201	116013400	22	0.00782496730010304	5.85482532879891	ENSMUSG00000020151	Ptprr
10	116564201	116565200	27	0.0415267220595374	-5.02156829704117	ENSMUSG00000100198	1700030O20Rik
10	116734901	116735900	20	0.039066573158256	5.45140853697664	ENSMUSG00000034057	Myrfl
10	116784301	116785300	11	0.00444159468212415	-5.57667336851805	ENSMUSG00000064181	Rab3ip
10	116878601	116879800	14	0.0209762620838294	7.65763761060177	ENSMUSG00000112242	NA
10	116900101	116901100	11	0.043295682581094	5.34879165016151	ENSMUSG00000034024	Cct2
10	117213201	117214200	13	0.00161867837763994	5.16657949668207	ENSMUSG00000055531	Cpsf6
10	117228001	117229100	17	0.0117726327093805	-8.64984696995564	ENSMUSG00000112728	NA
10	117262301	117263600	21	0.000555767946829706	-22.6320047418195	ENSMUSG00000095826	Gm9002
10	117394901	117397000	21	0.00286254279994182	6.0651947844466	ENSMUSG00000112399	NA
10	117678501	117679600	14	0.0202274662939181	-6.81433191314614	ENSMUSG00000052681	Rap1b
10	117680901	117682600	40	9.82463905829662e-48	-11.507335285802	ENSMUSG00000052681	Rap1b
10	117945701	117947300	19	0.00758684413781995	7.55817672589396	ENSMUSG00000112470	NA
10	117974501	117976400	15	0.0072792899639932	9.35956924983651	ENSMUSG00000020212	Mdm1
10	118087001	118088200	20	0.00698807148053687	6.20889896733426	ENSMUSG00000112614	Gm9030
10	118277301	118278300	36	0.0155576306943951	7.91215640404586	ENSMUSG00000111913	NA
10	118277401	118279100	10	0.0155576306943951	7.91215640404586	ENSMUSG00000055170	Ifng
10	118640001	118641100	16	0.0231649478538548	5.84944028675904	ENSMUSG00000112198	NA
10	118643301	118644300	19	1.68998237839939e-07	5.00273484641621	ENSMUSG00000112198	NA
10	118706601	118707700	10	0.0287208598143908	7.28353278276504	ENSMUSG00000028630	Dyrk2
10	118717301	118718700	25	0.00732639225248651	6.36235416166003	ENSMUSG00000112402	NA
10	118718801	118720500	19	9.78656156082646e-05	7.02641433177249	ENSMUSG00000112402	NA
10	118730201	118731700	15	0.00273524177379813	5.13261608634282	ENSMUSG00000098162	NA
10	119291201	119292200	11	0.0257869814280825	6.23493478486993	ENSMUSG00000085454	NA
10	119654401	119655400	14	0.041132320093911	5.08048402374813	ENSMUSG00000034813	Grip1
10	120120001	120121000	17	0.0356912127829937	-5.28470111448834	ENSMUSG00000112672	NA
10	120144601	120145700	26	0.0234547537890798	5.23794558989875	ENSMUSG00000102382	NA
10	120224501	120226100	17	0.0249621548510688	3.81336435988992	ENSMUSG00000090191	9230105E05Rik
10	120443301	120444400	24	0.0196516150228599	5.11873665690763	ENSMUSG00000088924	NA
10	120584601	120585600	31	0.0468751564095692	-5.00817475816341	ENSMUSG00000112757	NA
10	120733501	120734700	18	0.00485444211353542	7.48887741679112	ENSMUSG00000051236	Msrb3
10	120870301	120871600	12	0.0017705506203503	6.53746433562523	ENSMUSG00000020218	Wif1
10	120997501	120999000	12	0.00472378654514004	-7.04559693610947	ENSMUSG00000112431	NA
10	121129601	121131300	16	0.000348538616126924	-7.65601802939546	ENSMUSG00000052302	Tbc1d30
10	121132201	121133700	14	5.78910000349575e-05	6.4456964957923	ENSMUSG00000052302	Tbc1d30
10	121324501	121325700	13	0.00887878904583363	-5.43602583404155	ENSMUSG00000112539	NA
10	121364901	121366300	12	0.00457819664816897	8.06954448257411	ENSMUSG00000118419	NA
10	121418701	121420000	17	0.000103021858286901	6.14272051054484	ENSMUSG00000020115	Tbk1
10	121475901	121476900	10	0.0342951198115361	-7.460827216262	ENSMUSG00000047642	D930020B18Rik
10	121931701	121932700	13	0.000274983128479464	5.67769650203214	ENSMUSG00000034620	Rxylt1
10	121954901	121956600	11	0.0235778471989718	6.43453214324982	ENSMUSG00000111952	Gm4489
10	122224801	122226300	23	0.0325189186764417	13.4089511127004	ENSMUSG00000112774	NA
10	122402301	122403500	10	0.0355608092260377	-5.92318875996948	ENSMUSG00000112095	Sros1
10	122404701	122406800	13	0.00938904219855787	7.09693390507185	ENSMUSG00000112095	Sros1
10	122487001	122488200	10	0.0194569513861254	-6.11337334235565	ENSMUSG00000098522	Mir6412
10	122730601	122731600	28	0.00127892476541165	5.19052588999406	ENSMUSG00000034613	Ppm1h
10	122824101	122825600	27	0.00444665297708473	6.19156446901074	ENSMUSG00000112237	NA
10	126735701	126736700	27	0.0190517104087251	5.40418531389855	ENSMUSG00000025436	Atp23
10	126792801	126794700	18	0.00244073181690069	6.76615411252427	ENSMUSG00000112035	Gm30539
10	126904301	126905300	18	0.0187121298214688	-5.09425093909793	ENSMUSG00000006736	Tspan31
10	126974701	126975700	12	0.0467175577367362	5.17761805972057	ENSMUSG00000088672	Gm23664
10	126977001	126978400	14	0.000430077119688777	6.9889889687887	ENSMUSG00000088672	Gm23664
10	127123201	127124300	51	0.00815957923427586	6.64006155252511	ENSMUSG00000025409	Mbd6
10	127123401	127124600	15	0.00815957923427586	6.64006155252511	ENSMUSG00000092593	NA
10	127158101	127159300	19	0.00568132395724085	-6.77181848162554	ENSMUSG00000040345	Arhgap9
10	127215501	127216600	28	0.00335902439132686	5.69708990858825	ENSMUSG00000025404	R3hdm2
10	127257001	127258000	18	0.0283339385352617	5.90991935632222	ENSMUSG00000025404	R3hdm2
10	127540801	127542700	10	0.00656278694758313	7.24015271623503	ENSMUSG00000025401	Myo1a
10	127586901	127587900	21	0.0438281553795073	5.39164845762903	ENSMUSG00000058396	Gpr182
10	127843501	127844600	20	0.0310420495028527	7.6399657536271	ENSMUSG00000025396	Hsd17b6
10	127850101	127851400	43	3.40575677586966e-06	5.98716674534774	ENSMUSG00000025395	Prim1
10	127896901	127897900	15	0.0407329964746123	5.33473217467042	ENSMUSG00000071072	Ptges3
10	127966301	127967300	15	0.00341783219519242	5.35146403302623	ENSMUSG00000040043	Rbms2
10	128062401	128063500	10	0.00570261849930724	5.15101169117995	ENSMUSG00000025389	Mip
10	128068701	128069700	31	0.0494645562268241	8.39897145359885	ENSMUSG00000039994	Timeless
10	128082501	128084000	12	0.0199997995553616	5.20227372863481	ENSMUSG00000039994	Timeless
10	128134901	128136200	26	0.00447015200885109	7.40622612243564	ENSMUSG00000064948	Gm23241
10	128159301	128161500	13	0.0142456921830943	1.44440178757391	ENSMUSG00000025381	Cnpy2
10	128171501	128172600	27	0.0460310067187298	6.39017611462676	ENSMUSG00000005683	Cs
10	128205301	128206300	15	0.0391361990150423	-5.44905774121347	ENSMUSG00000039914	Coq10a
10	128461001	128462100	21	1.89924427030406e-05	5.77831274092385	ENSMUSG00000025362	Rps26
10	128504201	128506100	16	0.0489051929713518	5.79470365712385	ENSMUSG00000002578	Ikzf4
10	128539301	128540700	17	0.0326231848908919	7.11593317705563	ENSMUSG00000025358	Cdk2
10	128542501	128543500	15	0.0262761866053161	-5.33566291440155	ENSMUSG00000025359	Pmel
10	128581401	128582700	23	0.000386849607189934	-9.1338047401394	ENSMUSG00000025357	Dgka
10	128581801	128582800	14	0.000386849607189934	-9.1338047401394	ENSMUSG00000064030	Pym1
10	128745701	128747100	23	0.00373124148669822	6.58169337210257	ENSMUSG00000025351	Cd63
10	128770001	128771000	11	0.0145592973650896	5.26772819638865	ENSMUSG00000025348	Itga7
10	128796501	128797500	10	0.0214968983264876	6.64024185142582	ENSMUSG00000025347	Mettl7b
10	128907601	128908800	14	0.0250555020246516	6.2056783443546	ENSMUSG00000107748	NA
10	129154101	129155900	35	0.012471928020789	10.572210151128	ENSMUSG00000049573	Olfr780
10	129823201	129824200	21	0.0461547695127436	8.20232399179768	ENSMUSG00000107423	NA
10	129963901	129965700	11	0.0140452960546737	8.69931510319488	ENSMUSG00000095804	Olfr824
10	130306401	130307400	18	0.00134946875434529	5.58987333926571	ENSMUSG00000112712	Gm18755
10	130329301	130330300	29	0.00804825213069063	10.0027199782402	ENSMUSG00000091511	Vmn2r87
10	130368001	130369300	12	0.034918295065361	5.5986251792793	ENSMUSG00000112195	NA
10	130380801	130381900	31	0.0229571855755752	-10.9526112185687	ENSMUSG00000112742	NA
11	3078901	3079900	27	2.11918356009291e-06	6.42397663392227	ENSMUSG00000082286	NA
11	3113901	3114900	37	0.0389112861403239	6.85571738203317	ENSMUSG00000023764	Sfi1
11	3278501	3279600	15	0.0194705765706191	-8.58719125060301	ENSMUSG00000053263	Gm12592
11	3320401	3321500	12	0.00188500246362943	6.60798310589084	ENSMUSG00000020451	Limk2
11	3359101	3360200	10	0.000342624609297039	5.33580224970229	ENSMUSG00000020451	Limk2
11	3463501	3464500	36	0.0130503318793955	5.2857925731335	ENSMUSG00000075702	Selenom
11	3465201	3466200	25	0.0212671167070605	6.69145803527836	ENSMUSG00000075702	Selenom
11	3484201	3485200	25	0.0468432202743167	7.03076685219543	ENSMUSG00000084962	NA
11	3578301	3579300	54	0.000312389982989439	5.02645018535716	ENSMUSG00000084310	NA
11	3597401	3598400	24	0.0311343533079074	5.69719352915152	ENSMUSG00000056579	Tug1
11	3821101	3822900	30	0.00783683586713255	6.08969999249432	ENSMUSG00000084077	NA
11	3879901	3881200	19	0.0191953338218105	6.32907139676251	ENSMUSG00000020432	Tcn2
11	3913001	3914100	45	0.00298307242196804	5.12526793867349	ENSMUSG00000020430	Pes1
11	4065801	4067600	14	0.0164578667670242	6.88384625722341	ENSMUSG00000003585	Sec14l2
11	4168401	4169500	25	8.96098766231736e-05	5.90685555937675	ENSMUSG00000020424	Castor1
11	4654701	4655700	15	0.00666569649992977	6.49521366950542	ENSMUSG00000009076	Zmat5
11	4823101	4824100	12	3.37537441950399e-05	5.51115145968624	ENSMUSG00000034285	Nipsnap1
11	4824801	4825800	13	0.0471415648161012	6.05883659447027	ENSMUSG00000034285	Nipsnap1
11	4899501	4900500	10	0.0249616291620375	6.49663697345644	ENSMUSG00000020396	Nefh
11	5098501	5100400	32	0.0163308972610453	6.15427897125158	ENSMUSG00000034164	Emid1
11	5104601	5105600	12	0.0305783638433607	6.42417771265682	ENSMUSG00000034164	Emid1
11	5788001	5789200	14	0.00698023660629235	7.13450178012503	ENSMUSG00000020474	Polm
11	5813301	5814300	31	0.0114525833911323	5.25713642672268	ENSMUSG00000020473	Aebp1
11	5846801	5847800	31	0.00420554557808873	5.55345869688269	ENSMUSG00000020469	Myl7
11	5848401	5849400	16	0.0014227189279319	5.02279635258358	ENSMUSG00000020469	Myl7
11	5897501	5898700	39	0.00631434352601606	5.7639301842358	ENSMUSG00000041798	Gck
11	6148901	6149900	25	7.04175334484139e-06	5.03586399627387	ENSMUSG00000053838	Nudcd3
11	6394801	6395800	21	0.0214961887486299	-5.65650939250614	ENSMUSG00000041126	H2az2
11	6394901	6395900	28	0.0214961887486299	-5.65650939250614	ENSMUSG00000079988	NA
11	6471601	6472600	24	0.0329599408020704	5.36185734760073	ENSMUSG00000020437	Myo1g
11	6554601	6555600	23	0.0101613905688745	6.18032471349574	ENSMUSG00000041073	Nacad
11	6578001	6579600	45	0.0111784583699911	8.68212027563473	ENSMUSG00000000384	Tbrg4
11	6600101	6601600	28	0.0382820929411472	-5.52682146801246	ENSMUSG00000086373	Gm11978
11	6809401	6811000	22	0.0097823512447555	7.37054449729442	ENSMUSG00000082333	NA
11	7109301	7110400	12	0.00112489635053094	5.2505478529756	ENSMUSG00000020431	Adcy1
11	7135201	7136800	31	0.0149213601295351	5.95966700840755	ENSMUSG00000087512	Ccdc201
11	7240901	7241900	13	0.00126839890573901	5.14363311541881	ENSMUSG00000087637	NA
11	7942001	7943000	12	0.0365480187661213	6.93878261443105	ENSMUSG00000084318	NA
11	8528801	8530000	12	0.0232910742527542	5.75362250783503	ENSMUSG00000020422	Tns3
11	8610701	8611700	25	0.0490322013757246	6.25079277831805	ENSMUSG00000020422	Tns3
11	9689201	9690200	36	0.0427600595087924	6.11911582060836	ENSMUSG00000081629	NA
11	11062001	11063000	23	0.0225201754600808	-5.67842050256737	ENSMUSG00000050830	Vwc2
11	11412201	11413400	11	0.00700629222387319	6.2469829489277	ENSMUSG00000020193	Zpbp
11	11645801	11647000	41	0.0191663208084037	-6.61362432439391	ENSMUSG00000073145	NA
11	11649701	11651200	17	0.0106254063092228	-7.4707769325587	ENSMUSG00000018654	Ikzf1
11	11975501	11977400	23	1.53643974484808e-06	6.66840411723189	ENSMUSG00000020176	Grb10
11	12000401	12001600	10	0.0195618739444502	7.5188769262471	ENSMUSG00000064802	Gm24036
11	12417101	12418300	16	0.00417474757566656	6.29499813468055	ENSMUSG00000020173	Cobl
11	15989201	15990400	17	0.00774070737959993	7.50335880671353	ENSMUSG00000104323	NA
11	16205701	16207700	12	0.0134564040999118	6.06856137587074	ENSMUSG00000048834	Vstm2a
11	17000601	17001800	24	0.0152938781323281	8.9972219852746	ENSMUSG00000044629	Cnrip1
11	17110401	17111500	31	0.0087073337759705	5.57995728196902	ENSMUSG00000033953	Ppp3r1
11	17494801	17495800	19	0.0329830454742882	5.67417670204817	ENSMUSG00002075230	NA
11	18704301	18706000	24	0.00681037956133941	7.15398359993184	ENSMUSG00000099449	NA
11	19577001	19578100	50	0.0476109063036099	5.2697384250507	ENSMUSG00000086911	NA
11	19870501	19871500	17	0.000950933528233595	5.22207019511634	ENSMUSG00000045671	Spred2
11	20094001	20095000	36	0.0295505750227968	-6.75944365306037	ENSMUSG00000085035	NA
11	20149901	20151300	19	1.131903100507e-14	16.5047351401914	ENSMUSG00000020149	Rab1a
11	20199601	20200600	14	0.00604685339732002	6.20401944080436	ENSMUSG00000044066	Cep68
11	20778301	20779300	24	0.00440567769798059	5.0423252437045	ENSMUSG00000042363	Lgalsl
11	20780801	20782000	31	0.0194985630049299	6.05842702433669	ENSMUSG00000042363	Lgalsl
11	20781601	20782700	63	0.0194985630049299	6.05842702433669	ENSMUSG00000086749	NA
11	21040201	21041700	11	0.000166743137613932	9.00134782421412	ENSMUSG00000020134	Peli1
11	21084601	21085600	16	0.0250301704676894	-7.71546065268734	ENSMUSG00000020134	Peli1
11	21948501	21949600	13	0.00659758846648184	-5.74951400612219	ENSMUSG00000005917	Otx1
11	22235601	22236900	13	0.0138055401483038	5.30279421548916	ENSMUSG00000042302	Ehbp1
11	22567901	22568900	10	0.0289908962004483	7.42004250576679	ENSMUSG00000086256	NA
11	22578901	22580600	20	0.00223138249257219	6.61082724166651	ENSMUSG00000083008	NA
11	22806101	22807500	26	0.0172631817258457	-6.45313851875652	ENSMUSG00000051650	B3gnt2
11	22923001	22924200	15	7.03649356201672e-05	-8.38260792731646	ENSMUSG00000044068	Zrsr1
11	22932401	22933500	13	0.00369719890996603	-5.89325559202637	ENSMUSG00000051355	Commd1
11	23582101	23583200	19	0.000723203017641025	9.00342858732386	ENSMUSG00000042208	Sanbr
11	23878301	23879300	18	0.0362289533158231	5.31796112787367	ENSMUSG00000084206	NA
11	24065201	24066200	16	0.0366485423822155	6.14041336103264	ENSMUSG00000086612	NA
11	25595801	25596900	13	0.003295278731275	5.22183784971034	ENSMUSG00000032985	NA
11	26161501	26162700	19	0.0296864422656735	6.25972815014022	ENSMUSG00000032985	NA
11	26335001	26336100	14	0.0382629742536749	-8.17786069651741	ENSMUSG00000004018	Fancl
11	26541101	26542500	29	0.0476720216020207	5.24775014606541	ENSMUSG00000064090	Vrk2
11	26543601	26544900	40	0.0158488817588848	6.79171994658241	ENSMUSG00000064090	Vrk2
11	27369701	27370700	25	0.0483558492111618	13.7038703870387	ENSMUSG00000080735	NA
11	27994601	27996100	24	0.0355329608056757	-10.0733266834962	ENSMUSG00000083201	NA
11	29465101	29466200	28	0.00363179795821952	-5.30330693557623	ENSMUSG00000085165	NA
11	29774701	29776400	19	0.000134578898171433	-7.96956634056052	ENSMUSG00000078157	Fem1al
11	30599601	30600600	29	0.0293291937095682	-8.83895534719977	ENSMUSG00000060923	Acyp2
11	31822501	31823600	13	0.00275049316890122	5.1990414280103	ENSMUSG00000020300	Cpeb4
11	32403501	32404600	15	0.00583912609020429	6.17160238397402	ENSMUSG00000044949	Ubtd2
11	32537601	32538600	15	0.047281883535513	-6.04640112100779	ENSMUSG00000020272	Stk10
11	33098601	33099800	29	0.0159250306503651	6.43941876346046	ENSMUSG00000057967	Fgf18
11	33120501	33121600	24	0.026255293288375	5.29780306622968	ENSMUSG00000099902	NA
11	34261801	34262900	23	0.00308418426646232	5.07534077252395	ENSMUSG00000020143	Dock2
11	40363801	40364800	50	0.008341495325442	5.1593750832587	ENSMUSG00000085588	3110004A20Rik
11	41028601	41029700	28	0.0130419521144106	11.5601458982944	ENSMUSG00000084129	NA
11	41894101	41895600	45	0.0248670170117757	6.05902242622639	ENSMUSG00000020436	Gabrg2
11	43277801	43279400	31	0.00243212825576462	6.41776076309848	ENSMUSG00000084889	NA
11	43315901	43317000	15	0.00132710926116621	6.11104708654651	ENSMUSG00000020415	Pttg1
11	43319601	43321000	22	0.0102809164522808	10.9431324754482	ENSMUSG00000020415	Pttg1
11	43371401	43372400	12	0.0498567496342106	5.47456502157113	ENSMUSG00000046491	C1qtnf2
11	44288001	44289500	13	0.0133637695859786	6.4622286580085	ENSMUSG00000004296	Il12b
11	44290101	44291500	11	0.000375287409862332	7.05252631294771	ENSMUSG00000004296	Il12b
11	44357201	44358300	10	0.0298353856977491	6.74684208402275	ENSMUSG00000041231	Ublcp1
11	44370701	44372000	43	0.0382011574153608	5.16637530164744	ENSMUSG00000082750	NA
11	44511101	44512700	33	0.00705841251952261	6.03890577221189	ENSMUSG00000057098	Ebf1
11	45695501	45696900	29	0.0310367443081323	5.12368370519454	ENSMUSG00000086686	NA
11	45942601	45944200	17	0.0304932364683959	-7.12694343801915	ENSMUSG00000069899	Gm12166
11	46017801	46019700	13	0.00318804199273163	6.23598443931125	ENSMUSG00000011256	Adam19
11	46057101	46058100	23	0.00104134588073413	5.37504818606245	ENSMUSG00000020411	Nipal4
11	46276401	46278100	29	0.0070793408419545	-7.31825415623165	ENSMUSG00000020395	Itk
11	46279501	46282000	34	0.00617308054014031	-8.03223865088525	ENSMUSG00000020395	Itk
11	46295401	46296500	23	0.00126786770756001	-5.27559746833762	ENSMUSG00000020401	Garin3
11	46339701	46340900	19	0.00323428615298367	5.58920025745319	ENSMUSG00000082530	NA
11	46435801	46437000	13	0.0278773090093397	-9.06798831900629	ENSMUSG00000086981	NA
11	46454701	46456200	12	0.0278792555544127	6.56856665293208	ENSMUSG00000082749	Rpl9-ps2
11	46519801	46520800	18	0.0439557340364933	5.60748599881778	ENSMUSG00000064010	Dppa1
11	46597301	46598800	16	0.0324196012759483	8.19036148960018	ENSMUSG00000040413	Timd2
11	47879801	47881100	16	0.0141254185380985	8.48123287311637	ENSMUSG00000020354	Sgcd
11	48689201	48690300	19	0.0187592287672582	6.40463395962104	ENSMUSG00000020372	Rack1
11	48729101	48730600	10	0.000780062354561526	7.22246854463476	ENSMUSG00000040350	Trim7
11	48764401	48765400	50	0.0328223376893983	5.33875965118312	ENSMUSG00000046879	Irgm1
11	48879701	48881300	40	0.0246796383325027	-7.75100653233786	ENSMUSG00000040328	Olfr56
11	48884801	48885900	10	0.0283785164252156	-9.4571225119528	ENSMUSG00000078922	Tgtp1
11	49020901	49021900	15	0.0239142539724337	7.72112487445598	ENSMUSG00000040328	Olfr56
11	49224401	49225500	13	0.0473750596762216	6.81993185140101	ENSMUSG00000045421	Olfr1390
11	50103001	50104900	11	0.0139699037360479	7.35588061427081	ENSMUSG00000036620	Mgat4b
11	50126401	50127600	15	0.0121167798470029	5.07402700962877	ENSMUSG00000020377	Ltc4s
11	50269701	50271300	21	0.010984977653665	-7.29141404816633	ENSMUSG00000007850	Hnrnph1
11	50312501	50313600	30	0.00090301436497849	5.51744320141978	ENSMUSG00000020375	Rufy1
11	50322001	50324300	16	0.0138226829555883	-2.09433603798392	ENSMUSG00000020375	Rufy1
11	50777101	50778300	16	0.00663029656670726	-6.42793359445589	ENSMUSG00000048728	Zfp454
11	50805601	50806800	22	8.59677550335164e-05	7.27097318101403	ENSMUSG00000049321	Zfp2
11	51152601	51153600	25	0.0101035999518466	5.46742383244019	ENSMUSG00000020385	Clk4
11	51749701	51750800	12	0.034157083990846	6.7770061565546	ENSMUSG00000020387	Jade2
11	51852201	51853200	15	0.015386801358595	-5.05016591263601	ENSMUSG00000093325	Gm26061
11	51859601	51861000	14	0.00941947649113674	-5.2678839094646	ENSMUSG00000020392	Cdkn2aipnl
11	52166801	52167800	18	0.0437533812806508	-6.3291188139083	ENSMUSG00000086395	NA
11	52171001	52173400	13	0.00436348406277349	-6.51685100192242	ENSMUSG00000000782	Tcf7
11	53348201	53349500	21	3.06038444816843e-05	7.73839480054847	ENSMUSG00000018387	Shroom1
11	53390701	53391700	20	0.00118312176921189	-11.9365878119804	ENSMUSG00000085718	NA
11	53413001	53414000	30	0.0192682427492463	5.06246301505663	ENSMUSG00000018398	Septin8
11	53620501	53621500	25	0.00318471371995234	5.61559929470484	ENSMUSG00000083986	NA
11	53748401	53749600	10	0.0220064468467105	-5.57158682701392	ENSMUSG00000081769	Gm12216
11	53871101	53872200	11	0.00789654301678676	5.66063717203249	ENSMUSG00000063652	Slc22a21
11	53957801	53961200	10	0.0192278426646905	8.08292207667615	ENSMUSG00000020388	Pdlim4
11	54046001	54047000	18	1.80170180053945e-05	6.45222054782377	ENSMUSG00000036045	NA
11	54105601	54106600	17	0.0413944776503072	5.71287066183143	ENSMUSG00000086209	4933405E24Rik
11	54327601	54328800	20	0.00855779578517621	6.02923038492523	ENSMUSG00000035992	Fnip1
11	54678701	54679800	17	0.0143079134232184	5.36537452258714	ENSMUSG00000052298	Cdc42se2
11	54740401	54742000	32	0.0225422838487984	-6.28697221234927	ENSMUSG00000020268	Lyrm7
11	54792601	54794000	24	0.00302991425388644	5.84509376152754	ENSMUSG00000018339	Gpx3
11	54843701	54844700	17	0.0282159950660266	7.51378681372601	ENSMUSG00000020400	Tnip1
11	55075401	55076900	15	0.00569542089147476	7.71198924420943	ENSMUSG00000020264	Slc36a2
11	55094001	55095100	20	0.00736737020083094	7.88012708730418	ENSMUSG00000020261	Slc36a1
11	57409601	57410700	15	0.0114913821078368	6.19259954853932	ENSMUSG00000020522	Mfap3
11	57856701	57858600	15	0.0100001223120557	-8.18724413654924	ENSMUSG00002076709	NA
11	57982601	57984900	21	0.0122951128740094	6.40548096258014	ENSMUSG00000086962	Gm12248
11	57987001	57988100	12	0.00423364961480517	5.82501806481709	ENSMUSG00000081223	NA
11	57988601	57989600	16	0.0151001659698637	-6.61759830249984	ENSMUSG00000081223	NA
11	58029401	58030500	31	0.0169493942490154	-5.05719160768453	ENSMUSG00000037275	Gemin5
11	58165701	58166800	64	0.0262658980465128	8.46629567636893	ENSMUSG00000069873	4930438A08Rik
11	58286801	58288100	12	0.0109692977212421	7.8172242598822	ENSMUSG00000082181	NA
11	58587001	58588000	25	0.0281097173659923	5.63269876819709	ENSMUSG00000064044	Olfr319
11	58690701	58691900	12	0.0306931501252732	10.5282427327156	ENSMUSG00000049154	Fam183b
11	58706201	58707500	26	0.0272905571525296	10.5883678849158	ENSMUSG00000070438	Olfr313
11	58726101	58727700	17	0.00136290986444049	-9.01773712117648	ENSMUSG00000094805	Olfr311
11	58730501	58731500	24	0.0451071867335544	-12.001101018442	ENSMUSG00000094805	Olfr311
11	58795401	58796400	19	0.0496964466147038	-6.10939907550078	ENSMUSG00000086063	NA
11	58827001	58828100	17	0.00930727941353902	6.30754378165622	ENSMUSG00000020496	Rnf187
11	58838101	58839100	25	0.0172483391061987	5.74392034659823	ENSMUSG00000056895	H2bu2
11	58867101	58868100	16	0.000201967952945511	5.11814450337585	ENSMUSG00000085379	NA
11	59115801	59117100	11	0.0201832062518556	8.18839158224419	ENSMUSG00000048076	Arf1
11	59339601	59340800	14	0.0283471780193807	6.38927638420372	ENSMUSG00000009894	Snap47
11	59341401	59342600	45	0.000413507649704544	6.46269165020675	ENSMUSG00000009894	Snap47
11	59415901	59417300	32	0.00276483360677673	6.49653597245966	ENSMUSG00000020472	Zkscan17
11	59678201	59679400	15	2.4635599090659e-05	6.57083346596457	ENSMUSG00000043648	Pld6
11	59790701	59791900	20	0.0254535972471146	5.93693018850749	ENSMUSG00000084766	NA
11	60344401	60345400	16	0.00337338365074307	5.26878868258179	ENSMUSG00000020537	Drg2
11	60345701	60346900	24	0.00487851417480308	5.29268352534461	ENSMUSG00000020537	Drg2
11	60590801	60591800	19	0.000643102165967668	6.17856039542786	ENSMUSG00000020536	Llgl1
11	60668501	60669500	35	4.17650163361861e-05	5.04766662338855	ENSMUSG00000049323	Smcr8
11	60702101	60703100	21	0.00846920508896017	5.49943003765777	ENSMUSG00000020534	Shmt1
11	60820801	60821900	17	0.0402110620746658	-5.10535096391498	ENSMUSG00000042549	Map2k3os
11	61097101	61098100	10	0.00605564630809213	5.82102071484858	ENSMUSG00000082626	Rps13-ps5
11	61097201	61098600	29	0.00605564630809213	5.82102071484858	ENSMUSG00000019102	Aldh3a1
11	61343401	61344500	24	0.00812489336720634	6.27199505446516	ENSMUSG00000010086	Rnf112
11	61383501	61384700	18	9.25418796462108e-08	6.74354199707302	ENSMUSG00000001034	Mapk7
11	61544201	61545200	12	0.024183276263198	-5.60279801232751	ENSMUSG00000004837	Grap
11	61840701	61841800	20	0.00973240156147234	5.62131736092598	ENSMUSG00000084805	Gm12273
11	61967001	61968100	12	0.000178923313905585	5.88238292419489	ENSMUSG00000042331	Specc1
11	62414701	62415700	10	0.0198405858507318	-6.61631989516498	ENSMUSG00000086636	NA
11	62428001	62429400	19	0.0136018486127461	5.75378812918865	ENSMUSG00000018509	Cenpv
11	62621401	62622400	10	0.0383713010254883	5.20719225449516	ENSMUSG00000005267	Zfp287
11	62622801	62624600	10	0.0417569895929833	6.39729865226494	ENSMUSG00000005267	Zfp287
11	62642301	62643400	32	0.0277353154023649	5.30541323150877	ENSMUSG00000098292	NA
11	62680301	62681400	23	0.010481903077027	5.96983211528687	ENSMUSG00000047342	Zfp286
11	64327701	64328700	32	0.0375061140497784	8.18619542200262	ENSMUSG00000047759	Hs3st3a1
11	64479001	64480300	22	0.010427693938281	5.6014878660126	ENSMUSG00002076830	NA
11	64648001	64649000	18	0.034125995485873	13.2574519302208	ENSMUSG00000081756	NA
11	65060301	65061300	16	0.0156622928225533	6.41492936497051	ENSMUSG00000082857	Gm12293
11	65697901	65699200	16	0.00087911102555195	6.66132984672549	ENSMUSG00000018347	Zkscan6
11	66414301	66415500	45	0.0372815224328154	7.16467019342644	ENSMUSG00000053930	Shisa6
11	66456201	66457500	34	0.0240182668526929	5.33839454501089	ENSMUSG00000080978	Gm12297
11	67344701	67345800	16	0.0334341095770888	5.803397381175	ENSMUSG00000033066	Gas7
11	67347001	67348000	22	0.0026877235703286	9.85597839530423	ENSMUSG00000033066	Gas7
11	67467301	67468700	15	0.0164353348244325	5.8449059633152	ENSMUSG00000087058	NA
11	68161001	68162500	38	0.00907053970172529	-5.73886929612677	ENSMUSG00000084993	NA
11	68289201	68290300	41	0.00619367669407242	5.33165143970591	ENSMUSG00000020902	Ntn1
11	68393601	68395400	17	0.00640503711041085	6.20362166370552	ENSMUSG00000046207	Pik3r6
11	68443601	68445400	10	5.10425475929624e-99	27.3577643129194	ENSMUSG00000046207	Pik3r6
11	68444501	68445500	13	5.10425475929624e-99	27.3577643129194	ENSMUSG00000048329	Mfsd6l
11	68795301	68796300	24	0.0409067897520329	11.0137544574631	ENSMUSG00000060938	Rpl26
11	68837601	68838700	25	0.0250814839663332	-5.49842015226407	ENSMUSG00000052921	Arhgef15
11	68902001	68903000	11	0.000244039560854378	6.83816152377999	ENSMUSG00000020899	Pfas
11	68905501	68906800	16	0.0130655976201039	5.84533088596432	ENSMUSG00000020898	Ctc1
11	68934501	68935800	12	0.0393758906597702	7.08503526007115	ENSMUSG00000020897	Aurkb
11	68951701	68952800	29	0.0304459290192687	5.48741454074971	ENSMUSG00000045176	Borcs6
11	68963001	68964100	17	0.0263614653901758	-5.79290654912664	ENSMUSG00000020895	Tmem107
11	68980001	68981000	17	0.00504876819088081	-6.20378141870248	ENSMUSG00000020894	Vamp2
11	68991001	68992300	17	0.000121141160615125	7.34787233519405	ENSMUSG00000020893	Per1
11	69009701	69011700	21	0.00153286848847451	7.67942323203586	ENSMUSG00000023781	Hes7
11	69212401	69213400	26	0.0331585105464313	-5.29873254490616	ENSMUSG00000032782	Cntrob
11	69216201	69217200	36	1.78238330214687e-07	5.45513264291834	ENSMUSG00000018470	Kcnab3
11	69256401	69257400	47	0.000715981963662718	-5.25187798399844	ENSMUSG00000018474	Chd3
11	69302501	69303700	45	0.000116139352497193	6.23192572284085	ENSMUSG00000018476	Kdm6b
11	69355801	69357200	27	0.001671416449668	5.11330072803982	ENSMUSG00000005237	Dnah2
11	69406601	69408400	35	0.00115126048288303	7.03160403633112	ENSMUSG00000005237	Dnah2
11	69472601	69473700	34	0.0128793911480875	5.90605007565607	ENSMUSG00000059552	Trp53
11	69511801	69513600	17	0.00272631753535757	6.5888728424302	ENSMUSG00000069835	Sat2
11	69575301	69576300	17	0.00477607663745662	5.85924433597504	ENSMUSG00000085890	NA
11	69575401	69576400	13	0.00477607663745662	5.85924433597504	ENSMUSG00000089669	Tnfsf13
11	69585801	69587100	21	0.00587465527234455	6.97643350679568	ENSMUSG00000018752	Tnfsfm13
11	69586501	69587800	27	0.00587465527234455	6.97643350679568	ENSMUSG00000018752	Tnfsfm13
11	69739801	69741200	78	0.00233254116449368	5.75114966163672	ENSMUSG00000019461	Plscr3
11	69772301	69773300	29	0.00166565457364145	5.13166272045254	ENSMUSG00000104996	Mir6924
11	69792801	69794200	45	0.000634761190823872	6.103866840075	ENSMUSG00000047284	Neurl4
11	69803801	69805000	32	8.00435223861082e-06	-6.43710197263525	ENSMUSG00000023170	Gps2
11	69873101	69874100	37	0.0420856741654688	6.96275744363337	ENSMUSG00000018565	Elp5
11	69920201	69921400	34	0.0222221488632615	5.7420228199676	ENSMUSG00000020886	Dlg4
11	70118901	70120000	15	0.00249533663090778	5.29490560984254	ENSMUSG00000000317	Bcl6b
11	70317301	70318800	13	0.0213568423124217	6.14932119764195	ENSMUSG00000082370	Gm12313
11	70341601	70342700	22	0.021340080282682	7.03509896660742	ENSMUSG00000018923	Med11
11	70350301	70351700	13	2.15688905659888e-06	7.12071965997899	ENSMUSG00000018920	Cxcl16
11	70350501	70351800	40	2.15688905659888e-06	7.12071965997899	ENSMUSG00000018920	Cxcl16
11	70394301	70395300	20	0.0235230360409467	5.64440587376367	ENSMUSG00000018919	Tm4sf5
11	70416501	70417500	43	0.00358180947063016	-5.02934716588993	ENSMUSG00000018286	Psmb6
11	70426701	70427700	16	0.0399305046643633	-5.03139516213087	ENSMUSG00000109833	Gm40193
11	70426901	70427900	10	0.0399305046643633	-5.03139516213087	ENSMUSG00000020828	Pld2
11	70488901	70490400	17	0.0142403613527791	5.32890792726484	ENSMUSG00000020827	Mink1
11	70516701	70517800	28	0.0332010206492923	5.6085287466574	ENSMUSG00000085952	Gm12315
11	70589801	70590800	10	0.0437227643610798	7.0536009154935	ENSMUSG00000057054	Inca1
11	70651701	70652900	11	0.0250274957483959	-8.77640356075202	ENSMUSG00002075516	NA
11	70655401	70656600	19	0.00534758715380081	6.26051028650208	ENSMUSG00000043602	Zfp3
11	70706101	70707200	34	0.0247614286166243	5.82582488546912	ENSMUSG00000057135	Scimp
11	70738401	70739500	13	0.0227044792722561	7.52309603146269	ENSMUSG00000020817	Rabep1
11	70924101	70926200	50	0.0174980141441599	2.03044045387937	ENSMUSG00000018451	6330403K07Rik
11	71627301	71628900	11	0.0270646215020449	6.15841967581669	ENSMUSG00000085251	Gm12326
11	71913901	71915000	15	0.0152038644427772	5.6209161990375	ENSMUSG00000080577	Gm23226
11	71933101	71934500	49	0.000729563912197202	5.52214381532861	ENSMUSG00000020808	Pimreg
11	72192901	72193900	37	0.0349823886846723	5.53704940702199	ENSMUSG00000040483	Xaf1
11	72392201	72393200	55	0.0276248621634573	-6.84993908054274	ENSMUSG00000020798	Spns3
11	72466401	72468100	15	0.000221908188046119	6.74464675529644	ENSMUSG00000081675	Gm12712
11	72582201	72583200	12	0.00890177121808568	5.31280803077372	ENSMUSG00000020790	Ankfy1
11	72841401	72843000	19	0.00394319285013244	-5.53878434977094	ENSMUSG00002075500	NA
11	72899701	72900800	15	0.0371577710533736	-8.88670500025104	ENSMUSG00000020787	P2rx1
11	72937501	72938500	23	0.0280661099749367	6.20505645397456	ENSMUSG00000020783	Ncbp3
11	73050101	73051200	38	0.0013924560829812	5.38844790044797	ENSMUSG00000005950	P2rx5
11	73781501	73782500	17	0.0243278531041813	6.717967405951	ENSMUSG00000056921	Olfr394
11	73997801	73998900	10	0.0218216860746547	5.77527264626767	ENSMUSG00000081162	Olfr400-ps1
11	74100901	74102200	16	0.0265416425694965	9.56603477981044	ENSMUSG00000070377	Olfr43
11	74252601	74253700	33	0.0201620765529262	13.5653738560805	ENSMUSG00000058275	Olfr412
11	74478801	74480200	23	0.0306784854184654	7.76015416466981	ENSMUSG00000038807	Rap1gap2
11	74615401	74616400	12	0.0122924084945832	5.00069	ENSMUSG00000020745	Pafah1b1
11	74698701	74700300	11	0.0195071016164119	5.887429106177	ENSMUSG00000010554	Mettl16
11	74724601	74725600	10	0.0351315495856795	7.07815534363281	ENSMUSG00000000282	Mnt
11	75050301	75051400	13	0.0116178847827713	6.72779801844113	ENSMUSG00000038290	Smg6
11	75064601	75065800	11	0.00131846561513491	6.06920324923957	ENSMUSG00000085609	NA
11	75068501	75069800	10	2.9309794068812e-05	6.47945078172371	ENSMUSG00000038268	Ovca2
11	75079401	75080900	21	0.00867628344427664	7.48620307118626	ENSMUSG00000078789	Dph1
11	75209201	75210400	23	0.0275404892152468	-5.33506187535287	ENSMUSG00002076300	NA
11	75239401	75240600	17	0.00293857243291105	5.65411021179997	ENSMUSG00000018809	Smyd4
11	75319801	75320900	15	0.0062238131874198	-6.40454602899042	ENSMUSG00000084224	NA
11	75401401	75402500	32	0.0154784974685227	5.2935144922867	ENSMUSG00000038195	Rilp
11	75892601	75893700	14	0.0317677917952052	6.52010804321729	ENSMUSG00000053783	1700016K19Rik
11	75916901	75918000	15	0.0331643475334763	-9.32832427088482	ENSMUSG00000020846	Rflnb
11	75921301	75922400	16	0.0183907172668085	5.00192	ENSMUSG00000020846	Rflnb
11	76091901	76093100	15	0.00849140182948547	6.82598146777446	ENSMUSG00000069808	Tlcd3a
11	76287601	76288600	19	0.023204891829606	7.00666651620524	ENSMUSG00000020844	Nxn
11	76358501	76359500	29	0.0427599524464429	5.66870702666443	ENSMUSG00000017631	Abr
11	76503401	76504900	34	0.00940711347208853	5.73522192805709	ENSMUSG00000017631	Abr
11	76512001	76513300	16	0.00147991735297997	8.03205074617753	ENSMUSG00000017631	Abr
11	76563801	76565000	17	0.00194000982722819	5.67958987548739	ENSMUSG00000044243	Bhlha9
11	76655201	76656200	12	0.00353332276802752	-5.1947206297823	ENSMUSG00000010392	Gosr1
11	76699601	76700600	19	0.0394284552652463	5.85082107324521	ENSMUSG00000020841	Cpd
11	76886201	76887200	16	0.00416873588210759	5.62535934476763	ENSMUSG00000020838	Slc6a4
11	77408301	77409900	15	0.00405148636495086	-5.91025288727598	ENSMUSG00000000686	Abhd15
11	77655801	77657600	15	0.0040953043280466	6.77885898081491	ENSMUSG00000000631	Myo18a
11	77662801	77663800	30	0.047077701074959	-6.10219845513963	ENSMUSG00000000631	Myo18a
11	77921701	77922700	22	0.0283235454089052	5.59961484593838	ENSMUSG00000087050	Dhrs13os
11	77926101	77927100	25	0.0124267642776883	-5.64142269072443	ENSMUSG00000020834	Dhrs13
11	78133401	78134700	47	0.0358876680244404	5.43413709577151	ENSMUSG00000002052	Supt6
11	78151301	78152300	16	0.00036048984174008	6.31947459460949	ENSMUSG00000010277	2610507B11Rik
11	78153401	78154500	45	0.0393795413423832	-5.7651609471725	ENSMUSG00000010277	2610507B11Rik
11	78233801	78234800	39	0.0107393045935438	14.5183806421591	ENSMUSG00000002058	Unc119
11	78238201	78239400	14	0.00496660309718714	5.99422861395319	ENSMUSG00000002058	Unc119
11	78598301	78599800	14	0.00931186027460236	5.7281636835894	ENSMUSG00000085115	NA
11	78718901	78720200	13	0.00111242818793482	8.22230822896623	ENSMUSG00000072640	Lyrm9
11	78809801	78811200	19	0.0244996504985698	7.47781411567789	ENSMUSG00000020826	Nos2
11	78813401	78814400	17	0.0485907815997077	-5.10086310443162	ENSMUSG00000020826	Nos2
11	78947501	78948500	58	0.04886400325946	5.89662187211253	ENSMUSG00000018334	Ksr1
11	78950601	78951600	14	0.0132564000179657	7.47250435561213	ENSMUSG00000018334	Ksr1
11	79145601	79146700	16	0.00362340372286819	5.8104026102107	ENSMUSG00000017677	Wsb1
11	79167301	79168400	11	0.0256985218394596	5.1575259220063	ENSMUSG00000108822	NA
11	79230901	79232400	29	0.0248391597542568	-12.3316635634945	ENSMUSG00000020716	Nf1
11	79598001	79599300	17	0.0225583663904301	6.19098101707662	ENSMUSG00000084969	NA
11	79971601	79973000	26	0.0106424133578296	6.40644935094714	ENSMUSG00000017561	Crlf3
11	80098701	80099900	11	9.38506175881159e-06	7.62034605782762	ENSMUSG00000017686	Rhot1
11	81872601	81873700	23	0.00349604932358261	5.09929643707718	ENSMUSG00000084996	NA
11	81938101	81939600	19	0.0312644994920593	8.28553875295295	ENSMUSG00000035373	Ccl7
11	81989501	81990600	51	0.00173172868802182	6.12508481617378	ENSMUSG00000035352	Ccl12
11	82281101	82282200	14	0.0255421610906143	5.55392295709525	ENSMUSG00000020701	Tmem132e
11	82799201	82800400	18	0.00191510619492134	-5.71184494088116	ENSMUSG00000020692	Nle1
11	82861101	82862200	13	0.00338308930468099	5.49318007858617	ENSMUSG00000082726	NA
11	83116501	83117500	11	0.0351143076274189	5.74915736561585	ENSMUSG00000083161	NA
11	83643601	83644600	16	0.00405174652831076	5.89333673857032	ENSMUSG00000000976	Heatr6
11	84020701	84021700	14	0.0110282852754621	5.80144032170716	ENSMUSG00000020532	Acaca
11	84614101	84615100	10	0.00179295105016574	5.59875680323577	ENSMUSG00000085044	1700109G15Rik
11	84708101	84709400	36	0.00374232486867984	6.28853974304678	ENSMUSG00000018405	Mrm1
11	84771401	84772500	16	0.000387575036289131	5.67704561351351	ENSMUSG00000020527	Myo19
11	85060101	85061100	36	0.00663194161376817	5.61418614663207	ENSMUSG00000018479	1700125H20Rik
11	86075301	86076400	14	0.000688938895612374	6.19638986752805	ENSMUSG00000080823	NA
11	86474801	86475900	32	0.0337503368130819	5.14380448924198	ENSMUSG00000065455	Mir21a
11	86698401	86699600	84	6.30449134303004e-05	7.90220077240446	ENSMUSG00000018425	Dhx40
11	86977701	86978800	13	0.00306174526616403	7.72095402528136	ENSMUSG00000020495	Smg8
11	87016301	87017700	28	0.00272424901333858	7.25016692459582	ENSMUSG00000085310	NA
11	87556301	87557500	19	0.0120810855635102	6.43798549571865	ENSMUSG00000034177	Rnf43
11	87592001	87593200	38	0.0246366643766878	5.2254668297913	ENSMUSG00000085972	NA
11	87653001	87655000	19	0.00846643305968137	5.30686988598969	ENSMUSG00000034156	Tspoap1
11	87655201	87656500	21	5.69138389927987e-07	7.83378229549907	ENSMUSG00000034156	Tspoap1
11	87685001	87686000	24	0.0190441463145385	8.55747396445071	ENSMUSG00000009350	Mpo
11	87687301	87688300	11	0.0154548995068728	5.72940233924314	ENSMUSG00000009350	Mpo
11	87719401	87720500	14	0.0415828669161964	5.74878027924217	ENSMUSG00000009356	Lpo
11	87788401	87790100	16	0.0147185163719544	8.43839462794652	ENSMUSG00000093920	Olfr463
11	88184501	88185800	10	1.03799273627652e-05	-6.17040326980298	ENSMUSG00000034031	Ccdc182
11	88863701	88864900	16	2.08963894861619e-05	6.65817574856734	ENSMUSG00000033983	Coil
11	88892601	88894000	23	0.0288324864629457	5.8072390741864	ENSMUSG00000000275	Trim25
11	89015301	89016400	25	0.00869469464276763	6.17021059135605	ENSMUSG00000086919	NA
11	89587101	89588100	20	0.0352933201312098	5.07979751843799	ENSMUSG00000047773	Ankfn1
11	89924001	89925100	12	0.0271137357604082	6.75181065359866	ENSMUSG00000069763	Tmem100
11	90529201	90530600	17	0.000857432755835051	5.91169689842036	ENSMUSG00000020544	Cox11
11	90574701	90575700	24	0.0169038538912512	6.85608138417377	ENSMUSG00000020541	Tom1l1
11	90581101	90583000	31	0.00165638106099659	6.90532150257861	ENSMUSG00000020541	Tom1l1
11	94216901	94218000	22	0.0184996244502024	5.08751167451569	ENSMUSG00000020864	Ankrd40
11	94219001	94220500	10	0.00579324692335244	7.89211207542708	ENSMUSG00000020864	Ankrd40
11	94285201	94286200	18	0.0273060442952353	6.58175988599928	ENSMUSG00000020865	Abcc3
11	94314701	94316000	13	0.0224869233528492	-6.09342762082486	ENSMUSG00000020866	Cacna1g
11	94379101	94380200	39	0.0232132655536171	5.40140590067816	ENSMUSG00000020867	Spata20
11	94492601	94493900	16	0.0257600022575374	8.22251110164582	ENSMUSG00000076435	Acsf2
11	94498201	94499200	21	0.01419181507641	5.06578899008387	ENSMUSG00000082945	NA
11	94738301	94739300	10	0.0108094205623017	6.53820477942468	ENSMUSG00000081586	NA
11	94811601	94812800	24	0.000314759930313473	7.81075096674048	ENSMUSG00000064512	Gm22456
11	94868401	94869500	14	0.0486944292404786	5.14517971396247	ENSMUSG00000001508	Sgca
11	94870001	94871100	11	0.000440063939710961	7.90837553037798	ENSMUSG00000001508	Sgca
11	94878001	94879400	17	0.00156875406369695	6.2870616056436	ENSMUSG00000038976	Ppp1r9b
11	94933001	94934100	15	0.00655699050726694	6.46366753587535	ENSMUSG00000038967	Pdk2
11	95009901	95010900	12	0.0383856843476953	5.15009852026426	ENSMUSG00000001510	Dlx3
11	95305901	95307200	27	0.0302204087883306	-12.8367761538416	ENSMUSG00000057522	Spop
11	95726601	95727700	27	0.0310036971892629	6.7382416010439	ENSMUSG00000018381	Abi3
11	95911401	95912800	11	0.00119803268291938	8.67404379605771	ENSMUSG00000014351	Gip
11	95955701	95957000	21	0.00826432415381126	5.5336471684902	ENSMUSG00000014349	Ube2z
11	95968001	95969900	31	0.00430160653397445	6.84903623222079	ENSMUSG00000006057	Atp5g1
11	96088901	96089900	16	0.0337374885943397	5.93399963413261	ENSMUSG00002075973	NA
11	96189001	96190000	26	0.00161867837763994	5.21802373025199	ENSMUSG00000000690	Hoxb6
11	96200701	96201700	14	0.0182792470147405	6.01247752987205	ENSMUSG00000085645	Hoxb5os
11	96210701	96211800	15	0.00955160886512696	5.78981258263176	ENSMUSG00000038692	Hoxb4
11	96231001	96232000	24	0.037917910197166	-7.26053358964751	ENSMUSG00000048763	Hoxb3
11	96355501	96358500	19	0.00521322802873269	-7.99422788976576	ENSMUSG00000057058	Skap1
11	96656601	96657600	31	0.0175033888957932	5.01853677614907	ENSMUSG00000085242	NA
11	96664501	96667400	25	0.0132205154993775	6.77055341837627	ENSMUSG00000020876	Snx11
11	96678401	96679500	11	0.00480855321907033	5.47522769614851	ENSMUSG00000018666	Cbx1
11	96717801	96719500	11	0.000739541239310878	5.55154366504868	ENSMUSG00000038615	Nfe2l1
11	96805901	96806900	18	0.0360972939680604	5.42857454275936	ENSMUSG00000018669	Cdk5rap3
11	96869801	96870800	21	0.0107992847409677	-6.40516808625573	ENSMUSG00000018678	Sp2
11	96900301	96901300	17	0.0419401332936296	5.0736117065199	ENSMUSG00000038560	Sp6
11	96916001	96918200	15	0.000254528680434187	6.80610693016579	ENSMUSG00000087067	Gm11532
11	96930601	96932000	21	0.00120044952866747	-7.63765644403207	ENSMUSG00000020878	Lrrc46
11	97006601	97007700	12	0.0101825038909611	5.76965376865592	ENSMUSG00000084368	NA
11	97036301	97037600	11	0.00969450033309583	5.50905117777842	ENSMUSG00000099286	Mir7235
11	97039501	97040500	26	0.0176288953460332	5.96106596888193	ENSMUSG00000038517	Tbkbp1
11	97206801	97207800	31	0.0221045703716596	6.35641470415111	ENSMUSG00000018882	Mrpl45
11	97251901	97253400	14	9.66229583018733e-05	7.30774019619062	ENSMUSG00000038485	Socs7
11	97518301	97520100	12	2.04236257879634e-07	6.377955568495	ENSMUSG00000043439	Epop
11	97588301	97589600	12	0.00354695323078172	6.87784014187793	ENSMUSG00000018537	Pcgf2
11	97729601	97731000	23	0.0272509997721323	6.34487538359694	ENSMUSG00000050538	NA
11	97941801	97942800	10	0.0340548414743933	6.15392394822007	ENSMUSG00000017400	Stac2
11	97951501	97952800	19	0.0140943210224113	6.12636506597726	ENSMUSG00000084079	NA
11	98276501	98277500	16	0.00878977991048675	-5.14647804302977	ENSMUSG00000038216	Pnmt
11	98300001	98301000	13	0.0313714160547786	9.26173884802316	ENSMUSG00000062312	Erbb2
11	98337001	98338800	11	0.00336608349086118	6.84502695182466	ENSMUSG00000019312	Grb7
11	98489701	98491300	19	0.0184037958352178	-5.18373854277039	ENSMUSG00000086545	Lrrc3c
11	98491801	98493000	13	0.0246873550274844	7.49541784663701	ENSMUSG00000086545	Lrrc3c
11	98571601	98572600	20	0.0213195715950261	8.77528475545211	ENSMUSG00000017221	Psmd3
11	98591001	98592100	29	0.010159157231068	5.28093584085082	ENSMUSG00000038067	Csf3
11	98619001	98620100	18	0.000138890802290025	6.78137542229776	ENSMUSG00000017210	Med24
11	98660701	98662100	16	0.000395491430752038	6.9407451883038	ENSMUSG00000020889	Nr1d1
11	98663001	98664700	17	0.0124386839554003	5.85982496103766	ENSMUSG00000020889	Nr1d1
11	98871901	98873100	34	0.000201784614515751	5.88573570565465	ENSMUSG00000047197	Gjd3
11	99193101	99195000	13	0.0297784961877985	-6.69567548659742	ENSMUSG00000083666	NA
11	99277301	99278300	12	0.0055453624847109	5.15566744258001	ENSMUSG00000087692	NA
11	99430201	99431500	32	4.04094682479889e-05	5.10902631657476	ENSMUSG00000059169	Krt40
11	99482601	99483900	11	0.00293807373178976	-6.06742764824719	ENSMUSG00000078131	Krtap1-3
11	99539701	99540800	16	0.0105792161078717	5.88939321279281	ENSMUSG00000078130	Gm11555
11	99672901	99674000	19	0.0341672105249935	7.15254851305807	ENSMUSG00000089724	Krtap4-8
11	99732601	99733700	44	0.0408365181455018	-12.7973950573671	ENSMUSG00000082531	NA
11	100260801	100261800	22	0.0342505384626258	5.15539462907885	ENSMUSG00000001552	Jup
11	100290001	100291500	17	0.0043438498207707	8.02871855563858	ENSMUSG00000086031	NA
11	100306501	100307600	25	0.0219847772551425	5.75067675102384	ENSMUSG00000001555	Fkbp10
11	100417001	100418000	14	0.01740902756863	5.22195941024861	ENSMUSG00000020917	Acly
11	100435201	100436300	21	0.0146651872262252	7.46233330315177	ENSMUSG00000006784	Odad4
11	100464701	100465700	11	0.0489362916393041	-6.13328361186378	ENSMUSG00000006782	Cnp
11	100467601	100468700	22	0.00429856866628127	-8.70252710371661	ENSMUSG00000006782	Cnp
11	100512601	100513600	31	0.00326688415291621	7.0425689806382	ENSMUSG00000017837	Nkiras2
11	100533901	100534900	19	0.0134690321957806	5.73619600960277	ENSMUSG00000109112	Gm44544
11	100594101	100595300	25	0.000284910597349128	5.46517931113537	ENSMUSG00000017830	Dhx58
11	100601901	100604300	19	0.00505472979772051	8.69106874343716	ENSMUSG00000020918	Kat2a
11	100620801	100621800	15	0.0282764071585061	-7.97363132253753	ENSMUSG00000019173	Rab5c
11	100738601	100739600	18	0.0249711266810172	-7.11657179298196	ENSMUSG00000020919	Stat5b
11	100827101	100828200	14	0.0227655943404449	6.88130735720985	ENSMUSG00000004040	Stat3
11	100857801	100858900	21	0.003295278731275	6.18551143200963	ENSMUSG00000004044	Cavin1
11	100971901	100972900	39	0.00430001653226852	5.944770650653	ENSMUSG00000001755	Coasy
11	100978401	100979500	34	0.0452810877296559	5.24300503878038	ENSMUSG00000017801	Mlx
11	101030201	101032200	14	0.00337975481908338	-7.68618675080664	ENSMUSG00002074941	NA
11	101065301	101066700	14	0.000449960851322914	7.07809524061647	ENSMUSG00000044052	Ccr10
11	101152201	101153200	34	0.0499858870540909	-7.53831001419426	ENSMUSG00000035112	Wnk4
11	101357101	101360000	38	0.00123079038039192	6.36498140071551	ENSMUSG00000001313	Rnd2
11	101499101	101500300	17	0.0211274196764356	5.96854608857609	ENSMUSG00000086617	LOC666331
11	101533501	101534600	16	0.0439869268021342	5.67106747472332	ENSMUSG00000118718	Gm24950
11	101555001	101556000	11	0.0309349209559322	-7.56691921680196	ENSMUSG00000034936	Arl4d
11	101776601	101778000	16	0.000775358512961744	-6.50656260912287	ENSMUSG00000085594	NA
11	101842401	101843400	15	0.00773783486982522	5.83354145854146	ENSMUSG00000071818	4930417O22Rik
11	101998401	101999500	15	0.0253699082769995	6.98465567567712	ENSMUSG00000017311	Pyy
11	102012901	102014000	17	0.0266307503991647	5.37869556780676	ENSMUSG00000082045	Gm11585
11	102074301	102075800	15	0.00575331835583146	-6.87446887992797	ENSMUSG00000020922	Lsm12
11	102079401	102080400	48	0.0203135220828577	5.49645799201606	ENSMUSG00000034793	G6pc3
11	102136001	102137200	25	1.00683975440973e-05	6.11281558894195	ENSMUSG00000034773	Hrob
11	102284701	102285700	14	0.0185218058236792	6.16119822717103	ENSMUSG00000006575	Rundc3a
11	102323001	102325400	20	0.00689216462270276	6.10793864953573	ENSMUSG00000034708	Grn
11	102346801	102348200	17	0.000567297933561774	8.43213360954732	ENSMUSG00000034664	Itga2b
11	102447801	102448900	26	0.0441043257846787	7.24134238536825	ENSMUSG00000034621	Gpatch8
11	102624101	102625500	25	0.0273482210113792	6.83905366626002	ENSMUSG00000086162	NA
11	102649001	102650100	26	0.0188104895591516	9.11011391443747	ENSMUSG00000020926	Adam11
11	102664001	102665100	17	1.23964108757817e-06	7.01563876328544	ENSMUSG00000020926	Adam11
11	102853701	102854700	12	0.0101370759735623	5.44285711111259	ENSMUSG00000085338	2410004I01Rik
11	102856001	102857000	42	0.0441020949710541	7.66814220945562	ENSMUSG00000085338	2410004I01Rik
11	102917301	102919000	18	0.0115711333449363	6.49349902744768	ENSMUSG00000020935	Dcakd
11	102918101	102919100	15	0.0115711333449363	6.49349902744768	ENSMUSG00000020935	Dcakd
11	103008701	103009700	14	1.73244492960503e-05	5.91936417993863	ENSMUSG00000048878	Hexim1
11	103064701	103065700	16	0.00278914570236618	-6.09702167921346	ENSMUSG00000055805	Fmnl1
11	103158401	103160100	19	0.000891270759379252	6.35017115406639	ENSMUSG00000078635	NA
11	103250301	103251400	19	8.09137631532705e-11	5.57899126568951	ENSMUSG00000034255	Arhgap27
11	103536401	103537400	14	0.00595645437312655	5.39345681667814	ENSMUSG00000046215	Rprml
11	103586901	103588000	26	0.0276024493744395	6.20734772578591	ENSMUSG00000020946	Gosr2
11	103841901	103843400	15	0.0181525736553882	-6.11495670375245	ENSMUSG00000034187	Nsf
11	103858001	103859200	16	0.0190342808335264	6.8759806457061	ENSMUSG00000062421	Arf2
11	104026201	104027600	17	0.0265670865675299	5.88074980218491	ENSMUSG00000018634	Crhr1
11	104212301	104213700	37	0.012134073623352	5.62980294839411	ENSMUSG00000018411	Mapt
11	104461401	104463300	18	0.000191521839129961	5.52482370929057	ENSMUSG00000082706	NA
11	104466901	104468800	18	0.027968943694491	5.92574205453526	ENSMUSG00000061086	Myl4
11	104575601	104576600	22	0.0138383624395381	6.82209744938157	ENSMUSG00000040838	NA
11	105184201	105185200	11	0.00209949713024329	-5.47109989270198	ENSMUSG00000020695	Mrc2
11	105899001	105900000	14	0.0295336382962088	6.24422219588465	ENSMUSG00000001901	Kcnh6
11	105904001	105905000	11	0.0456577793297595	5.83931906839673	ENSMUSG00000001901	Kcnh6
11	105957601	105958600	13	7.1462863029721e-29	5.95307066420189	ENSMUSG00000001983	Taco1
11	106047701	106049100	13	0.0142337179234441	-7.24177529852901	ENSMUSG00000040699	Limd2
11	106161701	106162700	10	0.0287657429864708	5.63416628700763	ENSMUSG00000078619	Smarcd2
11	106193801	106194900	17	0.0267757639377407	7.33266795583557	ENSMUSG00000020713	Gh
11	106281001	106282600	13	0.0124975737057419	5.45060272722502	ENSMUSG00000001029	Icam2
11	106378801	106380200	38	0.00982330845840562	6.41417540635515	ENSMUSG00000020715	Ern1
11	106380801	106382600	14	0.00435172177183842	6.21696835775447	ENSMUSG00000020715	Ern1
11	106388801	106390000	13	0.0220292512286194	6.99165870768539	ENSMUSG00000065126	Snord104
11	106605101	106606100	13	0.036627925016323	5.38620527675565	ENSMUSG00000020717	Pecam1
11	106643101	106644300	31	0.00861762724754472	7.72062114486192	ENSMUSG00000040528	Milr1
11	106709701	106711300	16	0.0020625893998211	6.00845944207543	ENSMUSG00000018363	Smurf2
11	106811201	106812500	20	0.00035058487568318	6.15011593921096	ENSMUSG00000018363	Smurf2
11	106811601	106812800	17	0.00035058487568318	6.15011593921096	ENSMUSG00002076856	NA
11	107436801	107438100	15	3.17852115000132e-05	6.37831103707534	ENSMUSG00000059706	NA
11	107805701	107806700	10	0.0142517683120583	5.08864947365885	ENSMUSG00000040373	Cacng5
11	107887501	107888600	24	0.0366996913458317	5.64312484517218	ENSMUSG00000098989	Mir7223
11	108231001	108232400	15	0.0132516123193414	-7.55245096478011	ENSMUSG00000050965	Prkca
11	108807801	108809700	15	0.00463285333125333	7.96376290352254	ENSMUSG00000000142	Axin2
11	108810401	108811700	12	0.00457464567930147	10.9328003918058	ENSMUSG00000000142	Axin2
11	109034601	109036000	37	0.00794068622552842	6.3564925558754	ENSMUSG00000078605	E030025P04Rik
11	109573601	109574600	12	0.0283473620829886	7.85108138951741	ENSMUSG00000020614	Fam20a
11	109609501	109611000	27	0.0147906151394384	6.16780449606493	ENSMUSG00000020614	Fam20a
11	111501401	111502400	37	0.0277958560958905	5.45283627585133	ENSMUSG00000082448	NA
11	111692101	111693300	27	0.00249642009847439	5.74606408976981	ENSMUSG00000086752	NA
11	113953201	113954600	20	0.0161909851671428	8.53200563505429	ENSMUSG00000041592	Sdk2
11	113983301	113984900	19	0.028041047125624	5.82913624160994	ENSMUSG00000086760	1700025D23Rik
11	114075301	114077000	16	0.0110376427500345	7.13483995514889	ENSMUSG00000086135	1700001J04Rik
11	114089801	114090900	14	0.0311255235053544	5.259446408867	ENSMUSG00000078600	1700092K14Rik
11	114127201	114129100	36	0.012522973114919	6.83644987801192	ENSMUSG00000085844	NA
11	114337501	114339100	13	0.00573427268234529	6.81464962282091	ENSMUSG00000062391	4932435O22Rik
11	114615101	114617000	15	0.00621491976338402	6.78183282076873	ENSMUSG00000034706	Dnai2
11	114978501	114979500	42	0.0138913036231825	6.79432266733854	ENSMUSG00000020732	Rab37
11	115223801	115225000	11	0.0274495850351917	-5.66261918756098	ENSMUSG00000018862	Otop3
11	115255301	115256300	34	0.0256075138415979	5.63510874097483	ENSMUSG00000034586	Hid1
11	115271701	115272700	28	4.49076127148064e-05	6.73098502312942	ENSMUSG00000050910	Cdr2l
11	115297501	115298500	15	0.0283420527524332	-5.55043569869023	ENSMUSG00000018858	Mrpl58
11	115298401	115300100	10	0.00844912414196493	-7.63479413908035	ENSMUSG00000085072	NA
11	115352001	115353200	23	0.00852823645785954	-7.4368955289459	ENSMUSG00000085651	NA
11	115352301	115354000	23	0.0106372045499427	-7.07844147601079	ENSMUSG00000045775	Slc16a5
11	115353501	115355200	23	0.0138077697259786	-5.62196512737305	ENSMUSG00000045775	Slc16a5
11	115367201	115368900	11	0.0147537396290232	-6.61533769398244	ENSMUSG00000057219	Armc7
11	115386801	115387800	17	0.0484977620374087	5.34003564097947	ENSMUSG00000081376	NA
11	115479001	115480900	22	0.000977593417563035	-8.75505040655921	ENSMUSG00000020740	Gga3
11	115519001	115520100	16	4.08678671779797e-08	5.6041690406557	ENSMUSG00000020744	Slc25a19
11	115520901	115522700	10	0.00601273104109165	6.47515304099446	ENSMUSG00000020744	Slc25a19
11	115713901	115714900	31	3.78306785449171e-08	6.31342179627268	ENSMUSG00000020782	Llgl2
11	115748301	115749300	14	0.0102671657723754	6.32631754055785	ENSMUSG00000034427	Myo15b
11	115771101	115772200	12	0.00240751544845125	7.37896771779575	ENSMUSG00000034427	Myo15b
11	115821601	115822600	22	0.0446372487141702	5.36958103215084	ENSMUSG00000020752	Recql5
11	115880501	115881600	21	0.00534062401150689	-5.76715688392446	ENSMUSG00000020758	Itgb4
11	115904601	115905600	29	0.0224695463519685	6.18296230394754	ENSMUSG00000020766	Galk1
11	115920001	115921000	12	0.0159360192899386	5.13762350590238	ENSMUSG00000020770	Unk
11	115997401	115998700	37	0.0215382019138797	6.59959453430849	ENSMUSG00000020773	Trim47
11	116085901	116087900	17	0.015338284813185	5.55899706608584	ENSMUSG00000020777	Acox1
11	116090301	116091400	26	0.00102871935719826	6.6916413624771	ENSMUSG00000020778	Ten1
11	116129601	116130900	11	0.0305605461128864	5.43320941923593	ENSMUSG00000034282	Evpl
11	116165301	116166300	21	0.0356149341632294	5.40753840753841	ENSMUSG00000020780	Srp68
11	116170301	116171900	19	0.0022768332936698	-9.10154220593168	ENSMUSG00000020793	Galr2
11	116245501	116246500	18	0.0013437766276161	-5.63743605350492	ENSMUSG00000052949	Rnf157
11	116384401	116386300	16	0.0104684201049385	7.43743902401858	ENSMUSG00000015869	Prpsap1
11	116511101	116512800	23	0.00616451988596842	6.78450514305328	ENSMUSG00000020806	Rhbdf2
11	116541701	116542700	21	0.00675975513902716	5.32383140788745	ENSMUSG00000020810	Cygb
11	116546201	116547300	16	0.00500583161449249	5.43718119792019	ENSMUSG00000075410	Prcd
11	116731901	116733000	33	0.0265746294195466	7.71060975870828	ENSMUSG00000056962	Jmjd6
11	116856701	116858200	13	0.0390410961441532	5.085330996259	ENSMUSG00000043857	Mgat5b
11	116933701	116934700	23	0.0479618072854805	-5.47965719781203	ENSMUSG00000086902	NA
11	116963001	116964100	26	0.00106326455374218	5.56879103506167	ENSMUSG00000086859	Snhg20
11	116967901	116969000	23	0.0056848371835313	5.80704373344638	ENSMUSG00000104740	Mir6516
11	117004401	117005400	26	0.0171296656792604	-5.14363552333925	ENSMUSG00000020823	Sec14l1
11	117090901	117091900	33	0.00679370565608814	6.5254043285115	ENSMUSG00000059248	Septin9
11	117249201	117250300	17	2.91210198664429e-05	5.53141490658475	ENSMUSG00000059248	Septin9
11	117369501	117370500	19	0.0159211025999678	5.65518943436127	ENSMUSG00000110653	NA
11	117547001	117548100	37	0.00942724556029115	8.16661267384046	ENSMUSG00000025571	Tnrc6c
11	117673701	117674900	24	0.00203903362652996	6.502765965822	ENSMUSG00000050106	Tmc8
11	117687801	117689000	42	0.00513856833145543	-7.43141919555897	ENSMUSG00000025573	6030468B19Rik
11	117738401	117739700	88	0.000466859056344642	6.25554225640667	ENSMUSG00000017716	Birc5
11	117751301	117752600	11	0.00156850726180365	5.66022004629964	ENSMUSG00000070330	Tmem235
11	117857401	117859600	33	0.00615394197223951	5.5034037065437	ENSMUSG00000053113	Socs3
11	118020401	118021700	15	0.0431084266444585	-6.71710808727999	ENSMUSG00000033987	Dnah17
11	118071001	118072000	37	0.0211746096571322	5.25530896790695	ENSMUSG00002075283	NA
11	118135401	118136700	41	0.0172165454873439	-6.71798100237512	ENSMUSG00000017132	Cyth1
11	118156001	118157800	41	0.00152699676871578	-5.64074133755413	ENSMUSG00000033909	Usp36
11	118246001	118247100	15	0.0127525001843813	5.37720029066416	ENSMUSG00000017466	Timp2
11	118292901	118293900	16	0.0484274686545303	5.26573506623088	ENSMUSG00000033880	Lgals3bp
11	118310001	118311300	22	0.00323289928384252	7.22714018483281	ENSMUSG00000025575	Cant1
11	118999301	119000400	15	0.0227895639372095	6.57149231816807	ENSMUSG00000086306	NA
11	119025701	119026700	39	0.012346801934282	6.39884043851291	ENSMUSG00000086547	NA
11	119074401	119075900	23	3.91200186233701e-05	-7.40757569354956	ENSMUSG00000085548	NA
11	119117801	119118800	29	0.0175909488486374	5.00648	ENSMUSG00000039976	Tbc1d16
11	119286201	119287800	17	5.82165930239477e-07	5.50108216732475	ENSMUSG00000070327	Rnf213
11	119435601	119436600	22	0.0185946912369904	5.5323681913856	ENSMUSG00000025582	Nptx1
11	119724501	119726100	25	8.02979492408468e-05	-7.69291271888939	ENSMUSG00000085081	Rptoros
11	119803101	119804200	94	0.0179139508136949	5.60927916318437	ENSMUSG00000025371	Chmp6
11	119829201	119830200	12	0.0413757558140059	-5.25507457070196	ENSMUSG00000086924	NA
11	119988301	119989300	11	0.016367095778309	5.99064686540842	ENSMUSG00000025377	Tepsin
11	119991801	119992900	23	0.0100017737528538	7.2082578861172	ENSMUSG00000078572	Ndufaf8
11	120076301	120078900	13	0.000871469734122366	6.1408709609363	ENSMUSG00000075389	NA
11	120240801	120242100	23	1.22574129293979e-08	6.0493818302332	ENSMUSG00000043644	0610009L18Rik
11	120248401	120250100	34	0.000603498622478525	8.61112549854062	ENSMUSG00000025380	Fscn2
11	120256501	120258400	13	0.0166972384996687	7.07976665208002	ENSMUSG00000025380	Fscn2
11	120356701	120357900	34	0.0184449615862198	5.86913407192298	ENSMUSG00000057594	Arl16
11	120376001	120377100	32	0.00173698183292753	-6.00032734033528	ENSMUSG00000039640	Mrpl12
11	120419601	120421700	18	0.0182311528824272	6.64091469371038	ENSMUSG00000025127	Gcgr
11	120464801	120466100	21	0.0318834747378813	6.45766158354145	ENSMUSG00000025130	P4hb
11	120498601	120500700	22	0.000575625259508134	7.75362039685724	ENSMUSG00000044034	Npb
11	120562601	120563600	11	0.0380044942536167	-5.77637280042443	ENSMUSG00000025142	Aspscr1
11	120681101	120682100	11	0.0254933594181308	5.38283179595745	ENSMUSG00000025155	Dus1l
11	120823701	120824800	13	0.00348898757376266	5.8266186969204	ENSMUSG00000048445	Ccdc57
11	121094001	121095100	12	0.00357774780990104	5.44653224085602	ENSMUSG00000025169	Ogfod3
11	121125401	121126400	13	0.0206559968211487	5.83871789527317	ENSMUSG00000000056	Narf
11	121310401	121312100	11	0.00917213686339796	5.73632354449543	ENSMUSG00000039253	Fn3krp
11	121341601	121342700	11	0.00298440199985528	6.8316205086918	ENSMUSG00000039230	Tbcd
12	3093001	3094500	49	0.0182871390908233	22.139798864881	ENSMUSG00000112541	Gm9072
12	3281001	3282400	18	0.0425031413822552	7.53393156453129	ENSMUSG00000112719	Gm45925
12	3362201	3363600	25	0.0204133782336131	-9.79910018091153	ENSMUSG00000020671	Rab10
12	3407301	3408500	10	1.67831150044721e-05	-5.97502070028068	ENSMUSG00000097429	Gm26520
12	3736301	3737700	19	0.00217828145746677	6.0421496986849	ENSMUSG00000071454	Dtnb
12	3855401	3856600	15	0.0123036841367435	5.10237084780714	ENSMUSG00000020661	Dnmt3a
12	4089101	4090500	11	0.031638410312684	-5.72480997469701	ENSMUSG00000020658	Efr3b
12	4132801	4134100	10	0.00266159632523459	6.47659278927787	ENSMUSG00000020657	Dnajc27
12	4183501	4184600	13	1.62739484441265e-06	5.97678622326666	ENSMUSG00000020654	Adcy3
12	4284301	4287400	10	0.00700395535944699	7.15352142012699	ENSMUSG00000096199	Ptrhd1
12	4786201	4787200	18	0.0212018171709247	5.4906049363422	ENSMUSG00000079177	Fam228a
12	4817901	4819000	19	0.000560952599247332	5.72757467324108	ENSMUSG00000050545	Fam228b
12	4891301	4892900	13	0.000555565342931155	7.34516053536983	ENSMUSG00000020635	Fkbp1b
12	4964601	4966500	10	0.000657347402848064	7.93242986498579	ENSMUSG00000052812	Atad2b
12	8446401	8447600	11	0.0428662483897185	-7.02600040410817	ENSMUSG00000112452	NA
12	8547601	8549000	12	0.0199920028219953	6.85047535429315	ENSMUSG00000054364	Rhob
12	8820101	8821300	31	0.000533729497768283	5.73817079940962	ENSMUSG00000096940	NA
12	8822701	8824100	15	0.000596199170710859	6.61178372582826	ENSMUSG00000020592	Sdc1
12	8944401	8945400	12	0.0388714356050172	5.58249052931568	ENSMUSG00000042976	NA
12	9024301	9025500	16	0.0113937194463575	5.60154677651293	ENSMUSG00000066643	Wdr35
12	10417801	10418900	41	0.0443955288149206	8.52684533302216	ENSMUSG00000112377	NA
12	11506201	11507200	20	0.0149988035882872	5.23299530380456	ENSMUSG00000086022	Rad51ap2
12	11746601	11748100	25	0.00868897377485751	7.47574949782836	ENSMUSG00000112788	NA
12	11813701	11814700	11	0.0392417331135702	-9.60275258054426	ENSMUSG00000112413	Gm6867
12	12061701	12062800	13	0.0340439490754558	8.09342718025045	ENSMUSG00000077204	Gm25610
12	12311401	12312700	32	0.00090373792988178	8.54395400365022	ENSMUSG00000020589	Cyria
12	12733201	12735200	11	0.0118362450338169	6.45360924058336	ENSMUSG00002075824	NA
12	13319501	13320500	10	0.0223852968274804	5.19836665717245	ENSMUSG00000020576	Nbas
12	14978801	14979800	12	0.00445447827212558	5.62077254178546	ENSMUSG00000114066	NA
12	16851001	16852000	13	0.047409762585979	7.26654258115106	ENSMUSG00000113897	NA
12	16857001	16858900	31	0.0102017268453396	9.31432854741398	ENSMUSG00000057469	E2f6
12	16861801	16863100	11	0.0122870497287252	-6.45696704746948	ENSMUSG00000057469	E2f6
12	16903001	16904700	22	0.00446202802311551	6.53531360835077	ENSMUSG00000114018	NA
12	16946101	16947300	20	0.0138856396021697	-6.99434452638148	ENSMUSG00000020580	Rock2
12	17228101	17229100	16	0.0415131615299198	-10.5952380952381	ENSMUSG00000051726	Kcnf1
12	17315501	17316600	28	1.81781850072881e-05	8.50772938713625	ENSMUSG00000020571	Pdia6
12	17377801	17378800	20	0.0251225895669806	5.84544037921414	ENSMUSG00000020566	Atp6v1c2
12	18555301	18556500	34	0.00709718616451263	-23.1794957005774	ENSMUSG00000113436	NA
12	18697901	18699800	23	0.000570190110792788	8.43968375417911	ENSMUSG00000116815	NA
12	18728101	18729100	11	0.0474505751174895	6.01277793497847	ENSMUSG00000113768	NA
12	20363701	20364700	13	0.0296227105151395	5.44507807406823	ENSMUSG00000116558	NA
12	20464601	20467300	14	0.00721088208855722	-5.91565692423452	ENSMUSG00000112951	NA
12	20865401	20866700	10	0.0150466088022849	-5.49952985125408	ENSMUSG00000091071	NA
12	20865801	20866800	22	0.0150466088022849	-5.49952985125408	ENSMUSG00000099759	1700030C10Rik
12	21382101	21383500	17	0.0115881887070275	-6.59571162100795	ENSMUSG00000052593	Adam17
12	21468901	21469900	14	0.0200460620597612	6.25222321031569	ENSMUSG00000097055	Gm4419
12	22465201	22466200	13	0.0320955861973822	-7.20248495437779	ENSMUSG00000113659	NA
12	22793401	22794400	27	0.0158691070477073	14.0350877192982	ENSMUSG00000113574	NA
12	23683101	23684100	18	0.0493311610212447	-5.09884360781221	ENSMUSG00000112997	NA
12	23828801	23829800	13	0.0325834897578234	5.49468515449393	ENSMUSG00000071362	NA
12	24302501	24303500	11	0.0183793704520166	-6.46567917567086	ENSMUSG00000112975	NA
12	24357001	24358000	26	0.0380160640399953	-7.01939569864097	ENSMUSG00000114120	NA
12	24728101	24729400	38	0.0261259597792943	6.41907382949004	ENSMUSG00000062563	Cys1
12	25024001	25025200	33	0.0111303655682202	5.43074935096307	ENSMUSG00000036333	Kidins220
12	25143401	25144400	18	0.041185960435603	5.43096350136994	ENSMUSG00000020644	Id2
12	25866801	25868100	12	0.0468946898121759	7.71027583847926	ENSMUSG00000114111	Gm9321
12	28046101	28047100	13	0.030657777748262	5.16850020512599	ENSMUSG00000113967	NA
12	28698501	28699700	19	0.00261658127972128	6.59714806546239	ENSMUSG00000020630	Rnaseh1
12	28724201	28725400	13	0.027745629126915	5.11428931065074	ENSMUSG00000020629	Adi1
12	28750701	28751700	13	2.17658254930124e-10	-7.21680297758577	ENSMUSG00000020628	Trappc12
12	28956901	28958700	19	0.0375231136439507	6.01491935330557	ENSMUSG00000113387	Gm31508
12	29577701	29579000	29	0.018096036302515	6.42511720836243	ENSMUSG00000061911	Myt1l
12	29578401	29579400	11	0.018096036302515	6.42511720836243	ENSMUSG00000061911	Myt1l
12	29987201	29988200	18	0.0087874936347172	5.19048130960587	ENSMUSG00000020674	Pxdn
12	30178701	30180400	14	0.00295020092880497	8.1408832360762	ENSMUSG00000020673	Tpo
12	30611101	30612100	23	0.0073932853773918	5.9829652675065	ENSMUSG00002076651	NA
12	31109501	31110500	16	0.0323259427765179	5.11374131974139	ENSMUSG00000077292	Gm25408
12	31122901	31123900	29	0.0176272624565536	6.07101141456263	ENSMUSG00000036136	Fam110c
12	32256001	32257200	17	0.0166261531382977	8.05268310547051	ENSMUSG00000020573	Pik3cg
12	32761101	32762100	15	0.0329910863676737	-6.13866396761134	ENSMUSG00000112218	Gm18726
12	33160001	33162000	31	0.0078249278938027	5.88690349071548	ENSMUSG00000084979	NA
12	33444101	33445200	38	0.0180379596851133	5.62358035029044	ENSMUSG00000020562	Efcab10
12	33452701	33454200	30	0.0113908508475814	6.86804036565711	ENSMUSG00000112094	NA
12	33546901	33547900	17	0.0251738125825937	5.59364843051827	ENSMUSG00000112076	Gm9368
12	35098501	35099500	31	0.00459939470738824	6.39487992231724	ENSMUSG00000020590	Snx13
12	35582501	35584200	18	0.0163049630791183	7.30516721807137	ENSMUSG00000019256	Ahr
12	36363301	36365000	11	0.011887399734574	6.43405946591852	ENSMUSG00000036169	Sostdc1
12	36429901	36430900	16	0.00941580913664176	6.29463763025406	ENSMUSG00000043153	Crppa
12	37291201	37292700	19	0.0401012495177647	6.38897602665719	ENSMUSG00000050103	Agmo
12	39508301	39509300	16	0.0254975629130235	5.3921568627451	ENSMUSG00000077700	Gm24069
12	40182901	40184100	16	6.33562959734898e-05	5.51979691678851	ENSMUSG00000002565	Scin
12	41094601	41095900	23	0.00482938203943396	6.71386904486068	ENSMUSG00000113994	NA
12	42198801	42199900	16	0.0154076048657379	5.91235857866281	ENSMUSG00000112898	NA
12	43077601	43078600	31	0.0318216954188962	8.49531499202552	ENSMUSG00000112407	Gm33340
12	44267501	44268600	10	0.00678489093008318	6.50528596865218	ENSMUSG00000036257	Pnpla8
12	44328901	44330300	30	0.00431109745605757	8.56544835430805	ENSMUSG00000036257	Pnpla8
12	51739001	51740300	13	1.11788265811549e-06	8.46882664126069	ENSMUSG00000020955	Ap4s1
12	51986601	51987700	15	0.0260796104939239	5.24029826525108	ENSMUSG00000035181	Heatr5a
12	52053201	52054400	21	0.015314396492644	6.99922633632629	ENSMUSG00000020956	Dtd2
12	54741401	54742400	15	0.00151101487140233	5.37604431195024	ENSMUSG00000054302	Eapp
12	54748801	54750200	25	0.0148087481856575	5.947908165532	ENSMUSG00000072255	Rpl31-ps17
12	55062001	55063500	10	0.0350595374314822	-7.21400667308682	ENSMUSG00000035021	Baz1a
12	56097601	56098700	13	0.0303836292059694	5.91143614281835	ENSMUSG00000112315	NA
12	56313401	56314400	25	0.00562412271337755	6.30022962112514	ENSMUSG00002076840	NA
12	56392201	56393500	51	0.00442738603928221	5.5617927792779	ENSMUSG00000021028	Mbip
12	56418901	56420500	24	0.0328423201755446	5.54535547143373	ENSMUSG00000066491	NA
12	57621701	57622900	16	0.0125021460448004	6.00037569884748	ENSMUSG00000046782	Ttc6
12	58313501	58314800	17	0.0223732841047994	6.53154967123313	ENSMUSG00000045930	Clec14a
12	58316001	58317000	12	0.0317320714346261	5.8869395711501	ENSMUSG00000045930	Clec14a
12	59180201	59181200	14	0.0393795378028037	-6.30945884157584	ENSMUSG00000077505	Gm24233
12	59252301	59253400	23	0.00899577933248542	6.621774901858	ENSMUSG00000035329	Fbxo33
12	59266601	59267800	10	3.7986624740866e-10	6.65899458720455	ENSMUSG00000035329	Fbxo33
12	59721801	59723500	14	0.0271096103241145	5.82343406651182	ENSMUSG00000077603	Gm22673
12	60915901	60917100	15	0.0292372319745506	9.41431011919513	ENSMUSG00000102199	NA
12	61301701	61302800	11	0.0304959903972168	7.37033121360832	ENSMUSG00000113518	NA
12	62926301	62927700	25	0.0455218962503752	5.07641351004611	ENSMUSG00000098200	Gm7763
12	65219801	65220900	16	0.0379217630225646	-5.06278088474944	ENSMUSG00000047534	Mis18bp1
12	66013301	66014500	32	0.0192981524937645	6.84720551727008	ENSMUSG00000113785	NA
12	68139101	68140200	17	0.0208298321495668	9.94444802316558	ENSMUSG00000113674	NA
12	69178401	69179600	17	0.00785355336784051	5.56108443887026	ENSMUSG00000113158	Gm31447
12	69213301	69214800	10	0.00617843071440945	5.8991727238614	ENSMUSG00000034883	Lrr1
12	69408801	69409800	13	0.0479161250714642	5.49618167067831	ENSMUSG00000118841	Rn7s2
12	69410101	69412000	25	0.0176535256608727	5.58560977221137	ENSMUSG00000118841	Rn7s2
12	69729901	69731600	33	0.0106738128564677	7.33529184774296	ENSMUSG00000034801	Sos2
12	69836201	69837200	10	0.00286444508358708	-5.97242443910397	ENSMUSG00000020992	NA
12	70009401	70011100	33	0.00754814513686808	-7.02918927561823	ENSMUSG00000079076	Gm3086
12	70024501	70025600	29	0.0166276731628841	6.4760973473066	ENSMUSG00000021067	Sav1
12	70032301	70033500	17	1.18481245463946e-08	6.53941361131611	ENSMUSG00000021067	Sav1
12	70034001	70035100	13	0.00466361995893869	6.46508837856405	ENSMUSG00000021067	Sav1
12	70042201	70043300	25	0.0219043854284912	6.90011348997832	ENSMUSG00002075853	Gm23579
12	70202201	70204900	10	0.00855332836467778	6.26226415880569	ENSMUSG00000090121	Abhd12b
12	70273101	70274300	35	2.34493108265415e-05	7.0117364530173	ENSMUSG00000021069	Pygl
12	70297501	70298700	11	0.00183849977691095	5.30314810709347	ENSMUSG00000113694	NA
12	70569401	70570400	14	0.0441766752133386	5.93253968253968	ENSMUSG00000113302	NA
12	70987601	70988600	13	0.0228917094414753	-6.37718350771107	ENSMUSG00000021076	Actr10
12	71064201	71065600	17	0.00838812480710307	6.36096512132645	ENSMUSG00000048118	Arid4a
12	71353901	71354900	14	0.0496742474617142	5.88954672906622	ENSMUSG00000044548	Dact1
12	71355401	71356500	24	0.00171549383538768	5.10560214161613	ENSMUSG00000044548	Dact1
12	71358001	71359200	18	0.0067960640975697	5.47210828403921	ENSMUSG00000044548	Dact1
12	71367701	71368800	10	0.037328608515165	9.14080876054732	ENSMUSG00000087109	NA
12	71813501	71814600	16	0.0380136070321156	11.8664477285167	ENSMUSG00000113422	NA
12	72115801	72116900	14	0.000163873046056058	5.86191009150585	ENSMUSG00000043398	Gpr135
12	72128601	72130400	31	0.0346681097240377	5.49123180028785	ENSMUSG00000019718	L3hypdh
12	72130601	72131600	16	0.000474556503980264	5.14399434883253	ENSMUSG00000019718	L3hypdh
12	72233501	72234500	18	0.0360856305659985	7.95596787968892	ENSMUSG00000021086	Ccdc175
12	72581801	72583200	62	0.000172391629517687	8.51032802007806	ENSMUSG00000034501	Pcnx4
12	73156301	73157300	58	0.0068058280327647	6.00586702931218	ENSMUSG00000034460	Six4
12	73836401	73838200	14	0.0107679336561297	6.24173799773483	ENSMUSG00000113321	NA
12	73995501	73996500	15	0.00361443013150837	5.50335531959455	ENSMUSG00000087700	NA
12	75224401	75225500	16	0.00167524301127446	5.7741148310697	ENSMUSG00000034402	Kcnh5
12	75356901	75357900	18	0.00331135304464683	5.01154275981869	ENSMUSG00000046768	Rhoj
12	75460301	75462000	19	0.0262419359597902	5.46181902704673	ENSMUSG00000048982	Gphb5
12	75866101	75867200	11	0.0193377198498666	5.6164493891795	ENSMUSG00000063450	Syne2
12	76482101	76483100	17	0.00918302450989767	5.51844664383073	ENSMUSG00000052221	Ppp1r36
12	76755001	76756000	18	0.0452096252341121	-5.13759741920883	ENSMUSG00000021061	Sptb
12	76869101	76870600	22	0.0129894441325127	5.70192529483569	ENSMUSG00000021062	Rab15
12	76933601	76934600	10	0.018545811638579	5.05679012345679	ENSMUSG00000033373	Fntb
12	77000601	77001900	29	0.00697616498347206	5.2256202607893	ENSMUSG00000059436	Max
12	78274101	78275400	26	0.00701828863336711	6.23669230885773	ENSMUSG00000047454	Gphn
12	78952701	78954600	11	0.000278361683702108	5.57713558711348	ENSMUSG00000021118	Plek2
12	79053701	79055200	17	3.20268274262592e-05	7.28269339629701	ENSMUSG00000046157	Tmem229b
12	79237001	79238100	13	0.0112952528171646	-6.20828803835338	ENSMUSG00000066441	Rdh11
12	79256001	79257000	16	0.00720530444433316	6.86133353022895	ENSMUSG00000021123	Rdh12
12	79341301	79342400	19	0.0255192256688352	5.94502230718787	ENSMUSG00000066440	Zfyve26
12	79985201	79987200	11	0.000646670050590518	-9.28937853545278	ENSMUSG00000112646	Gm5654
12	79988901	79990000	10	0.0204737790213188	5.18823878565896	ENSMUSG00000112646	Gm5654
12	80136501	80138100	12	0.00412944923277071	7.98078899921734	ENSMUSG00000112386	NA
12	80155901	80157100	12	0.0053747571183451	-6.77397663939475	ENSMUSG00000021127	Zfp36l1
12	80480601	80481900	16	0.0117030057249951	8.17517070336683	ENSMUSG00000049106	Dcaf5
12	80481001	80482000	20	0.0117030057249951	8.17517070336683	ENSMUSG00000112278	NA
12	80738101	80739100	42	0.00180947908736872	5.00008300839281	ENSMUSG00000044062	Plekhd1os
12	80990901	80992100	20	0.0179806372696735	6.33409031565236	ENSMUSG00000112880	Gm20337
12	80993301	80994300	18	0.000398841649606264	6.37745597257756	ENSMUSG00000021134	Srsf5
12	81679101	81680400	13	0.0351367537295421	5.0818986908782	ENSMUSG00000042734	Ttc9
12	81828201	81829400	18	0.00954187578450485	5.609003566286	ENSMUSG00000113303	NA
12	81905701	81906700	13	0.0185441446044921	5.36209553158706	ENSMUSG00000021140	Pcnx
12	81908601	81909700	11	0.0162622661857209	5.49587398492843	ENSMUSG00000021140	Pcnx
12	82303101	82304300	31	0.0177403339400978	6.84629021233266	ENSMUSG00000042700	Sipa1l1
12	83535601	83536600	10	0.00687094711575856	5.81658249151657	ENSMUSG00000021221	Dpf3
12	83893901	83895300	11	0.0159050421951739	6.32336239765437	ENSMUSG00000113141	NA
12	84056601	84057700	12	0.00400343153063985	6.01084128088449	ENSMUSG00000072949	Acot1
12	84085701	84086700	37	0.00226958942412673	7.67230548035698	ENSMUSG00000113475	NA
12	84112901	84114500	10	0.0222680577599426	-6.399323031906	ENSMUSG00000042540	Acot5
12	84267301	84269000	20	0.00213474648720866	-6.86107769585437	ENSMUSG00000042507	Mideas
12	84373401	84374800	17	0.0328811366289827	5.15398611147445	ENSMUSG00000042472	Zfp410
12	84451601	84452700	31	0.000643031378672666	6.00092766960417	ENSMUSG00000021236	Entpd5
12	84498601	84500000	38	0.00527007489135677	6.16104840521371	ENSMUSG00000085793	Lin52
12	84745701	84747000	23	0.0281262304256756	5.61368925499938	ENSMUSG00000071234	Syndig1l
12	85015101	85016200	10	0.0155319448094189	6.12063839808605	ENSMUSG00000042350	Arel1
12	85186501	85187600	16	0.00258805353935205	5.02450255942863	ENSMUSG00000019235	Rps6kl1
12	85317801	85318800	13	0.0294875354134067	6.64707997580949	ENSMUSG00000021245	Mlh3
12	85333801	85334800	13	0.0225332427171177	5.06780103927978	ENSMUSG00000008822	Acyp1
12	85518001	85519000	41	0.0244776595860612	5.23542825003472	ENSMUSG00000021250	Fos
12	85521501	85522900	11	5.36140706565777e-06	7.698720716766	ENSMUSG00000021250	Fos
12	85574101	85575300	25	0.0202876395188174	5.92937399231954	ENSMUSG00000114163	NA
12	85643901	85645400	15	0.00776546730620674	7.78462460156207	ENSMUSG00000113165	NA
12	85646201	85648500	20	0.017379648626101	6.06576754053799	ENSMUSG00000034271	Jdp2
12	86124701	86126000	11	4.28382018924893e-05	5.89989812226909	ENSMUSG00000021253	Tgfb3
12	86289301	86290400	12	0.00386239219474751	5.98123538457267	ENSMUSG00000021254	Gpatch2l
12	86698701	86700200	15	0.00332624942404343	7.85947214547685	ENSMUSG00002076092	NA
12	86853001	86854000	18	0.0444558451265891	10.1591259750044	ENSMUSG00002075409	NA
12	86932401	86933500	27	0.0256468620627876	-7.54290475180404	ENSMUSG00000034168	Irf2bpl
12	87072201	87073500	13	0.000540180044279441	6.01400191061324	ENSMUSG00000034145	Tmem63c
12	87149201	87150200	16	0.00223581008415952	5.60523847351815	ENSMUSG00000021032	Ngb
12	87464901	87466600	12	0.00137797578022739	6.1871241149784	ENSMUSG00000114103	Gm8557
12	87525501	87526500	15	0.0292695216879356	-6.95784148397975	ENSMUSG00000112943	NA
12	87779501	87780500	22	0.0460878904540272	-15.4447577544219	ENSMUSG00000079031	Eif1ad2
12	88021301	88022700	23	0.0205823183148333	7.24780748679785	ENSMUSG00000113838	NA
12	88596901	88598100	11	0.0250643065595037	6.06545332587468	ENSMUSG00000113538	NA
12	88597201	88598200	31	0.0250643065595037	6.06545332587468	ENSMUSG00000114001	NA
12	90374901	90376300	11	0.0179671270368928	5.94276041118593	ENSMUSG00000113001	Gm40538
12	90556801	90558300	10	0.0227086585748913	6.3367361673207	ENSMUSG00000114032	Gm2139
12	90704001	90705000	17	0.00876206889507112	6.28590719236751	ENSMUSG00000097157	NA
12	91754401	91756100	19	0.000806969062354645	6.76471939518166	ENSMUSG00000020961	Ston2
12	93968901	93970200	20	0.0383152663500445	5.25266563390509	ENSMUSG00000113818	Gm7119
12	97276001	97277100	14	0.0455895484082181	8.23429954628942	ENSMUSG00000112598	NA
12	97702801	97703900	18	0.0302739836975898	6.71650717703349	ENSMUSG00000112524	Gm35274
12	98221801	98222800	14	0.00199994676665585	5.66822949393397	ENSMUSG00000021003	Galc
12	98231701	98232900	11	0.00687593177687657	5.79080685939775	ENSMUSG00000021886	Gpr65
12	98248801	98249800	17	0.0220586977919605	5.10809815863212	ENSMUSG00000112510	NA
12	98867201	98868300	39	0.0437696255306166	7.5622053252664	ENSMUSG00000051166	Eml5
12	98886701	98887900	29	0.000163850691116873	6.66798590705463	ENSMUSG00000021013	Ttc8
12	99131601	99133000	33	0.010075014813891	-6.25600643743877	ENSMUSG00000113210	4930474N09Rik
12	99356701	99357900	19	0.0183212988382201	5.12168954796192	ENSMUSG00000033713	Foxn3
12	99535701	99536900	33	3.20026077707888e-10	5.71547445940192	ENSMUSG00000113138	NA
12	99592701	99593700	22	0.00581009989042475	5.06957231610239	ENSMUSG00000100211	1700064M15Rik
12	99594201	99595200	15	0.0317399547577503	5.64330619941273	ENSMUSG00000100211	1700064M15Rik
12	99610901	99612900	37	5.84890061397298e-13	6.85367576346082	ENSMUSG00000113136	Gm19951
12	100073501	100074500	31	0.0168925020516774	-7.82718080793627	ENSMUSG00000021178	Psmc1
12	100149701	100151300	17	0.0140256815328614	5.88352415249482	ENSMUSG00000113335	NA
12	100163701	100164700	28	0.0271614797283855	5.24641512135249	ENSMUSG00000001175	Calm1
12	100244201	100245500	28	0.0192517570873721	-5.76834083213203	ENSMUSG00000113679	Gm10432
12	100694301	100695400	50	0.0242109580409678	-6.82220537267992	ENSMUSG00000021180	Rps6ka5
12	100732301	100733300	20	0.0477367350856948	-5.43847080074763	ENSMUSG00000064572	Gm25801
12	100741701	100743600	30	0.00639072574792307	7.92561754363862	ENSMUSG00000021185	Dglucy
12	101283101	101284100	20	0.0197277423368225	7.53100757541254	ENSMUSG00000113134	NA
12	101783601	101785000	10	0.00512869992378165	6.98358264354735	ENSMUSG00000021186	Fbln5
12	101871601	101872700	15	0.0289941727595947	-6.28307273742277	ENSMUSG00000093437	NA
12	102403601	102405400	17	0.0210034415688891	6.42911539147609	ENSMUSG00000021190	Lgmn
12	102406201	102407200	83	0.017884951362167	5.14848041053112	ENSMUSG00000021190	Lgmn
12	102411601	102412600	20	0.0429245217825458	8.93740251835507	ENSMUSG00000113265	NA
12	102519701	102520700	12	0.0260010700691282	-5.29587178387972	ENSMUSG00000021194	Chga
12	103301401	103302500	22	0.0329536535223709	5.95427612299994	ENSMUSG00000021200	Asb2
12	103333401	103334500	36	0.0215543405193976	5.58072099102751	ENSMUSG00000110677	NA
12	103355201	103356200	23	0.0281590772780273	5.0697751307047	ENSMUSG00000021203	Otub2
12	103411801	103413100	25	0.0178270947484977	12.4780712746228	ENSMUSG00000079017	Ifi27l2a
12	103664101	103665200	20	0.00940675755997443	5.63805525320065	ENSMUSG00000021081	Serpina1f
12	104196901	104198800	63	0.0229634637365288	7.6975107777252	ENSMUSG00000101862	NA
12	104372201	104373200	14	0.0303012854034969	9.06240250226096	ENSMUSG00000021091	Serpina3n
12	104471501	104472500	20	0.00126274033772758	6.26534573203527	ENSMUSG00000112954	NA
12	104715001	104716100	18	0.0355798282148105	5.93590282524207	ENSMUSG00000041415	Dicer1
12	104985201	104987200	12	0.0119930984884596	-5.24101890681739	ENSMUSG00000113995	NA
12	105122201	105123800	16	0.0165294314339648	-2.80930389195196	ENSMUSG00000066359	Tcl1b1
12	105301601	105303100	35	0.0135498543291002	5.64966614445454	ENSMUSG00000097929	Tunar
12	105477601	105478800	15	0.0046673691853126	5.03530881195617	ENSMUSG00000113535	NA
12	105573001	105574200	24	0.0271044291223856	-6.94180683180785	ENSMUSG00000041347	Bdkrb1
12	105671201	105672400	22	0.00395505734905043	6.2656239538122	ENSMUSG00000041323	Ak7
12	106414901	106416500	13	0.00426273676309903	-7.14113259617232	ENSMUSG00000092066	1700121N20Rik
12	106855001	106856400	18	0.0403062708862813	5.31278999865872	ENSMUSG00000083861	NA
12	107063401	107065000	21	0.0415851210653549	5.26101098795142	ENSMUSG00000085120	NA
12	107096901	107099400	20	0.00868334573151525	-6.64640615448778	ENSMUSG00000086037	NA
12	107451701	107452700	11	0.0100805693422193	-10.196537247692	ENSMUSG00000113415	NA
12	107748101	107749400	17	0.0231088416296911	-8.9203988848957	ENSMUSG00000086975	NA
12	108269101	108270300	19	0.0270553277962204	6.42636323528909	ENSMUSG00000021260	Hhipl1
12	108668401	108669700	21	0.0119034212939594	6.34967342668431	ENSMUSG00000021263	Degs2
12	108727101	108728100	11	0.0282006322321009	6.28946030042489	ENSMUSG00000112971	NA
12	108804601	108806000	34	0.00208932934007648	5.68977769883375	ENSMUSG00000048856	Slc25a47
12	109002101	109003500	17	0.0321640470185298	6.57720549438682	ENSMUSG00000040867	Begain
12	109286801	109288700	10	0.03001872385591	5.72683363758656	ENSMUSG00002076335	NA
12	109495501	109496700	10	0.0133505522595406	5.07686899442743	ENSMUSG00000113704	NA
12	109538601	109539800	12	0.0083094120616503	-8.45154845154845	ENSMUSG00000076316	Mir673
12	109549501	109550500	12	0.0156791799274876	5.39152687371089	ENSMUSG00000065526	Mir337
12	110240401	110241700	22	0.0304465005733316	5.73440422359136	ENSMUSG00000113581	Dio3os
12	110410001	110411000	18	0.0392085644361058	-6.0943370355135	ENSMUSG00000017843	Ppp2r5c
12	110444301	110445900	11	0.00066856524471457	-8.03195590297883	ENSMUSG00000113585	NA
12	110705101	110706100	22	5.86149504390342e-05	5.3107042769357	ENSMUSG00000037957	Wdr20
12	110808901	110810300	16	0.0036929988743915	6.37936927328986	ENSMUSG00000097650	4921507G05Rik
12	110856101	110857200	25	0.00175494077599331	5.404681277982	ENSMUSG00000021275	Tecpr2
12	110959101	110960100	23	0.0139037505247066	-5.02568280413044	ENSMUSG00000113056	6030440G07Rik
12	111236701	111238000	12	0.00118823147943954	-5.98452595893544	ENSMUSG00000021278	Amn
12	111268701	111269700	23	0.0195725611288669	5.00736859341738	ENSMUSG00000021279	Cdc42bpb
12	111340401	111341700	43	0.00205285693554861	6.13420511490193	ENSMUSG00000021279	Cdc42bpb
12	111503001	111504000	10	0.00504646970069872	5.22556039414771	ENSMUSG00000021282	Eif5
12	111524401	111526300	16	0.0226929117021278	5.99617620664895	ENSMUSG00000113462	NA
12	111527001	111528300	36	0.02588045125799	6.61002301032256	ENSMUSG00000113462	NA
12	111539401	111540700	46	0.000531507248636039	6.75254018613356	ENSMUSG00000096995	2810029C07Rik
12	111725701	111727400	27	0.00749456653745696	7.59048430876196	ENSMUSG00000021288	Klc1
12	112113301	112114300	58	0.0286785211927603	5.86187446069117	ENSMUSG00000021294	Kif26a
12	112477601	112478600	125	5.35682868368685e-09	5.46734857448189	ENSMUSG00000054013	Tmem179
12	112582501	112583600	34	0.0325796390073029	5.49070400540245	ENSMUSG00000011148	Adssl1
12	112605001	112606000	13	0.0320675263651236	5.36964337223946	ENSMUSG00000011148	Adssl1
12	112615601	112616600	18	0.0221736450869378	5.26911767885326	ENSMUSG00000064326	Siva1
12	112644101	112645300	24	0.000107670767309727	5.54779886893315	ENSMUSG00000037638	Zbtb42
12	112645801	112647000	29	4.02480369845998e-08	5.44790220836471	ENSMUSG00000037638	Zbtb42
[truncated: 5,714 more rows]

## Sheet: Tolerant.VS.Anaphylaxis
Seqnames	Start	End	nCyt	qvalue	Meth.diff	GeneId	GeneSymbol
1	4759201	4760500	10	0.000501623496123332	-7.11764904949811	ENSMUSG00000098104	NA
1	4856301	4857400	35	0.0274643812427462	-6.97556356663338	ENSMUSG00000033845	Mrpl15
1	5658301	5659500	17	0.00719844840898387	-5.33498792899905	ENSMUSG00000025905	Oprk1
1	6332201	6333200	17	0.0444547041667535	7.34955840804432	ENSMUSG00000025907	Rb1cc1
1	7382701	7383700	13	0.0383022685916037	-6.62299741602067	ENSMUSG00000102768	Gm19002
1	9818701	9819700	18	0.00126225507943277	5.54130684465572	ENSMUSG00000097893	NA
1	13359901	13361400	21	0.026614835973201	-6.1763361132835	ENSMUSG00000102639	NA
1	13738401	13740100	12	0.00686394760745472	-5.49492196915026	ENSMUSG00000067813	Xkr9
1	14826001	14827000	22	0.0327700555709615	6.9566121969133	ENSMUSG00000025930	Msc
1	16585601	16586800	30	0.00870139731370302	-8.55879371629329	ENSMUSG00000025920	Stau2
1	19582901	19583900	19	0.0268950332633688	10.6109304922361	ENSMUSG00002076883	NA
1	21020901	21022000	35	0.00243384641595309	5.87213600417919	ENSMUSG00000041809	Efhc1
1	23520401	23521400	29	0.023431835372062	-6.05470299088671	ENSMUSG00000097920	Gm7784
1	23799601	23800800	11	0.00856947556041197	5.4903911271975	ENSMUSG00000026156	B3gat2
1	24140801	24142000	28	0.00300011285320326	6.56903835739018	ENSMUSG00000102398	NA
1	25865201	25866200	10	0.0341054541228432	-5.52499502416621	ENSMUSG00000033569	Adgrb3
1	26033101	26035000	18	2.93130721552985e-05	7.880489978771	ENSMUSG00000101618	Gm18443
1	32207901	32209300	13	0.0216624175340182	-7.47073789808876	ENSMUSG00000026058	Khdrbs2
1	33144801	33145900	23	0.0314054987418465	8.26766284552041	ENSMUSG00000100590	Gm4785
1	33796701	33797800	26	0.000168843502483404	5.25310752347136	ENSMUSG00000042215	Bag2
1	34274701	34276000	20	6.72697438161431e-06	-6.2816355692251	ENSMUSG00000026131	Dst
1	34471101	34472200	28	4.69466543200679e-05	6.05957294536729	ENSMUSG00000102336	NA
1	34471301	34473000	11	4.69466543200679e-05	6.05957294536729	ENSMUSG00000092852	Mir5103
1	34619001	34620000	30	0.0305549848141339	5.49534770776671	ENSMUSG00000045174	Amer3
1	35027401	35028400	19	0.0367356186772535	5.04322780977431	ENSMUSG00000103997	NA
1	36316001	36317500	32	0.0175165326153155	7.16759830758311	ENSMUSG00000047180	Neurl3
1	36511101	36512100	12	3.74133303732541e-06	-5.20509069138705	ENSMUSG00000037408	Cnnm4
1	36782901	36783900	10	0.0165091401929442	5.25361589955256	ENSMUSG00000102416	4933424G06Rik
1	36798401	36800200	35	0.0176620376684021	-7.14172438584462	ENSMUSG00000026117	Zap70
1	36800401	36802300	31	0.0173337524423564	-6.25541628960681	ENSMUSG00000026117	Zap70
1	36999901	37001100	14	0.000420384930195596	6.12778886482004	ENSMUSG00000080054	NA
1	37040801	37042200	31	0.0411922285944665	8.77758047015322	ENSMUSG00000119706	n-R5s210
1	37250301	37251400	10	0.0244849542748089	-6.55993776264606	ENSMUSG00000026114	Cnga3
1	38759401	38760500	12	0.015543066864544	5.32912577492041	ENSMUSG00000102541	NA
1	38807001	38808000	17	0.00416479671784548	8.36571064468904	ENSMUSG00000103531	NA
1	39093001	39094700	20	0.00989551778882571	5.22514983218155	ENSMUSG00000104188	NA
1	39561601	39562600	47	0.0246691810625136	5.3889820457241	ENSMUSG00002076218	NA
1	39759801	39760800	14	0.0382564237690272	5.52834643237141	ENSMUSG00000057173	Rfx8
1	39885401	39886400	15	0.0399151171035369	-8.96368968536639	ENSMUSG00000101634	1700066B17Rik
1	40085601	40086900	43	0.0406664722041078	12.2119104065333	ENSMUSG00000102985	NA
1	40503801	40504800	19	0.00537432124676585	7.85908982716391	ENSMUSG00000026070	Il18r1
1	40554301	40555400	16	0.0366805915098427	9.6610343061956	ENSMUSG00000026068	Il18rap
1	40847101	40848100	14	0.022679427541884	5.04445324706763	ENSMUSG00000079588	Tmem182
1	40906301	40907300	21	0.0201643605982186	-8.5268699298955	ENSMUSG00000094136	NA
1	42219201	42220700	33	0.0238650045979138	7.31269090959257	ENSMUSG00000101877	Gm8176
1	42991001	42992200	25	0.0105996711305694	6.97785326036615	ENSMUSG00000041907	Gpr45
1	43865001	43866100	13	0.000359061676373331	15.5180983134737	ENSMUSG00000057363	Uxs1
1	43869301	43870300	15	0.00506874395556404	6.9917254196289	ENSMUSG00000057363	Uxs1
1	44137701	44138800	27	0.0383244648936148	5.00504104853809	ENSMUSG00000026049	Tex30
1	44188501	44189600	37	0.00046080253809262	12.819359481828	ENSMUSG00000026048	Ercc5
1	44189801	44190800	29	0.0310172349151688	5.85626251128469	ENSMUSG00000026048	Ercc5
1	45352301	45353800	34	0.0296564493353959	-8.23843704615255	ENSMUSG00000026043	Col3a1
1	45558001	45559000	15	0.0366847912648461	7.99162084315266	ENSMUSG00000100361	NA
1	45639401	45640500	33	0.0375546920696768	19.1558441558442	ENSMUSG00000100894	NA
1	46106101	46107200	15	0.00383569441911428	5.92428802806665	ENSMUSG00000041144	Dnah7b
1	46464801	46465800	13	0.0495286812372925	5.78818102854404	ENSMUSG00000101337	Dnah7c
1	51497301	51498400	13	0.0342892464442428	5.95934329689506	ENSMUSG00000101702	NA
1	51548301	51549700	10	0.0212288755249321	-6.35687167740075	ENSMUSG00000099413	Gm17767
1	51636601	51637600	61	0.00988417258486564	-6.44955918844715	ENSMUSG00000099413	Gm17767
1	51955101	51956200	16	0.000522735201394477	6.00661584542656	ENSMUSG00000018417	Myo1b
1	51978301	51979800	20	0.00205509164155854	-15.3986005424782	ENSMUSG00002075355	NA
1	51978901	51980100	19	0.00205509164155854	-15.3986005424782	ENSMUSG00000072324	Gm8420
1	52046801	52047800	18	0.0209525351202857	7.51693619643138	ENSMUSG00000062939	Stat4
1	52269101	52270100	20	0.0486092172994846	11.5185155173811	ENSMUSG00000026103	Gls
1	52326601	52328500	38	0.00155380901642985	-5.44265642381695	ENSMUSG00000099648	Gm5975
1	52623401	52624400	14	0.00137106269449996	-22.2222222222222	ENSMUSG00000100007	NA
1	52708401	52709500	25	0.0131925234421778	-11.3206457457685	ENSMUSG00000041439	Mfsd6
1	53337001	53338000	17	0.0333114257515488	5.23854459097093	ENSMUSG00000026097	Ormdl1
1	53744701	53745800	13	0.0215853722637582	-5.36547908885784	ENSMUSG00000096141	Dnah7a
1	54478101	54479100	35	0.0168295580361353	5.18777808402567	ENSMUSG00000041303	Gtf3c3
1	55401501	55402500	14	0.0294915294193905	7.46742610378973	ENSMUSG00000025977	Boll
1	56055501	56056500	39	0.0256569571202308	7.19766619519094	ENSMUSG00000100372	1700003I22Rik
1	58458601	58460200	17	0.00418685763429232	-7.63381450023043	ENSMUSG00000026034	Clk1
1	58544101	58545200	17	0.000116959487065005	6.43331777630618	ENSMUSG00000026037	Orc2
1	58544301	58545300	13	0.000116959487065005	6.43331777630618	ENSMUSG00000085054	NA
1	59588601	59589600	32	0.0442320217254498	7.1196552824931	ENSMUSG00000099811	NA
1	60383001	60384200	28	0.00862266871685505	7.22097463054158	ENSMUSG00000049439	Cyp20a1
1	63289801	63290800	19	0.0230988081789441	6.8029812832765	ENSMUSG00000102536	NA
1	64343901	64344900	46	0.0460923289271212	6.97359625668449	ENSMUSG00000101895	NA
1	64778001	64779000	41	0.0330986928535072	5.45685981515303	ENSMUSG00000102140	NA
1	65074201	65075200	23	0.0281044679699778	8.13409707233383	ENSMUSG00000025955	Akr1cl
1	66070401	66071900	23	0.0126268599579024	8.41908017458686	ENSMUSG00000081623	NA
1	66862901	66864800	25	0.0351173864691695	7.30766710223062	ENSMUSG00000103553	NA
1	66894801	66896600	19	0.000158457180667364	6.58670324435906	ENSMUSG00000089420	Gm27934
1	66896701	66898000	23	1.32357481960581e-07	5.42557802558895	ENSMUSG00000026003	Acadl
1	66900201	66901600	55	0.0337705383424951	6.19078193525091	ENSMUSG00000026003	Acadl
1	66905801	66907400	20	0.0116358368754003	10.4593058432341	ENSMUSG00000077328	Gm25832
1	66908401	66909500	36	0.00430211330931737	5.56591610259244	ENSMUSG00000077328	Gm25832
1	67289801	67291000	18	0.015662720227336	19.2864690160979	ENSMUSG00000086204	NA
1	67625601	67627000	20	0.00549886123275553	5.37153384171746	ENSMUSG00000082473	Kif22-ps
1	68064301	68065500	15	0.0108381896670474	8.06836643009545	ENSMUSG00000087329	NA
1	69172301	69173300	16	0.00212012552567087	6.9927679809788	ENSMUSG00000084332	NA
1	69482701	69483900	31	0.0161327455000853	-5.81752371801541	ENSMUSG00000099804	NA
1	69551601	69552800	10	0.027361065785361	6.92780158942101	ENSMUSG00000101156	NA
1	69721901	69723200	24	0.0265616141340008	5.50813853644743	ENSMUSG00000025997	Ikzf2
1	71078901	71080000	22	0.00151580714993412	5.33657447581752	ENSMUSG00000089965	NA
1	71144301	71145700	11	0.00103994722339318	5.72253535330059	ENSMUSG00000026196	Bard1
1	71595201	71596200	14	0.00890745223052305	5.47156003015402	ENSMUSG00000026192	Atic
1	71958301	71959500	24	0.0122409572834423	6.17675964425033	ENSMUSG00000101211	NA
1	72622601	72624000	22	0.0126426077667932	8.56469926796969	ENSMUSG00000039354	Smarcal1
1	72731301	72732400	11	0.0363361120953198	6.29540831153734	ENSMUSG00000110487	Gm18035
1	74190001	74191100	14	0.0337677059814301	9.76666200922174	ENSMUSG00000026180	Cxcr2
1	74420101	74421300	21	0.0157855037919319	6.58393461015715	ENSMUSG00000026177	Slc11a1
1	74428101	74429400	24	0.00367079209458614	-5.68286860548129	ENSMUSG00000026176	Ctdsp1
1	74599201	74600400	12	0.0272476981647694	-9.14932083843676	ENSMUSG00000026173	Plcd4
1	74806701	74807900	19	0.0434961915319364	-19.6444185368697	ENSMUSG00002075611	NA
1	74832701	74833700	22	0.00929977342965965	9.85390396948715	ENSMUSG00000026167	Wnt10a
1	74928901	74929900	10	0.0398978989514834	5.73934153527104	ENSMUSG00000006546	Cryba2
1	75167401	75168600	31	9.37755539120187e-05	6.83797211531573	ENSMUSG00000033124	Atg9a
1	75199601	75200900	22	0.0165486200342508	-5.85591434052531	ENSMUSG00000096094	A630095N17Rik
1	75210401	75211600	28	0.0061805787118519	6.92613954372801	ENSMUSG00000026203	Dnajb2
1	75358301	75359300	26	0.00463378002562446	6.09033176515076	ENSMUSG00000026207	Speg
1	75496301	75497300	31	0.00342843462890346	5.92855557434575	ENSMUSG00000026213	Stk11ip
1	78196001	78197000	10	0.0478329725618543	5.80061792331731	ENSMUSG00000118426	NA
1	79649701	79650900	24	0.0219735537324877	-7.21717043992961	ENSMUSG00000054702	Ap1s3
1	79735501	79736500	22	0.0162187050202666	10.6503207749845	ENSMUSG00000073643	Wdfy1
1	80192401	80193600	14	0.0384352413674147	-9.55003985692331	ENSMUSG00000043230	Fam124b
1	80363001	80364000	31	0.0445920380821339	-6.40927349977802	ENSMUSG00000101722	NA
1	80707901	80708900	10	0.0188394834264332	-6.56414330419073	ENSMUSG00000104488	NA
1	82209401	82210800	26	0.0158352940789564	6.55608711105052	ENSMUSG00000022591	NA
1	82294501	82295500	21	3.47147668925763e-05	5.28485568874305	ENSMUSG00000026142	Rhbdd1
1	82563401	82564600	16	0.000645830121651094	6.78575921324764	ENSMUSG00000067158	Col4a4
1	82978101	82979300	22	3.17777957829231e-05	5.07451539315393	ENSMUSG00000113097	NA
1	84111301	84112400	23	0.00783054677118463	-6.59210715100144	ENSMUSG00000102750	NA
1	84936301	84937500	26	0.0255955601708985	8.18896107612595	ENSMUSG00000118590	NA
1	84939601	84940600	16	0.0131009924858245	7.81427507129156	ENSMUSG00000118590	NA
1	85703401	85704700	35	3.02023916232527e-06	5.85393768282715	ENSMUSG00000052760	A630001G21Rik
1	85948801	85949800	27	0.041943890912252	5.62655538147696	ENSMUSG00000026226	Spata3
1	86230001	86231200	26	0.00461862249987433	5.83365259839564	ENSMUSG00000079445	B3gnt7
1	86316101	86317200	26	0.0148376591339331	-7.22438944448832	ENSMUSG00000026237	Nmur1
1	86631801	86632900	24	0.0168923554281229	-5.2841465147657	ENSMUSG00000053333	Dis3l2
1	87546901	87548300	17	0.00723150555226173	6.51256830155194	ENSMUSG00000026288	Inpp5d
1	87935001	87936100	18	0.000986553359377831	5.79800801252471	ENSMUSG00000005501	Usp40
1	87982201	87983300	29	0.037615566530705	-11.4140986268488	ENSMUSG00000090165	Ugt1a10
1	87983701	87985400	18	0.0178437686844825	8.82694409064603	ENSMUSG00000090165	Ugt1a10
1	88132601	88134200	14	0.000162198071635939	7.01926523685144	ENSMUSG00000081984	Dnajb3
1	88646601	88647600	18	0.00833741517903052	5.0377284612152	ENSMUSG00000101736	NA
1	88648801	88649800	18	0.00354908196230935	6.65439363555672	ENSMUSG00000101736	NA
1	88942301	88943300	28	0.0185465032876808	8.15193527024843	ENSMUSG00000099378	1700067G17Rik
1	89186001	89187000	12	0.0490429250836641	7.51927816879948	ENSMUSG00000102083	Gm5259
1	90080301	90081400	24	0.00419571363451933	6.05733375542729	ENSMUSG00000026301	Iqca
1	90081401	90082500	33	0.00420881237595676	-8.5182462949802	ENSMUSG00000100850	NA
1	90529801	90530900	16	0.00305548212042281	7.12401987725775	ENSMUSG00000034432	Cops8
1	91333601	91334600	20	0.0107179597020862	-5.15831662961692	ENSMUSG00000100253	1700020N18Rik
1	91385201	91386400	20	0.0261248739570984	5.43969345848212	ENSMUSG00000055866	Per2
1	92105701	92106800	36	0.0435112751148235	-7.15275537203	ENSMUSG00000026313	Hdac4
1	97091901	97093000	24	0.0491008264284591	11.6831872422927	ENSMUSG00000100484	NA
1	97761401	97762700	14	0.00569161112142167	-5.34458039259181	ENSMUSG00000026335	Pam
1	99699901	99701100	18	0.0268846603439641	7.62094596117335	ENSMUSG00000067028	Cntnap5b
1	101083301	101084500	12	0.0314200443886473	-9.46457326892109	ENSMUSG00000100684	Gm20268
1	105818801	105820000	21	0.00563630710973023	6.63443967220332	ENSMUSG00000102690	NA
1	105882301	105883500	18	0.0475707229477857	-5.11190723833738	ENSMUSG00000099448	Gm18801
1	106100601	106101900	11	0.0002060888923993	5.54882613650127	ENSMUSG00000044340	Phlpp1
1	106721201	106722200	22	0.0094585850684957	-5.70808966116184	ENSMUSG00000009907	Vps4b
1	106977201	106979100	12	0.00459879231288525	-13.6145767614641	ENSMUSG00000044594	Serpinb3a
1	110335501	110336700	14	0.0146604716759807	15.1330701177159	ENSMUSG00000100290	Gm18552
1	111763301	111764900	35	0.00695383580232666	7.0675085201287	ENSMUSG00000102728	NA
1	117533501	117534600	32	0.0221419922340442	-8.42641133577351	ENSMUSG00000107979	NA
1	118380501	118382200	29	0.0131869673135439	-7.38132208929208	ENSMUSG00000077257	Gm26080
1	119839601	119840700	30	0.0214816635561686	5.73112032931574	ENSMUSG00000036975	Tmem177
1	120049301	120050500	27	0.0110963754726308	5.96186372098363	ENSMUSG00000026388	3110009E18Rik
1	121454201	121455400	10	0.00171488529873914	-5.31539823469894	ENSMUSG00000050534	Htr5b
1	122133301	122134300	10	0.0388513273888753	5.9026919329271	ENSMUSG00000099960	Gm28590
1	123130801	123132000	13	0.003961505308962	-16.6666666666667	ENSMUSG00000100405	NA
1	126758201	126759400	15	0.00108836492875403	-5.99254317778019	ENSMUSG00000049690	Nckap5
1	127700501	127701500	18	0.022473964458907	5.57873853518103	ENSMUSG00000102014	2900009J06Rik
1	127886301	127887500	17	0.0285068746658517	-5.59994606215365	ENSMUSG00000099760	NA
1	129200101	129201100	31	0.0211564954678846	5.35396566200825	ENSMUSG00000042581	Thsd7b
1	130390401	130391400	23	0.0383444021909055	5.90541202335388	ENSMUSG00000026399	Cd55
1	130813501	130814700	15	0.000214756191300905	7.35416198662619	ENSMUSG00000026420	Il24
1	131616801	131618000	21	0.0346676663921824	-7.74967846982533	ENSMUSG00000052688	Rab7b
1	131671501	131672500	17	0.0347019952168679	6.3222523559062	ENSMUSG00000042268	Slc26a9
1	131724101	131725200	12	0.0162493263740116	6.74124897624733	ENSMUSG00000042251	Pm20d1
1	131725701	131727100	15	0.0201875964096501	7.16256092234918	ENSMUSG00000042251	Pm20d1
1	132226901	132227900	17	0.000284015992448534	5.37790011721803	ENSMUSG00000042115	Klhdc8a
1	132294601	132295600	21	0.0117465705437175	-6.72008218244487	ENSMUSG00000042066	Tmcc2
1	132449001	132450000	13	0.0109651771164712	-5.37806604932481	ENSMUSG00000053024	Cntn2
1	132672001	132673100	24	0.0456321068364605	6.27406897051891	ENSMUSG00000026442	Nfasc
1	132953401	132954400	12	0.0357066065848675	6.03921687188447	ENSMUSG00000100228	Gm29257
1	132974401	132975500	16	0.0216231481094934	-5.2668781532449	ENSMUSG00000026447	Pik3c2b
1	133235301	133236300	17	0.0438413015595838	-6.74083859128042	ENSMUSG00000103421	Golt1a
1	133274301	133275600	10	0.00807089466528847	7.34345800444715	ENSMUSG00000070645	Ren1
1	133277001	133279700	21	0.00923213512021898	7.42620676048035	ENSMUSG00000070645	Ren1
1	133279801	133282100	16	0.00389099291946424	7.28732324590233	ENSMUSG00000070645	Ren1
1	133291801	133293100	20	0.00195186938864392	6.92203040398116	ENSMUSG00000070644	Etnk2
1	133454301	133455300	37	0.0105853378640043	7.42712175685981	ENSMUSG00000101004	Gm8596
1	133456801	133457800	18	0.0420097141088557	5.48907865639942	ENSMUSG00000101004	Gm8596
1	133761101	133762100	19	0.00445691159766639	5.37142159555637	ENSMUSG00000100830	Gm28441
1	134034301	134035600	13	0.0144191858776995	6.69722715929812	ENSMUSG00000073559	Gm8618
1	134637001	134638000	17	7.02090551944377e-05	5.65232353350864	ENSMUSG00000026452	Syt2
1	134675401	134676600	12	0.0108412272767667	7.15170237332914	ENSMUSG00000026452	Syt2
1	134731501	134732500	18	0.0426323308602299	5.38022220745157	ENSMUSG00000073557	Ppp1r12b
1	135057201	135058300	12	0.0342449162986054	7.73421300659755	ENSMUSG00000097993	Ptprv
1	135077501	135078500	15	0.018530603355747	5.43881824234391	ENSMUSG00000026426	Arl8a
1	135242001	135243000	39	0.0419885154790273	5.73794988832426	ENSMUSG00000062580	Timm17a
1	135388801	135389800	14	0.0252554248373178	6.59947167452208	ENSMUSG00000009418	Nav1
1	135713701	135714800	13	0.00262769211353063	8.51699221909183	ENSMUSG00000026418	Tnni1
1	135726801	135728200	18	0.0231966457628586	7.44847911016132	ENSMUSG00000026418	Tnni1
1	135761301	135762300	37	0.0425944071069052	9.3022835016104	ENSMUSG00000026414	Tnnt2
1	135933301	135935200	15	0.0374964282291509	6.02555977429142	ENSMUSG00000051985	Igfn1
1	136000301	136002000	27	0.0234675365186165	6.85912252176993	ENSMUSG00000026407	Cacna1s
1	136044601	136045900	49	0.01168066517099	5.11651956014533	ENSMUSG00000026407	Cacna1s
1	136060501	136061700	27	0.031093848173724	5.77763812752909	ENSMUSG00000041642	Kif21b
1	136181601	136182900	11	0.0272996134963528	-6.95316837526248	ENSMUSG00000102941	NA
1	136185101	136186700	20	0.0422956991808522	-5.17432571951455	ENSMUSG00000097433	NA
1	136343301	136344300	12	0.0146507322444943	7.19947973451159	ENSMUSG00000026404	Ddx59
1	136391601	136393200	82	0.0111511853371497	6.44908127335095	ENSMUSG00000041498	Kif14
1	136622701	136623700	23	0.0471979221410221	6.46656684676925	ENSMUSG00000097448	NA
1	136623801	136624800	12	0.00943594638717241	-5.23623668033606	ENSMUSG00000097448	NA
1	136914701	136916200	14	0.00130653290007091	7.38301213983456	ENSMUSG00000088970	Rnu7-ps3
1	137461901	137462900	21	0.0176495082201189	8.70452574110925	ENSMUSG00000103070	NA
1	138613701	138614900	35	0.043887130442614	5.26987342874497	ENSMUSG00000103152	NA
1	138772501	138773500	19	0.0186739914475942	-9.47357005639214	ENSMUSG00000019230	Lhx9
1	140110201	140111600	17	0.0326911868534877	10.47403753415	ENSMUSG00000026365	Cfh
1	143615401	143616900	19	0.00253199911301933	9.45503929934049	ENSMUSG00000018196	Glrx2
1	144652001	144653000	30	0.0267551297069201	6.56207718574835	ENSMUSG00000026357	Rgs18
1	146600601	146601600	16	0.0465745923569202	-5.18902891030393	ENSMUSG00000080078	NA
1	148810401	148811600	29	0.0187596584159271	6.92640692640692	ENSMUSG00000099842	Gm4034
1	150195401	150196500	13	0.03625493839407	9.51017486450557	ENSMUSG00000006007	Pdc
1	150953901	150955700	29	0.00986301494365092	6.6313312360722	ENSMUSG00000102628	NA
1	150980101	150981400	16	0.013768164323383	12.3865572421172	ENSMUSG00000100595	Gm19087
1	151385901	151387800	30	0.0201073911178371	9.77590553137001	ENSMUSG00000100981	NA
1	151730501	151731500	11	0.00579431553456978	-5.0373509808332	ENSMUSG00000084557	NA
1	152685801	152686800	17	0.025037671099054	6.05718735370596	ENSMUSG00000026480	Ncf2
1	153206401	153207700	18	0.0040313487333373	8.2076499341671	ENSMUSG00000026478	Lamc1
1	153282901	153284300	25	0.0192687457819265	5.3217591252418	ENSMUSG00000073538	NA
1	153298401	153299400	21	0.000128475128503409	5.55923202580964	ENSMUSG00000042708	Shcbp1l
1	153615801	153617200	13	0.0107622936938027	6.44528324893917	ENSMUSG00000026475	Rgs16
1	153621301	153622600	24	0.000365996188007579	6.71837057493231	ENSMUSG00000099568	NA
1	153880301	153881800	26	0.000494032286431499	5.60861593980347	ENSMUSG00000101903	NA
1	153883601	153885500	23	0.00145856149297192	7.56382406625712	ENSMUSG00000101903	NA
1	153955201	153956200	22	0.0023154466990393	9.45787678049819	ENSMUSG00000088669	Gm25336
1	154977101	154978100	25	3.41908862159979e-05	5.86272027847551	ENSMUSG00000056708	Ier5
1	155018601	155020200	36	0.00998346377857721	11.3480592694768	ENSMUSG00000026471	Mr1
1	155108401	155109400	33	0.0344339320618802	5.73388764047005	ENSMUSG00000033722	BC034090
1	155401001	155402000	17	0.000352683187330035	-7.47195610211828	ENSMUSG00000073535	Gm5532
1	155692701	155693700	18	0.0408014419778157	-6.26604176643726	ENSMUSG00000102558	NA
1	155693901	155695200	17	0.000283465325750999	-17.486655836621	ENSMUSG00000102558	NA
1	156248601	156249700	34	0.0190047077558871	5.63864573007253	ENSMUSG00000026601	Axdnd1
1	156354501	156355500	27	0.00381873918771352	6.08335153369874	ENSMUSG00000101523	Csnk2a1-ps3
1	156767801	156768800	15	0.0390013160573407	6.03580512427698	ENSMUSG00000101905	NA
1	157285601	157287300	16	0.00164149379343523	6.7767591279805	ENSMUSG00000033488	Cryzl2
1	157360501	157361500	25	0.0309466139724951	8.38680783936258	ENSMUSG00000026589	Sec16b
1	158671701	158673000	12	0.0125842164250949	5.16776869761731	ENSMUSG00000073530	Pappa2
1	158807101	158808200	13	0.000341224735637692	-15.0091694992142	ENSMUSG00000047661	1600012P17Rik
1	158960401	158961800	16	3.31949630368795e-06	-19.8158662843297	ENSMUSG00000104014	4930562F17Rik
1	160041001	160042100	22	0.000408780510266155	-7.30313986708859	ENSMUSG00000103006	NA
1	160866201	160867500	10	0.0161291961893329	-8.05263157894737	ENSMUSG00000065228	Gm25789
1	160970501	160971500	19	0.00896979571194359	5.75547867707087	ENSMUSG00000044835	Ankrd45
1	161318301	161319400	15	0.0245514933759518	-18.8679245283019	ENSMUSG00000066755	Tnfsf18
1	161554701	161555700	12	0.0218332868142025	-12.8205128205128	ENSMUSG00000040323	NA
1	162119301	162120400	44	0.0124116856950435	-9.4017094017094	ENSMUSG00000040265	Dnm3
1	162376201	162377200	24	0.000512296734384774	5.84303386927894	ENSMUSG00000026694	Eef1aknmt
1	162568101	162569400	16	0.010058271381606	6.5162001658953	ENSMUSG00000040225	Prrc2c
1	163554301	163555400	11	0.0296087328888978	6.5427024074227	ENSMUSG00000040113	Mettl11b
1	163978501	163979900	24	0.021123018401673	7.57649049880383	ENSMUSG00000026579	F5
1	164140401	164141400	32	2.42294181221078e-05	5.16028893797386	ENSMUSG00000026575	Nme7
1	164508801	164510300	40	0.000164653577523167	9.36994163134367	ENSMUSG00000102761	NA
1	164763001	164764000	20	0.0423160166204718	-6.71085997244574	ENSMUSG00000026573	Xcl1
1	164919101	164920100	17	0.0248636397508572	-7.59107620320856	ENSMUSG00000102408	4930568G15Rik
1	165018401	165019700	24	0.0248777797311916	-5.32795357549248	ENSMUSG00000040848	Sft2d2
1	165551201	165552200	16	0.0360963532452897	6.68756090905548	ENSMUSG00000103686	NA
1	167136501	167137600	20	0.00161484858503384	6.81614827987698	ENSMUSG00000052428	Tmco1
1	167178001	167179000	35	0.000175853949529788	6.72420458836395	ENSMUSG00000026687	Aldh9a1
1	168845901	168847600	20	0.0154159091957344	7.08280840743964	ENSMUSG00000098829	Mir6354
1	169174101	169175300	45	0.0493631114880266	7.96717738316559	ENSMUSG00000103530	NA
1	169278401	169279600	19	0.00865319001143088	6.59306938855854	ENSMUSG00000058622	NA
1	169421001	169422000	15	0.0284166196797022	6.34449497156587	ENSMUSG00000103526	Gm18900
1	169423501	169424500	19	0.00841839744602101	5.44806259433068	ENSMUSG00000103267	NA
1	169484201	169485500	23	0.00218702770417011	5.13142731750068	ENSMUSG00000026678	Rgs5
1	169681301	169682400	20	0.0485432524244196	7.55249291356774	ENSMUSG00000103110	NA
1	169754801	169755800	15	0.041650969211179	6.91225327340239	ENSMUSG00000070532	Ccdc190
1	170008301	170009300	24	0.000400546395382506	5.02600789602605	ENSMUSG00000103908	NA
1	170152901	170154400	21	0.0126989780718401	5.66049853700445	ENSMUSG00000038473	Nos1ap
1	170472101	170473100	15	0.00747235999047741	-5.08947612987656	ENSMUSG00000038463	Olfml2b
1	170693301	170694300	33	0.0216794484423423	8.79686763860709	ENSMUSG00000026663	Atf6
1	170710201	170711200	13	0.0476654104458467	5.32620274353791	ENSMUSG00000026659	Dusp12
1	170711401	170712600	25	0.00102291565656881	6.61341930470323	ENSMUSG00000026659	Dusp12
1	170751301	170753200	14	0.00163893781657209	10.3909607066434	ENSMUSG00000038421	Fcrla
1	170766001	170767300	11	0.00035313519653768	7.43748497940126	ENSMUSG00000104386	NA
1	170802901	170805100	32	0.0102652409383769	6.93436984695271	ENSMUSG00000026656	Fcgr2b
1	170846101	170847800	19	0.0374765504287752	5.83237368554137	ENSMUSG00000059089	Fcgr4
1	170884901	170886100	17	0.026124177838704	5.74549824528689	ENSMUSG00000059498	Fcgr3
1	171022301	171023400	17	0.0216846188963939	5.87160224131809	ENSMUSG00000038370	Pcp4l1
1	171079301	171080400	23	0.0298754825427605	9.43477003736464	ENSMUSG00000006403	Adamts4
1	171114301	171115400	35	0.00178447826584877	5.12805522433468	ENSMUSG00000053483	Usp21
1	171368401	171369900	79	0.000992521438642848	5.99666345603134	ENSMUSG00000103980	Gm37450
1	171745701	171746700	14	0.0434401322786649	5.41681437536842	ENSMUSG00000015314	Slamf6
1	172034001	172035100	27	0.012760955747854	6.97858782912224	ENSMUSG00000013698	Pea15a
1	172304801	172306700	51	0.016987518379193	8.89959665177677	ENSMUSG00000026548	Slamf9
1	172348501	172349700	12	0.0176995065190132	5.32123384356499	ENSMUSG00000026546	Cfap45
1	173054601	173055700	13	0.0152547376784527	10.0026192626221	ENSMUSG00000005339	Fcer1a
1	173771901	173773000	27	0.000148869780551947	-28.1961060286183	ENSMUSG00000039997	Ifi203
1	173937601	173938700	12	0.0183490480576207	-6.89655172413793	ENSMUSG00000103863	Olfr1566-ps1
1	173961201	173962600	20	0.000243316689847347	-11.3449121974594	ENSMUSG00000051528	Olfr424
1	173984201	173985300	13	0.0473451926107056	8.5115187916104	ENSMUSG00000055033	Olfr420
1	173996401	173997600	11	0.0308050119990333	13.6663614087749	ENSMUSG00000107114	NA
1	175746601	175747600	12	0.0342348385094474	8.24387381009403	ENSMUSG00000104158	Becn2
1	176643701	176644900	30	0.0224051275786212	7.2142915658727	ENSMUSG00000026504	Sdccag8
1	177272301	177273300	27	0.0235124398304625	6.94589038323305	ENSMUSG00000063659	Zbtb18
1	177468101	177469100	20	0.00667453091869777	5.17907245420036	ENSMUSG00000101746	2310043L19Rik
1	177809801	177810900	57	0.00201113290855448	6.57056020006516	ENSMUSG00000091476	Catspere2
1	179527301	179528300	55	7.42948504424881e-07	5.10718610593544	ENSMUSG00000087236	Kif28
1	180023601	180024900	12	0.0063848755524376	6.66741645558354	ENSMUSG00000026489	Coq8a
1	180594701	180595700	12	0.0394796488002934	-6.40750331585928	ENSMUSG00000103156	NA
1	181666401	181667400	51	0.0489999832243808	-6.72854335007643	ENSMUSG00000004880	Lbr
1	181673401	181674500	18	0.0160801523625651	8.95688728730741	ENSMUSG00000004880	Lbr
1	181797401	181798400	20	0.0323388606493329	5.64161407534901	ENSMUSG00000103317	NA
1	182390601	182391700	13	0.0236572819013671	5.03166604551543	ENSMUSG00000038599	Capn8
1	182735701	182737100	14	0.00877123003100583	8.25166396897107	ENSMUSG00000102291	NA
1	183200601	183202300	16	0.00819022787947506	-6.09763167414234	ENSMUSG00000104022	NA
1	183661801	183663200	23	0.0325432963813995	8.51085399232877	ENSMUSG00000102743	NA
1	184114201	184115400	20	0.0420558206616293	5.43402168045953	ENSMUSG00000102682	NA
1	184469601	184470600	17	0.0134207919294376	11.0302197802198	ENSMUSG00000102158	NA
1	184933401	184934400	43	0.00961032791545841	5.17986460542992	ENSMUSG00000039318	Rab3gap2
1	184939301	184940300	55	0.0214325481607604	8.04284309187687	ENSMUSG00000039318	Rab3gap2
1	185185901	185187000	18	0.0258056124422607	5.75237055263269	ENSMUSG00000097615	Gm2061
1	185186101	185187200	11	0.0258056124422607	5.75237055263269	ENSMUSG00000026614	Slc30a10
1	185848201	185849300	32	0.020377608816695	5.80480210624706	ENSMUSG00000039246	Lyplal1
1	185849501	185850500	13	0.0174927691126057	5.0088631642367	ENSMUSG00000039246	Lyplal1
1	185856001	185857300	15	0.0375674946222123	8.07295348508412	ENSMUSG00002076007	NA
1	186440401	186441400	13	0.0486960534163711	8.18485004102401	ENSMUSG00000039239	Tgfb2
1	186946501	186947500	41	0.0301550850480239	8.2710644298975	ENSMUSG00000026611	Spata17
1	186949001	186950100	23	0.00575703554424634	6.37374255455238	ENSMUSG00000039210	Gpatch2
1	190214401	190215800	48	7.12557493926232e-06	-5.78935022469969	ENSMUSG00000093064	NA
1	191194201	191195300	19	0.0257478934775585	6.24417421864294	ENSMUSG00000103114	Gm32200
1	191708301	191709500	13	0.0381168154719981	-5.35068830534478	ENSMUSG00000049353	Rd3
1	192735801	192737400	20	0.0372752405652508	-9.33388124318669	ENSMUSG00000102442	NA
1	192879401	192880600	19	0.016577787378471	5.34321772913881	ENSMUSG00000037318	Traf3ip3
1	194620001	194621100	41	0.0263075528441206	7.56547477694843	ENSMUSG00000016494	Cd34
1	194860801	194862200	65	0.0483996344059334	-10.3092783505155	ENSMUSG00000026616	Cr2
10	3069101	3070200	56	0.0368619199748198	-12.3386669024045	ENSMUSG00000071434	9230019H11Rik
10	3186401	3187400	22	0.0264124867844763	-6.86755906483252	ENSMUSG00000110787	Gm6667
10	3253001	3254000	12	0.0177618847772868	-8.0485754861896	ENSMUSG00000111114	Gm18703
10	4159501	4160700	23	0.00645006531731271	5.75295936909214	ENSMUSG00000111266	Gm30570
10	4216901	4218100	18	0.00291098614510087	6.30545995479581	ENSMUSG00000038587	Akap12
10	4662301	4663400	22	0.0180697313585905	-5.36952112190216	ENSMUSG00000019768	Esr1
10	4872801	4873900	80	0.00321666133719506	-6.59826170931917	ENSMUSG00000019768	Esr1
10	6737701	6738800	21	0.00545295108280355	8.65382860765534	ENSMUSG00000000766	Oprm1
10	8051301	8052600	22	0.00823419275851787	7.55932696377287	ENSMUSG00000112109	Gm30906
10	8394901	8395900	16	0.0232253493592706	5.02535668557452	ENSMUSG00000047712	Ust
10	8826001	8827000	18	0.0414607614701381	5.04697142407924	ENSMUSG00000111674	NA
10	9364801	9365800	32	0.0347870777275013	-5.09401325395934	ENSMUSG00000112307	NA
10	10347801	10349000	18	0.00112399672448938	6.07160946193503	ENSMUSG00000050994	Adgb
10	10432101	10433500	12	0.00352343347421049	10.1072543094952	ENSMUSG00000019832	Rab32
10	11025701	11026700	14	0.00724023557334698	6.01000787567952	ENSMUSG00000090112	Shprh
10	11380201	11381200	19	0.0449079019246352	5.24990943627565	ENSMUSG00000111949	NA
10	12840301	12841400	23	0.010441851953728	5.7991769816841	ENSMUSG00000039232	Stx11
10	12938001	12939000	20	0.0446247582746347	6.08989732785263	ENSMUSG00000019817	Plagl1
10	12967301	12968400	19	0.0197459883285649	6.63190316566729	ENSMUSG00002076823	NA
10	17206701	17208400	23	0.0366914383139508	6.8727888600843	ENSMUSG00000111922	NA
10	17672401	17674200	17	0.0117108265876323	5.91954017483083	ENSMUSG00000039891	Txlnb
10	17896901	17898100	24	0.00428644980239325	5.7344105811415	ENSMUSG00000078453	Abracl
10	17898901	17900000	20	0.0117050651685499	6.54105319696212	ENSMUSG00000078453	Abracl
10	18618201	18619200	24	0.00775169872843824	6.51302593655172	ENSMUSG00000019852	Arfgef3
10	18618301	18619300	23	0.00775169872843824	6.51302593655172	ENSMUSG00000111474	Gm32926
10	19042201	19043700	15	0.0133920832724651	-7.31375065451909	ENSMUSG00000111052	NA
10	20025901	20027100	27	0.00373486369416062	6.88863707488829	ENSMUSG00000019996	Map7
10	20754401	20755500	20	0.00349342566904924	5.66702805129411	ENSMUSG00000111177	Rps2-ps3
10	20829401	20831500	12	0.00286384482210087	8.76287114577713	ENSMUSG00000019986	Ahi1
10	21296801	21298100	36	0.0166207778131032	6.9040961811345	ENSMUSG00000037535	NA
10	22032701	22034100	32	0.00953401997537728	8.70574375930903	ENSMUSG00000053219	Raet1e
10	22088401	22089400	10	0.0211815542180826	8.21122834753207	ENSMUSG00000097108	NA
10	23222001	23223000	21	0.0490094543195018	5.19918504610998	ENSMUSG00000010461	Eya4
10	23898701	23899700	23	0.00228157782699067	5.29381031409429	ENSMUSG00000082437	Gm15136
10	23925101	23926300	25	0.0439231570117317	8.4155312287431	ENSMUSG00000100950	Taar7f
10	24467801	24468800	28	0.0385029570361677	8.3347847121432	ENSMUSG00000087400	NA
10	24470301	24471300	21	0.0117515142732075	8.27706795032496	ENSMUSG00000087400	NA
10	25954801	25955800	15	0.017524365295697	5.26817973406694	ENSMUSG00000049420	Tmem200a
10	26826701	26827700	36	0.049194726367283	-23.9472838315654	ENSMUSG00000112751	NA
10	28795301	28796400	19	0.00420538152501156	-5.29655727545956	ENSMUSG00000090126	NA
10	28795501	28796800	19	0.00420538152501156	-5.29655727545956	ENSMUSG00000111991	NA
10	29238101	29239400	13	0.00490730188866522	8.1300082927176	ENSMUSG00000038876	Rnf146
10	29238501	29239700	32	0.00490730188866522	8.1300082927176	ENSMUSG00000111090	NA
10	34294501	34295600	18	0.00307964852689374	6.71472101102979	ENSMUSG00000039480	Nt5dc1
10	37212601	37213700	16	0.00151389516426589	-10.8222034268737	ENSMUSG00000097742	NA
10	38488101	38489100	20	0.0393146322880475	-6.2480997263606	ENSMUSG00000119503	Gm22911
10	39490401	39491700	16	0.0176811054993687	5.76258420369556	ENSMUSG00000019842	Traf3ip2
10	39609401	39610500	15	0.0333255961052534	5.23297755474089	ENSMUSG00000019841	Rev3l
10	39836101	39837100	41	0.000114270601347644	5.25074099384405	ENSMUSG00000071335	Mfsd4b3-ps
10	39850901	39851900	22	0.047198985630481	-5.21419129462925	ENSMUSG00000038528	Mfsd4b5
10	40040701	40042200	30	0.00802839263217616	5.63287905292984	ENSMUSG00000110781	NA
10	40559501	40560500	24	0.0013973140306733	5.21764958252203	ENSMUSG00000045555	Mettl24
10	40948801	40949800	13	0.00551971125287878	11.5836780230074	ENSMUSG00000046922	Gpr6
10	41893101	41894100	19	0.0394999302391675	5.79639398472561	ENSMUSG00000071324	Armc2
10	41933901	41934900	16	0.0451969708116087	5.55708229265648	ENSMUSG00000085666	NA
10	42354401	42355400	38	0.000144414524743223	5.45395952384245	ENSMUSG00000038302	Afg1l
10	42739801	42741300	23	0.00287804004678142	-6.75843882868104	ENSMUSG00000111293	NA
10	44047001	44048000	35	0.00874733042900382	-8.47581487066465	ENSMUSG00000091358	Speer5-ps1
10	44605801	44606800	25	0.00381065394168951	5.51360472474161	ENSMUSG00000110893	NA
10	50174301	50175500	12	0.0457708800196931	5.41882782139741	ENSMUSG00000110779	NA
10	50468801	50470200	32	0.00356653983383533	7.07250858746292	ENSMUSG00000038774	Ascc3
10	53219401	53221100	11	1.37675642239563e-05	7.97175328542026	ENSMUSG00000112734	NA
10	53505901	53506900	30	5.62070976180389e-07	5.74435693051437	ENSMUSG00000058298	Mcm9
10	56232701	56233700	16	0.0311904588531488	-6.70487859438713	ENSMUSG00000071303	Rps8-ps1
10	56856201	56857400	53	0.0376439159378544	-6.70589205173533	ENSMUSG00000112327	NA
10	57669801	57670800	27	0.0182528099726524	5.21644743626574	ENSMUSG00000019872	Smpdl3a
10	58061701	58063100	33	0.0223032194114208	6.21429978893069	ENSMUSG00000058537	LOC100504180
10	58091701	58092700	13	0.0401810373837637	5.51789871266845	ENSMUSG00000038039	Gcc2
10	58550201	58551500	26	0.00694584722198778	7.02616734905489	ENSMUSG00000091731	NA
10	59059001	59060200	16	0.00259384682559839	7.27412457683675	ENSMUSG00000098188	Sowahc
10	59238401	59239500	17	0.0245224128361596	-5.37294349216503	ENSMUSG00000009646	Pla2g12b
10	59451301	59452300	11	9.34630350926672e-05	5.31874565925385	ENSMUSG00000071280	NA
10	59700101	59701300	20	0.00530359562046924	-7.1697042313659	ENSMUSG00000020111	Micu1
10	60051701	60053200	17	0.0264784472745689	7.4663099253419	ENSMUSG00000057337	Chst3
10	60663601	60664800	23	0.0339236740470123	5.8164496870533	ENSMUSG00000020099	Unc5b
10	60793901	60794900	10	0.0125920869355338	5.98434322648849	ENSMUSG00000080526	Mir466j
10	60925201	60926300	30	0.025036303946838	6.57700365854007	ENSMUSG00000020098	Pcbd1
10	61010501	61011800	44	0.0257605672756581	-6.87161046423984	ENSMUSG00000020096	Tbata
10	61131701	61133200	19	0.00219651422156833	-6.82151942425552	ENSMUSG00000037202	Prf1
10	62365801	62366800	33	0.00427476340088765	5.11950869018343	ENSMUSG00000020077	Srgn
10	62436301	62437300	23	0.026637155834014	-5.41168830210401	ENSMUSG00000020075	Ddx21
10	62440901	62441900	17	0.00981479956118956	6.17352246643659	ENSMUSG00000112347	NA
10	62560001	62561400	62	0.0355157654446937	10.1407422578099	ENSMUSG00000036923	Stox1
10	62723101	62724200	20	0.00317857788031979	6.49988291952069	ENSMUSG00000047146	Tet1
10	62958001	62959300	13	0.0141828426124635	6.20959489765055	ENSMUSG00000020067	Mypn
10	63080301	63081300	22	0.0145346921079563	6.20027181893307	ENSMUSG00000020064	Herc4
10	63172501	63173600	12	0.0058002484190499	5.02950808636212	ENSMUSG00000020063	Sirt1
10	66642901	66644100	19	0.034133598983557	5.92535502785636	ENSMUSG00000112425	NA
10	66840801	66841900	10	0.0319700830190314	-5.91112415684791	ENSMUSG00000112925	Gm31763
10	67119601	67120800	22	1.52555919492344e-07	6.63351164365745	ENSMUSG00000075000	Nrbf2
10	67121001	67122100	23	2.25539400938018e-07	-6.79957675654161	ENSMUSG00000075000	Nrbf2
10	67132701	67133700	18	0.0243897058225496	5.02669916497644	ENSMUSG00000112314	NA
10	67385201	67386500	25	0.000755591698731363	5.56676361399731	ENSMUSG00000057134	Ado
10	67542301	67544000	14	0.0279389193102213	6.31409823386925	ENSMUSG00000112396	NA
10	67734601	67735800	18	0.0324574616116378	-7.18634114360404	ENSMUSG00000037855	Zfp365
10	67972301	67973400	29	0.000467716231405389	6.84046946487489	ENSMUSG00000019947	Arid5b
10	68147801	68149300	27	0.0134052230716482	6.05027605569571	ENSMUSG00000112275	NA
10	68558301	68559500	24	0.0138952385871355	11.3736698853261	ENSMUSG00000060044	Tmem26
10	69236401	69237500	21	0.0163595168103734	5.88345470300084	ENSMUSG00000069601	Ank3
10	70174201	70176600	22	0.00175719689592611	6.82896493137497	ENSMUSG00000112676	Gm20108
10	70433501	70434700	24	0.00110727745459764	5.58806401965261	ENSMUSG00000037747	Phyhipl
10	70649901	70651300	12	0.0130882005365705	5.45792635229087	ENSMUSG00000112320	NA
10	70683401	70684400	34	0.0493290155481247	6.14487920019978	ENSMUSG00000112883	NA
10	71184701	71185800	18	0.00669031886375696	6.40026003642689	ENSMUSG00000060733	Ipmk
10	72491101	72492200	31	0.0253456003374367	-5.79572823324886	ENSMUSG00000019923	Zwint
10	74466801	74468600	16	0.00655044511885536	6.19157498971951	ENSMUSG00000052613	Pcdh15
10	75048301	75049700	81	0.0155308583965273	-6.18385436304069	ENSMUSG00000033444	Specc1l
10	75065001	75066100	24	0.026636942520181	-5.55206684231443	ENSMUSG00000033444	Specc1l
10	75263601	75264800	31	0.0314713492493318	6.40203375802637	ENSMUSG00000033427	Upb1
10	75354301	75355500	19	0.00675504470540763	-5.77212298788763	ENSMUSG00000020180	Snrpd3
10	75424101	75425100	11	0.0205852682151628	7.5708303971071	ENSMUSG00000006344	Ggt5
10	75615001	75616100	49	0.0363182705497091	6.07601084492917	ENSMUSG00000001665	Gstt3
10	75755701	75756700	25	0.0402926948126966	-6.1646250738846	ENSMUSG00000000902	Smarcb1
10	75771701	75773300	30	0.000392474101917764	9.00463751197347	ENSMUSG00000000901	Mmp11
10	75779401	75781000	12	0.0102300178542439	6.20476430219868	ENSMUSG00000000903	Vpreb3
10	75785701	75787400	17	0.00809793081499565	5.32986092594895	ENSMUSG00000000903	Vpreb3
10	75789301	75790400	20	0.00531693623503287	-5.16805647797504	ENSMUSG00000033255	Gm5134
10	75868701	75869800	20	0.0185464065827485	5.35804523551287	ENSMUSG00000049764	Zfp280b
10	75983101	75984800	15	0.00156307012236049	-6.24721789502866	ENSMUSG00000020229	Slc5a4a
10	76797901	76799200	21	0.000342727741570991	6.77195328487414	ENSMUSG00000001120	Pcbp3
10	77002401	77003400	18	0.0017005161253466	7.1491844586237	ENSMUSG00000001435	Col18a1
10	77362901	77363900	22	0.0271408648618299	-5.19995107207564	ENSMUSG00000000290	Itgb2
10	78260301	78261300	38	0.0375846302352775	6.86069825033876	ENSMUSG00000005054	Cstb
10	78392701	78393800	38	0.0276397124083856	7.20053202597815	ENSMUSG00000111881	Vmn2r-ps92
10	78429201	78430200	16	0.0474451068326377	5.24810882031929	ENSMUSG00000112021	NA
10	78435401	78436500	10	0.00180805733350271	5.60614166143746	ENSMUSG00000104370	NA
10	78550201	78551200	12	0.00313989350410099	-9.25631745303876	ENSMUSG00000005355	Casp14
10	78582001	78583500	24	4.62220538189036e-05	6.00392976552272	ENSMUSG00000109776	Gm30400
10	78933501	78934500	16	0.000167446340255574	9.76745695600669	ENSMUSG00000060301	2610008E11Rik
10	79419701	79420800	14	0.0236089664767634	5.48471058060785	ENSMUSG00000020317	Theg
10	79505801	79507000	25	0.0128840559976567	6.75455617663256	ENSMUSG00000020308	Tpgs1
10	79539301	79540300	14	0.000457602118720492	5.39967804286215	ENSMUSG00000065220	Gm25794
10	79590501	79591700	24	0.0111106310784923	5.83991029717582	ENSMUSG00000020327	Fgf22
10	79603001	79604700	33	0.00341641698529756	5.84137711493021	ENSMUSG00000035890	Rnf126
10	79667801	79668900	18	0.00902929251171576	-6.43348293367944	ENSMUSG00000035852	Misp
10	79727701	79729200	14	0.00086756349110056	-6.50511313954425	ENSMUSG00000061780	Cfd
10	79756101	79757100	25	4.51709447371493e-05	5.10993272829542	ENSMUSG00000035781	R3hdm4
10	79807001	79808100	24	0.0166240358725027	-6.64633610547679	ENSMUSG00000035745	Grin3b
10	80007801	80008800	15	0.00149015661550057	5.12082474335102	ENSMUSG00000035595	Fam174c
10	80063101	80064100	19	0.00239429217687351	-8.7026246275163	ENSMUSG00000020156	Pwwp3a
10	80095501	80096500	25	0.0134999033749046	5.33653871783538	ENSMUSG00000020150	Gamt
10	80099501	80100500	20	0.0291519000208249	-6.80842082079142	ENSMUSG00000069565	Dazap1
10	80156301	80157300	16	8.84584098836347e-07	-5.8178306771489	ENSMUSG00000020133	2310011J03Rik
10	80205101	80206300	20	0.00227837481670688	-5.89909678528104	ENSMUSG00000087432	NA
10	80221601	80222600	10	6.87090193069689e-05	-5.25443820780364	ENSMUSG00000048696	Mex3d
10	80380501	80381700	38	0.0364670038654258	-5.89232261436864	ENSMUSG00000047417	Rexo1
10	80424401	80425400	21	0.026044311310191	7.4875031580467	ENSMUSG00000003346	Abhd17a
10	80589801	80590900	24	0.00168535330463206	-7.97926238092921	ENSMUSG00000061589	Dot1l
10	80834901	80836100	17	4.70926527932551e-05	5.92005299712186	ENSMUSG00000048240	Gng7
10	80850301	80851900	20	0.00494654202381299	5.8088847268063	ENSMUSG00000048240	Gng7
10	80862501	80863500	14	0.038735726652018	7.04588913475892	ENSMUSG00000043670	Diras1
10	80897901	80898900	13	0.0252706681104845	6.59102335397956	ENSMUSG00000004937	Sgta
10	81084601	81085800	34	0.00757824463761088	-5.30251457193028	ENSMUSG00000034949	Zfr2
10	81129701	81130800	11	0.00585565907108381	7.57339414992712	ENSMUSG00000034902	Pip5k1c
10	81194401	81195400	14	0.0443061036194001	8.84873225062904	ENSMUSG00000034854	Mfsd12
10	81227901	81229600	21	0.00984625357674581	8.7881761847986	ENSMUSG00000078439	Smim24
10	81296001	81297000	17	0.033852193277019	7.43289332896089	ENSMUSG00000084849	NA
10	81399001	81400500	17	0.0174174812086752	7.48823419145886	ENSMUSG00000054452	Tle5
10	81416501	81417600	27	0.0211168843267475	5.64027232447601	ENSMUSG00000034771	Tle2
10	82702001	82703400	20	0.00181091581108397	8.24252879394341	ENSMUSG00000109864	Eid3
10	82790001	82791100	16	0.0103775019247224	-5.78760571932423	ENSMUSG00000071151	Gm4799
10	83157901	83159100	20	0.0320932441086094	6.06250948314163	ENSMUSG00000034591	Slc41a2
10	84351501	84353500	21	0.00981281861007928	5.74367616030515	ENSMUSG00000111514	NA
10	84389801	84391100	13	0.0319979217088256	9.56041700754781	ENSMUSG00000097076	Platr7
10	85145701	85146900	15	0.0267341360972019	-7.13195455642056	ENSMUSG00000050490	Psma5-ps
10	85219001	85220800	32	0.0250219688305594	-6.02599395126279	ENSMUSG00000020042	Btbd11
10	85602701	85604000	21	0.0204342306617421	8.25653372805579	ENSMUSG00000112504	NA
10	85856701	85857700	12	0.00521321843700026	5.52434534477828	ENSMUSG00000097692	NA
10	86539301	86540500	14	0.0120365712137303	6.44414995888138	ENSMUSG00000020048	Hsp90b1
10	88213701	88215400	19	0.000154573239964917	6.54165243648677	ENSMUSG00000020057	Dram1
10	88494001	88495000	22	0.0195136767517817	-12.4388598414572	ENSMUSG00000112428	NA
10	88504001	88505900	12	0.00986191020387794	-6.61631914692667	ENSMUSG00000112869	NA
10	90989301	90990300	29	0.0307529483631674	-6.57252042067097	ENSMUSG00000019961	Tmpo
10	92993401	92994400	26	0.0491741971933455	-8.05237692957531	ENSMUSG00000020015	Cdk17
10	93266001	93268000	21	0.000292791904929606	8.3707338880773	ENSMUSG00000098679	Mir7688
10	93375701	93376800	30	7.48327018619259e-05	-6.76437888123295	ENSMUSG00000015890	Amdhd1
10	93375901	93377400	42	7.48327018619259e-05	-6.76437888123295	ENSMUSG00000036168	Ccdc38
10	93735301	93736800	20	0.0211468010729709	5.71813763288444	ENSMUSG00000097689	NA
10	94243801	94244900	17	0.000151216287600865	6.49788513280622	ENSMUSG00000085409	NA
10	94981401	94982600	45	0.0260050783695096	6.23692608559394	ENSMUSG00000112481	Gm29684
10	95400101	95401800	17	0.0250459774848768	-5.9004785167314	ENSMUSG00000020029	Nudt4
10	95540501	95542000	21	0.0069742472970303	-6.92893088389003	ENSMUSG00000112025	NA
10	95729301	95730400	17	0.0231538595234002	-6.0082535958793	ENSMUSG00000112400	NA
10	95967001	95968000	27	0.0171751696242442	5.77703104944639	ENSMUSG00000112316	NA
10	99137301	99138500	21	0.0384673841204455	7.27400058328162	ENSMUSG00000044633	NA
10	99294401	99295500	14	0.00885049314922617	7.34012833836775	ENSMUSG00000112082	NA
10	99822201	99823500	21	0.0159116293371959	6.39981736012603	ENSMUSG00000112299	Gm17870
10	99850401	99851600	13	0.000102054683620767	7.26367998280931	ENSMUSG00000019966	Kitl
10	100036901	100037900	16	0.0387382785289168	7.85052806825868	ENSMUSG00000112633	NA
10	100321701	100323000	22	0.00955274502349391	6.31129729639225	ENSMUSG00000036676	Tmtc3
10	100577901	100578900	11	0.0405731357821182	-6.19309385078939	ENSMUSG00000112104	Gm35722
10	102326301	102327400	11	0.0187458789847787	9.80693078686599	ENSMUSG00000019890	Nts
10	111341501	111342500	33	0.0136007189075087	8.11299789161776	ENSMUSG00000020205	Phlda1
10	111343101	111345000	20	0.00291570538719094	-6.49581798451334	ENSMUSG00000020205	Phlda1
10	111557101	111558100	18	0.0168608231452326	8.30257425624923	ENSMUSG00000112430	NA
10	111809401	111810600	16	0.00948193779100559	6.61459375395419	ENSMUSG00000063334	Krr1
10	111830601	111831900	20	0.0267992308730122	6.34305594011014	ENSMUSG00000056888	Glipr1
10	115148801	115150100	22	0.0418701279647307	5.6992400842817	ENSMUSG00000020132	Rab21
10	115419801	115421100	15	0.00252709287824442	6.60058651388332	ENSMUSG00000020140	Lgr5
10	115852901	115854300	20	0.0277843068417392	5.49931588736873	ENSMUSG00000020151	Ptprr
10	116253301	116255000	14	0.00104903800997006	-5.04921188063157	ENSMUSG00000020164	Kcnmb4os1
10	116563601	116565200	15	0.0128734648380076	-5.88809904046664	ENSMUSG00000100198	1700030O20Rik
10	116784101	116785400	16	0.00158930072372374	-6.29743739084022	ENSMUSG00000064181	Rab3ip
10	116986101	116987200	18	0.0141877661653724	5.92007337830953	ENSMUSG00000020170	Frs2
10	117210601	117211600	28	0.00738856221620595	-5.00214	ENSMUSG00000055531	Cpsf6
10	117213201	117214300	15	0.0105756761282958	5.5590593851015	ENSMUSG00000055531	Cpsf6
10	117262301	117263600	19	0.000305279519625297	-23.1561795591669	ENSMUSG00000095826	Gm9002
10	117265401	117267100	14	0.0184024080809608	-11.0812637475409	ENSMUSG00000095826	Gm9002
10	117583601	117584600	22	0.00306375195214021	-5.36994086796632	ENSMUSG00000060181	Slc35e3
10	117632901	117634100	16	0.000218971153196075	-5.67270329351829	ENSMUSG00000112525	NA
10	117839801	117840800	11	0.00803070610824881	-5.40679867636038	ENSMUSG00000102896	NA
10	118086801	118088200	14	0.0238408052453218	5.98110407872152	ENSMUSG00000112614	Gm9030
10	118277401	118278800	14	0.00983886455201085	8.61384608149274	ENSMUSG00000055170	Ifng
10	118719301	118720400	17	0.00134622424319447	5.69462799563735	ENSMUSG00000112402	NA
10	119489201	119490200	31	0.0379076109072014	5.40521293263068	ENSMUSG00000112106	NA
10	119947301	119948300	19	0.0468692649872002	-6.2464214335872	ENSMUSG00000020228	Helb
10	120038301	120039500	28	0.00425336337788264	5.56756517198491	ENSMUSG00000020225	Tmbim4
10	120043701	120044800	19	0.00342459198000906	5.39874373393861	ENSMUSG00000020225	Tmbim4
10	120443301	120444400	36	0.0162507450521277	5.62705909819246	ENSMUSG00000088924	NA
10	120997501	120998700	32	0.00754481466022765	-6.85986253565806	ENSMUSG00000112431	NA
10	121132301	121133700	23	0.000498676425382727	5.80615450736196	ENSMUSG00000052302	Tbc1d30
10	121364901	121366700	31	0.0023779205805365	8.28124077629697	ENSMUSG00000118419	NA
10	121576101	121577300	24	0.0130734762743043	5.86184240777119	ENSMUSG00000053684	Kics2
10	122404901	122406600	12	0.0230592899310604	6.83244483081228	ENSMUSG00000112095	Sros1
10	123033501	123034500	21	0.0278406403211856	-5.5450212678727	ENSMUSG00000112294	NA
10	124692601	124693600	16	0.0370372754364744	-9.4385026737968	ENSMUSG00000112542	NA
10	124694001	124695500	21	0.0462355153982351	-7.68044747304348	ENSMUSG00000112542	NA
10	125225801	125226800	14	0.0233873425005164	-5.32616983464332	ENSMUSG00000111943	NA
10	126645301	126646400	32	6.90144207452992e-06	-5.2513400153919	ENSMUSG00000112492	Gm9111
10	126735501	126736800	22	0.00308453045855911	7.71106886997391	ENSMUSG00000025436	Atp23
10	126886401	126887500	10	0.00313344723154349	9.92726525133229	ENSMUSG00000006724	Cyp27b1
10	126904301	126905300	15	0.000331022935716132	-7.08063295976541	ENSMUSG00000006736	Tspan31
10	127157701	127159200	48	0.0258658154500706	-5.81840454460838	ENSMUSG00000040345	Arhgap9
10	127328401	127329500	25	0.00162599752312957	-5.83111968070812	ENSMUSG00000025404	R3hdm2
10	127586601	127587800	36	0.00309240080691842	5.7210133132491	ENSMUSG00000058396	Gpr182
10	127969301	127970800	14	0.0221880136163994	-5.29233347453185	ENSMUSG00000040043	Rbms2
10	128068601	128069600	11	0.00457512066275887	5.24964085512327	ENSMUSG00000039994	Timeless
10	128133801	128134800	12	0.0436119031930039	6.48533179109766	ENSMUSG00000025383	Il23a
10	128134901	128136100	12	0.0283323674267061	7.45679441102172	ENSMUSG00000064948	Gm23241
10	128250001	128251300	32	0.0285712413668466	-5.79937261761981	ENSMUSG00000025373	Rnf41
10	128504301	128505300	23	0.0103223129757973	8.80371898388676	ENSMUSG00000002578	Ikzf4
10	128746101	128747100	15	0.0417496523222993	7.8325503673109	ENSMUSG00000025351	Cd63
10	128770001	128771000	32	0.0313930753101073	5.52374037793133	ENSMUSG00000025348	Itga7
10	128805201	128806200	24	0.0495543915163448	6.316336403053	ENSMUSG00000097691	9030616G12Rik
10	129323401	129324400	15	0.0496042111383157	-7.45260185558693	ENSMUSG00000111273	Olfr789
11	3078901	3079900	15	1.21652438801875e-05	6.2580040233413	ENSMUSG00000082286	NA
11	3302001	3303000	29	0.0062485837488645	5.03872956215614	ENSMUSG00000020451	Limk2
11	3490301	3491300	18	0.00874060098941724	-5.13702370922268	ENSMUSG00000020439	Smtn
11	3573201	3574300	12	0.0257149639156317	7.17432347388295	ENSMUSG00000084211	NA
11	3597901	3598900	13	2.82872628732076e-05	5.01165525325948	ENSMUSG00000056579	Tug1
11	3821401	3822500	19	0.0259401348039455	5.096898674734	ENSMUSG00000084077	NA
11	3950801	3951900	17	0.00163419443169861	-13.2607876267019	ENSMUSG00000084170	NA
11	4068801	4069800	28	0.00509388327720643	5.07469739297458	ENSMUSG00000003585	Sec14l2
11	4937301	4938300	21	0.00359263493841748	-5.34957924263674	ENSMUSG00000009090	Ap1b1
11	5012301	5013500	20	0.0225266499340308	6.05270441616056	ENSMUSG00000034201	Gas2l1
11	5013801	5015000	28	1.36954568501369e-06	-5.42841333045284	ENSMUSG00000034201	Gas2l1
11	5046701	5047700	12	0.01885365096851	-8.51684263448969	ENSMUSG00000009079	Ewsr1
11	5657401	5658600	11	0.00168540226101837	6.44756951081437	ENSMUSG00000020477	Mrps24
11	5788001	5789200	16	0.0116172162549	6.81688372250756	ENSMUSG00000020474	Polm
11	5906401	5907400	28	0.0430937193367661	-6.26226133760854	ENSMUSG00000002741	Ykt6
11	5950201	5951400	24	0.00362690214348499	-6.58631280018904	ENSMUSG00000057897	Camk2b
11	6554601	6555700	14	0.0137596059322281	5.77328964502352	ENSMUSG00000041073	Nacad
11	8528801	8530000	15	0.0397466334223953	5.92666279017942	ENSMUSG00000020422	Tns3
11	8614601	8615600	16	8.64877278542313e-06	-7.6519327124173	ENSMUSG00000020422	Tns3
11	8924701	8926300	17	0.0157516605614603	-9.6394945330656	ENSMUSG00000046634	Pkd1l1
11	8961301	8962300	24	0.0228915759990818	7.8085991107772	ENSMUSG00000020413	Hus1
11	11412301	11413400	19	0.00618518475917186	6.43399942203704	ENSMUSG00000020193	Zpbp
11	11649301	11651200	11	0.0232636884413064	-7.3816020465644	ENSMUSG00000018654	Ikzf1
11	11974501	11975600	15	2.53995194942699e-05	-7.98803030250995	ENSMUSG00000020176	Grb10
11	11976101	11977300	29	1.17694195859117e-09	6.17085636346196	ENSMUSG00000020176	Grb10
11	12413501	12414700	20	0.00999804172827383	5.98820137056406	ENSMUSG00000020173	Cobl
11	16206601	16207600	10	0.03297863025553	5.17818841775285	ENSMUSG00000048834	Vstm2a
11	16957801	16958900	10	0.019122853611212	5.73355073611758	ENSMUSG00000020120	Plek
11	18689301	18690300	19	0.0473530109903048	-5.73724293548445	ENSMUSG00000065384	Gm23093
11	19734601	19735700	21	0.0327925687649156	6.53048352025318	ENSMUSG00000081820	NA
11	19870501	19871500	42	5.07826036835817e-05	-6.27391636578301	ENSMUSG00000045671	Spred2
11	20094001	20095300	23	0.034827330198361	-6.76877790536516	ENSMUSG00000085035	NA
11	21040201	21041400	19	0.000536138493081852	8.1286664517718	ENSMUSG00000020134	Peli1
11	21146401	21147400	24	0.0324160696222328	7.12113495044672	ENSMUSG00002076722	NA
11	21177001	21178000	15	0.0227937327274986	-7.24852986691427	ENSMUSG00000082898	Gm12041
11	22462901	22463900	16	0.00161533523608829	-7.88766781023889	ENSMUSG00000049904	Tmem17
11	23446201	23447300	17	0.0292615624098932	-5.64766552416773	ENSMUSG00000020288	Ahsa2
11	23878001	23879300	11	0.0401384681736043	5.73657682353143	ENSMUSG00000084206	NA
11	24022901	24023900	27	0.0199862354121928	8.49526926448337	ENSMUSG00000055010	NA
11	24092101	24093300	24	0.0365204350150054	5.59062163012162	ENSMUSG00000000861	Bcl11a
11	29774701	29776400	34	0.000485869693659349	-9.95882542577726	ENSMUSG00000078157	Fem1al
11	32132801	32133800	14	0.00289323491878675	7.85432061829968	ENSMUSG00000081613	Gm12109
11	32237001	32238100	15	0.0027524681521684	-5.45801489585962	ENSMUSG00000073063	Hbq1b
11	34093301	34094300	11	0.0490617060360074	6.26291689997125	ENSMUSG00000086243	NA
11	37548301	37549500	20	0.0280612426907684	-12.0556805399325	ENSMUSG00000087388	Gm12128
11	41385901	41386900	24	0.0485742398343042	6.23880110767225	ENSMUSG00000058809	NA
11	42309001	42310000	25	0.00512398322322771	-5.31653083492616	ENSMUSG00000007653	Gabrb2
11	43277301	43279100	15	0.0129304793871524	5.78482590561978	ENSMUSG00000084889	NA
11	43279301	43280300	34	4.69686673930531e-05	-6.21903625626392	ENSMUSG00000084889	NA
11	43571201	43572200	12	0.0344162957817859	6.6900269541779	ENSMUSG00000044950	Pwwp2a
11	44289001	44290400	30	0.0032403953696462	5.84398477188582	ENSMUSG00000004296	Il12b
11	45050901	45051900	13	0.0221040124869849	6.97217623739306	ENSMUSG00000087089	NA
11	45929701	45930800	21	0.00149907192770715	-5.13913030310917	ENSMUSG00000082870	Gm12165
11	46017801	46019100	18	0.0113021233195978	5.84577440984712	ENSMUSG00000011256	Adam19
11	48715201	48716400	46	0.000196749952854483	6.36564572766626	ENSMUSG00000078154	Gm12184
11	48717401	48718400	27	0.00543196130412048	10.9812078496578	ENSMUSG00000078154	Gm12184
11	48717501	48718700	11	0.00543196130412048	10.9812078496578	ENSMUSG00000040350	Trim7
11	48729201	48730600	21	0.000891942432791879	7.68901298835002	ENSMUSG00000040350	Trim7
11	48744901	48745900	38	0.00114250120161162	5.10481420924094	ENSMUSG00000086245	NA
11	50022701	50023800	14	0.0367388094185966	5.41821952474094	ENSMUSG00000036644	Tbc1d9b
11	50269701	50271000	20	0.0126148683006748	-6.51042067993863	ENSMUSG00000007850	Hnrnph1
11	50311901	50313800	15	0.000471667048393052	7.5923443551655	ENSMUSG00000020375	Rufy1
11	50491401	50492600	11	0.0412806109702926	7.00849226901214	ENSMUSG00000085564	NA
11	51146501	51147500	17	0.00752042686671999	-5.20353337583098	ENSMUSG00000045942	BC049762
11	51509401	51510400	18	0.0276734015941882	-5.84943243653249	ENSMUSG00000001056	Nhp2
11	51891701	51892800	17	0.0288898641017334	-5.37108751617404	ENSMUSG00000086493	NA
11	52164801	52166600	12	0.000182710786901202	-7.83428661795229	ENSMUSG00000000782	Tcf7
11	53359701	53360700	18	0.0393847407685542	-5.05024652593725	ENSMUSG00000049427	NA
11	53526201	53527400	17	0.000290914166499688	6.54630755935001	ENSMUSG00000020383	Il13
11	53613701	53614700	15	0.0179660494447386	-5.00351	ENSMUSG00000036117	Il5
11	53620501	53621500	32	0.0220111024151241	5.22697765631951	ENSMUSG00000083986	NA
11	53650701	53651900	27	0.00369394020144648	-7.24953875263988	ENSMUSG00000099153	Mir7671
11	53871101	53872100	32	0.0356105170040112	5.46320092144699	ENSMUSG00000063652	Slc22a21
11	53921801	53922900	11	0.0405498880048778	9.38091026752002	ENSMUSG00000020334	Slc22a4
11	54051301	54052400	18	0.033747822795223	10.135894492549	ENSMUSG00000036045	NA
11	55011101	55012500	19	0.0118389411667213	5.4838420547171	ENSMUSG00000044751	NA
11	55011601	55012600	11	0.0118389411667213	5.4838420547171	ENSMUSG00000080738	Mup-ps22
11	55228601	55229600	19	0.00905961925932142	7.91754129149865	ENSMUSG00000055333	Fat2
11	57984001	57985000	18	0.021874262087564	6.94362605530935	ENSMUSG00000086962	Gm12248
11	58532201	58533200	25	0.0426698083446001	-5.38660840485606	ENSMUSG00000037124	Trim58
11	58795201	58796400	11	0.004688336445937	-8.23644077590611	ENSMUSG00000086063	NA
11	58838101	58839400	14	0.00206473302564859	5.9211579547055	ENSMUSG00000056895	H2bu2
11	59116401	59117400	22	0.0492675798105238	7.16054533795618	ENSMUSG00000048076	Arf1
11	59415901	59418000	14	0.00928963687146347	7.19390257260102	ENSMUSG00000020472	Zkscan17
11	59997401	59998800	22	0.038713571813559	7.31001352390671	ENSMUSG00000062115	Rai1
11	60616801	60618000	26	0.00236658218945779	5.27991793850668	ENSMUSG00000002812	Flii
11	60668501	60669500	20	0.000120770816051253	5.05591531402702	ENSMUSG00000049323	Smcr8
11	60770201	60771200	24	0.0109894248773595	-5.22550854970024	ENSMUSG00000043284	Tmem11
11	60911801	60912900	18	0.0107656633873356	5.64387186133072	ENSMUSG00000042529	Kcnj12
11	61013601	61014700	20	0.0178282770275381	-8.05044994731723	ENSMUSG00000010142	Tnfrsf13b
11	61545701	61546800	23	0.0212751956650442	11.1467863178003	ENSMUSG00000004837	Grap
11	61828301	61829300	15	0.0054812457441902	8.62068965517241	ENSMUSG00000119501	Gm23721
11	62349701	62350800	59	0.019146795771469	6.63442052112132	ENSMUSG00000014245	Pigl
11	62429801	62431300	22	0.000559391766200727	6.31272759447707	ENSMUSG00000018509	Cenpv
11	62642101	62643100	10	0.00765253030137285	7.58206170925977	ENSMUSG00000084020	NA
11	62642201	62643400	14	0.00765253030137285	7.58206170925977	ENSMUSG00000098292	NA
11	62679301	62680400	26	4.65098093985889e-05	5.48772877005282	ENSMUSG00000047342	Zfp286
11	63968901	63970100	17	0.00772007311454144	7.46949401316805	ENSMUSG00000042148	Cox10
11	65059701	65061300	14	0.0226727754034622	7.06970371730533	ENSMUSG00000082857	Gm12293
11	66413901	66415200	12	0.0316571236643033	10.1208646148505	ENSMUSG00000053930	Shisa6
11	67093001	67094100	31	0.00789535750083238	6.14814219567599	ENSMUSG00000056328	Myh1
11	67344801	67346100	13	0.0190391458592189	5.85739958209926	ENSMUSG00000033066	Gas7
11	68443601	68445400	18	4.08580105459559e-89	25.7937636463717	ENSMUSG00000046207	Pik3r6
11	68476701	68477800	46	0.0181474331906873	-6.78264579237812	ENSMUSG00000085937	Ccdc42os
11	68476901	68478300	19	0.0181474331906873	-6.78264579237812	ENSMUSG00000045915	Ccdc42
11	68583701	68585400	15	0.0209228487623292	5.98019234518794	ENSMUSG00000020900	Myh10
11	68801801	68802800	17	0.00600841774188985	5.64792957495108	ENSMUSG00000119488	Gm22608
11	68855001	68856000	13	0.00971638137311309	5.52522134203168	ENSMUSG00000018740	Slc25a35
11	68905401	68906800	17	0.00810342982832669	7.4735966191416	ENSMUSG00000020898	Ctc1
11	68963001	68964200	16	0.000422345738949897	-7.57026277963335	ENSMUSG00000020895	Tmem107
11	68991101	68992300	16	0.0188923077939172	5.15555888489863	ENSMUSG00000020893	Per1
11	69212201	69213300	14	0.0311154515829937	-5.58773671549215	ENSMUSG00000032782	Cntrob
11	69355801	69357300	13	0.000737138886330045	6.10353024476892	ENSMUSG00000005237	Dnah2
11	69406901	69408300	16	0.0111992382195062	6.10652327321977	ENSMUSG00000005237	Dnah2
11	69512001	69513900	17	0.00572263914305955	6.21199285601102	ENSMUSG00000069835	Sat2
11	69553601	69554600	23	0.0177234568260024	5.05524660666443	ENSMUSG00000088752	Mir1934
11	69767901	69768900	19	0.0352232861563909	5.37102552494648	ENSMUSG00000094845	Tmem95
11	69785001	69786200	20	0.0173209060362353	5.03384727974319	ENSMUSG00000001588	Acap1
11	69803801	69804900	18	1.08739745660351e-06	-6.75493724515411	ENSMUSG00000023170	Gps2
11	69844401	69845600	11	0.0120587618498603	-6.69023706471524	ENSMUSG00000084251	NA
11	70110501	70111500	34	0.000403378547045221	5.25838876411538	ENSMUSG00000044367	Slc16a13
11	70131001	70132000	11	0.0441439793331204	-5.4409341661405	ENSMUSG00000093989	Rnasek
11	70211701	70213100	31	0.000881509165028705	5.9999771717369	ENSMUSG00000018907	Alox12e
11	70241501	70242800	31	0.0119999722448576	6.10324548270858	ENSMUSG00000018924	Alox15
11	70299301	70300300	19	0.0115365695660432	-5.09365223044788	ENSMUSG00000018921	Pelp1
11	70416501	70417500	17	0.00800381150176653	-5.19962430148944	ENSMUSG00000018286	Psmb6
11	70431201	70432200	13	0.0104331362952838	5.15198294503171	ENSMUSG00000072768	NA
11	70910701	70912000	14	2.60096309059129e-05	8.92705382861641	ENSMUSG00000040599	Mis12
11	70924101	70925100	25	0.00384933054096255	6.16014297941654	ENSMUSG00000018451	6330403K07Rik
11	71627901	71629100	16	0.0301332538695959	7.07730948486229	ENSMUSG00000085251	Gm12326
11	71933401	71934500	42	0.00126413157335856	5.64245238704894	ENSMUSG00000020808	Pimreg
11	72026201	72027200	16	0.0106289628512356	5.10666873885586	ENSMUSG00000040543	Pitpnm3
11	72096201	72097200	16	0.037663357332488	5.88061031295244	ENSMUSG00000020807	4933427D14Rik
11	72300601	72301600	12	0.0162724087993827	-5.67722803341987	ENSMUSG00000045667	Smtnl2
11	72340401	72341500	29	0.0254462555419372	-5.8613788354454	ENSMUSG00000040463	Mybbp1a
11	72466601	72467700	12	0.00807275900303008	5.28395399267334	ENSMUSG00000081675	Gm12712
11	72841501	72843000	15	0.00827526369608913	-5.78026990151114	ENSMUSG00002075500	NA
11	72889601	72890800	11	0.0418994602441479	-5.30520925099236	ENSMUSG00000020787	P2rx1
11	72899801	72900800	13	0.0226487496327141	-10.24002313476	ENSMUSG00000020787	P2rx1
11	73122801	73123800	37	0.0350783020815161	8.97208121827412	ENSMUSG00000005952	Trpv1
11	73533901	73535000	25	0.0180613727224907	9.24285376801324	ENSMUSG00000082338	NA
11	74230901	74231900	13	0.046522724451005	-9.90172721858249	ENSMUSG00000063116	Olfr410
11	74615401	74616400	12	0.00193664889790139	6.20569207473892	ENSMUSG00000020745	Pafah1b1
11	75081301	75082400	26	0.00129519138109328	6.45282551701326	ENSMUSG00000078789	Dph1
11	75086201	75087300	28	0.00729031292559799	5.56198993895434	ENSMUSG00000045287	Rtn4rl1
11	75374601	75375600	40	0.0273387155171471	-10.7520279989916	ENSMUSG00000020850	Prpf8
11	75401401	75402500	22	0.0024520466268388	5.93019491943127	ENSMUSG00000038195	Rilp
11	75824601	75825700	15	0.0259674108062292	-6.95566588035958	ENSMUSG00000020847	Rph3al
11	76886201	76887200	49	0.0317494004406479	5.21303429247486	ENSMUSG00000020838	Slc6a4
11	76967801	76968800	29	0.0253844716646581	-5.54824111145331	ENSMUSG00000037958	Nsrp1
11	77652901	77653900	11	0.0177985531667207	6.73949494891337	ENSMUSG00000000631	Myo18a
11	77656401	77657600	28	9.06107169935284e-05	7.83958201793618	ENSMUSG00000000631	Myo18a
11	77787901	77788900	22	0.0448383180414162	5.13218933105813	ENSMUSG00000017453	Pipox
11	77817601	77818600	17	0.00509552749715413	-7.35415450734865	ENSMUSG00000055045	Gm11190
11	78151301	78152300	31	0.00552428317286698	5.67429404236116	ENSMUSG00000010277	2610507B11Rik
11	78218301	78219300	30	0.00138338494300711	-5.62450779579011	ENSMUSG00000041958	Pigs
11	78374201	78375200	53	0.0435596515639986	-5.88802685253206	ENSMUSG00000050132	Sarm1
11	78598501	78599800	41	0.0228427786810721	5.45978526460535	ENSMUSG00000085115	NA
11	79229101	79230100	10	0.0025523137637938	-5.66749885512535	ENSMUSG00000020716	Nf1
11	79971601	79973000	18	0.0309705319387449	5.96702345579664	ENSMUSG00000017561	Crlf3
11	80368201	80369300	16	8.0536478623073e-06	-6.08994139321359	ENSMUSG00000048895	Cdk5r1
11	81856501	81857700	13	0.00750086215119746	7.86895113264897	ENSMUSG00000020704	Asic2
11	82799201	82800400	11	0.00120635996394366	-6.67518516454655	ENSMUSG00000020692	Nle1
11	82861001	82862200	17	0.0115260983155284	5.71616583546792	ENSMUSG00000082726	NA
11	83316901	83317900	26	0.0391285650995075	-6.2414740914181	ENSMUSG00000020686	Gas2l2
11	83318301	83319300	33	0.00495667496725908	-7.2107058828213	ENSMUSG00000020686	Gas2l2
11	83353901	83354900	10	0.0406184107973535	-5.14904240256353	ENSMUSG00000020682	Mmp28
11	83553301	83554300	23	0.0157126574084077	-9.15173140864488	ENSMUSG00000018930	Ccl4
11	84771501	84772500	16	0.00234932735096355	5.72874031106904	ENSMUSG00000020527	Myo19
11	85028101	85029600	28	0.000983680317327165	-7.25345953859149	ENSMUSG00000000804	Usp32
11	86882701	86883700	26	0.038053702622192	-5.13645266553276	ENSMUSG00000018427	Ypel2
11	87294901	87296300	14	2.41373625266686e-06	5.928898283828	ENSMUSG00000007646	Rad51c
11	87485601	87486700	15	0.0200846383594615	-6.27029789752102	ENSMUSG00000018401	Mtmr4
11	87592001	87593500	19	0.0228155358431598	5.70949962886373	ENSMUSG00000085972	NA
11	87653401	87655100	18	0.00328603495967594	6.0826447339785	ENSMUSG00000034156	Tspoap1
11	87655501	87656500	15	0.00310937505100065	5.38931813956121	ENSMUSG00000034156	Tspoap1
11	88863701	88864800	39	0.00393342605245984	5.55668142461241	ENSMUSG00000033983	Coil
11	88963801	88964800	24	0.0153497938307403	6.07596470841053	ENSMUSG00000072553	Gm525
11	88967601	88968600	16	0.0120159201109747	6.63569517793258	ENSMUSG00000072553	Gm525
11	94216901	94218100	32	0.0101793273011847	5.96363221175929	ENSMUSG00000020864	Ankrd40
11	94219301	94220500	51	0.0119843340204879	6.32315089199814	ENSMUSG00000020864	Ankrd40
11	94388701	94390000	13	0.0261736693825053	7.66679465250297	ENSMUSG00000010080	Epn3
11	94491501	94493600	17	0.000663793556020827	7.68376882086045	ENSMUSG00000076435	Acsf2
11	94811601	94812700	15	0.046202098306877	5.89307502961933	ENSMUSG00000064512	Gm22456
11	94885901	94886900	29	0.0473931579376842	-6.44410614279526	ENSMUSG00000038976	Ppp1r9b
11	94933001	94934100	23	0.0143907016610053	6.51063142671867	ENSMUSG00000038967	Pdk2
11	95009901	95010900	17	0.0196208982495454	6.13410465297147	ENSMUSG00000001510	Dlx3
11	95814201	95815300	20	0.00489499807855504	9.15102064871365	ENSMUSG00000088854	Gm24725
11	95911401	95912500	12	0.0367740291286252	6.3180035886057	ENSMUSG00000014351	Gip
11	96137201	96138200	19	0.0409858507812267	6.14601018675721	ENSMUSG00000083337	Gm11539
11	96151501	96152500	22	0.0158826751148952	5.04428152634416	ENSMUSG00000078706	NA
11	96210301	96211600	18	0.000669813330868012	6.05089585617399	ENSMUSG00000038692	Hoxb4
11	96232001	96233900	25	0.00462921698405322	-5.78109322479079	ENSMUSG00000075589	NA
11	96664501	96665900	18	0.00131684198027904	10.1123696850071	ENSMUSG00000020876	Snx11
11	96667101	96668200	34	0.000932626472107005	-5.48260430969908	ENSMUSG00000020876	Snx11
11	97206701	97207700	13	0.00160610593651027	6.79938079389633	ENSMUSG00000018882	Mrpl45
11	97252001	97253400	15	0.00114759572526289	6.56098302786856	ENSMUSG00000038485	Socs7
11	97327101	97328100	29	0.0129514812273911	6.58861042896126	ENSMUSG00000049807	Arhgap23
11	97918401	97919700	29	0.0174390410434426	5.66135630117596	ENSMUSG00000017404	Rpl19
11	97933401	97934400	12	0.0187309156587292	5.10824708007807	ENSMUSG00000017400	Stac2
11	97940801	97942800	53	0.0286717431615459	-4.19556187063596	ENSMUSG00000017400	Stac2
11	98241801	98242900	17	0.0306891969842026	5.47053249472968	ENSMUSG00000061718	Ppp1r1b
11	98277301	98278500	12	0.0246431786577675	5.23343642954197	ENSMUSG00000038216	Pnmt
11	98290201	98291200	17	0.00463405756951684	5.66056931608133	ENSMUSG00000038208	Pgap3
11	98489501	98490700	22	0.000406405079176817	-5.22197449200187	ENSMUSG00000086545	Lrrc3c
11	98871901	98873100	23	9.04917298765537e-09	6.98382573901811	ENSMUSG00000047197	Gjd3
11	98912301	98913500	23	0.0179731603789501	-5.08705471515495	ENSMUSG00000020914	Top2a
11	99193101	99195000	26	0.00531463950572976	-8.71609862488181	ENSMUSG00000083666	NA
11	99482701	99483800	18	0.0453018033610923	-5.16495912513063	ENSMUSG00000078131	Krtap1-3
11	99552901	99554000	24	0.0352403502708869	-6.30339450967579	ENSMUSG00000082020	NA
11	99922101	99923100	18	0.00131529920541679	-14.8008628738852	ENSMUSG00000057723	Krt33b
11	100289601	100290700	15	0.0105872704533083	8.01985982244904	ENSMUSG00000001552	Jup
11	100547101	100548300	14	0.0132240549151626	5.58762628748637	ENSMUSG00000014198	Zfp385c
11	100591201	100593100	34	0.00885731569718029	-5.94880909424619	ENSMUSG00000017830	Dhx58
11	100602901	100604400	20	0.00453839984554383	7.91662528309895	ENSMUSG00000020918	Kat2a
11	100603701	100604800	22	0.00453839984554383	7.91662528309895	ENSMUSG00000017832	Hspb9
11	100650501	100651800	13	0.000167811949545061	6.97162585427888	ENSMUSG00000035355	Kcnh4
11	100789301	100790300	24	0.00687581612095256	-5.30033238366571	ENSMUSG00000004040	Stat3
11	101030301	101032100	22	0.00122876667941598	-6.09956729782	ENSMUSG00002074941	NA
11	101046901	101048000	24	0.00992057868934473	5.85821081771663	ENSMUSG00000045007	Tubg2
11	101065301	101066500	16	0.00580927120778339	5.75947230610971	ENSMUSG00000044052	Ccr10
11	101314401	101315600	14	0.00155955300292371	6.64875845770761	ENSMUSG00000097239	NA
11	101357201	101360000	12	0.0080561496954167	6.15051278151143	ENSMUSG00000001313	Rnd2
11	101456001	101457000	18	0.0117056710542584	-5.33381494190597	ENSMUSG00000017119	Nbr1
11	101677801	101679400	30	0.0304602134172105	6.76459031176629	ENSMUSG00000017724	Etv4
11	101873901	101875200	12	0.0170110011400581	-5.39793588955764	ENSMUSG00000003518	Dusp3
11	102038201	102039300	18	9.30227571501804e-05	-5.41556132475633	ENSMUSG00000048217	Nags
11	102074501	102075600	23	0.00260166267941998	-6.92555893372246	ENSMUSG00000020922	Lsm12
11	102109701	102110700	14	0.0333365918537067	5.63521342507963	ENSMUSG00000008855	Hdac5
11	102323101	102324500	24	0.0078497677386414	5.85647167058322	ENSMUSG00000034708	Grn
11	102447801	102448900	47	0.0249828063572781	9.36397288591895	ENSMUSG00000034621	Gpatch8
11	102906801	102907800	19	3.50618563947686e-06	5.31566105048359	ENSMUSG00000020935	Dcakd
11	103158401	103159600	21	5.19686377765972e-05	5.17803827740885	ENSMUSG00000078635	NA
11	104360201	104361200	17	0.0333205910294318	6.96710151743942	ENSMUSG00000018412	Kansl1
11	104384701	104386100	15	0.000851897930258662	6.27951025532207	ENSMUSG00000083782	NA
11	104462301	104463300	22	0.00436876186175808	5.11432444626339	ENSMUSG00000082706	NA
11	105663401	105664500	20	0.00740805809219424	6.10541694673471	ENSMUSG00000083465	NA
11	106105701	106106700	18	0.0196213209344643	6.70428388442852	ENSMUSG00000078622	Ccdc47
11	106277101	106278200	22	0.0113896681787143	7.59234971434992	ENSMUSG00000001029	Icam2
11	106381501	106382500	14	0.00208063331606985	6.87734673499534	ENSMUSG00000020715	Ern1
11	106811601	106812800	10	0.000968126610078621	5.48709326441572	ENSMUSG00002076856	NA
11	106937701	106939000	18	0.00328826572313472	6.11381968731614	ENSMUSG00000040481	Bptf
11	107358701	107359900	33	0.0270287122204854	-5.98012960724947	ENSMUSG00000040430	Pitpnc1
11	107798201	107799700	12	0.000411312428704617	-8.02019011484389	ENSMUSG00000040373	Cacng5
11	108267801	108269600	13	0.0123985602117643	-5.78810041223675	ENSMUSG00000084916	NA
11	108310401	108311500	10	0.0242988449122488	-7.8686800270343	ENSMUSG00000082544	NA
11	108810201	108811200	36	0.0130337021991477	5.08378168861699	ENSMUSG00000000142	Axin2
11	109034801	109037000	18	0.0095019428265684	-2.66741197557868	ENSMUSG00000078605	E030025P04Rik
11	109542801	109543900	24	0.024384297588836	-5.56801189336266	ENSMUSG00000020612	Prkar1a
11	109609201	109610900	42	0.00410138524565835	6.4707880831515	ENSMUSG00000020614	Fam20a
11	109884201	109885200	24	0.0335755576907479	6.61902358820752	ENSMUSG00000020620	Abca8b
11	109988401	109989400	14	0.0264536337428613	7.41364960466083	ENSMUSG00000041828	Abca8a
11	112676001	112677000	19	0.000982723612429039	-5.01879026485326	ENSMUSG00000000567	Sox9
11	114337501	114338900	10	0.0162245905113475	6.16167621277795	ENSMUSG00000062391	4932435O22Rik
11	114553301	114554800	14	0.0225404439233007	-10.2914186071132	ENSMUSG00000083769	NA
11	114565301	114566300	19	0.0306653732530404	-6.54599866854628	ENSMUSG00000034714	Ttyh2
11	114978501	114979500	36	0.0418915280882041	7.23337268791814	ENSMUSG00000020732	Rab37
11	115023901	115025000	27	0.0266884864829464	5.42875569480446	ENSMUSG00000047798	Cd300lf
11	115055801	115056800	20	0.039878264731125	5.7793427230047	ENSMUSG00000020733	Slc9a3r1
11	115078401	115079400	21	0.0126143023996452	-5.02069615859394	ENSMUSG00000015542	Nat9
11	115297101	115298100	18	0.00872867772243996	6.03279548734094	ENSMUSG00000018858	Mrpl58
11	115299101	115300100	26	0.0153118499241754	-6.32965023900436	ENSMUSG00000085072	NA
11	115383101	115384200	13	0.00522040647983142	5.75206113531143	ENSMUSG00000081376	NA
11	115771101	115772200	12	0.00712282553796931	7.15805237436237	ENSMUSG00000034427	Myo15b
11	116085701	116088000	18	0.0168501116713412	6.13673545468899	ENSMUSG00000020777	Acox1
11	116090301	116091600	23	0.00195496089453555	7.54812484704002	ENSMUSG00000020778	Ten1
11	116129101	116130100	22	0.0225086846675791	5.80723458417266	ENSMUSG00000034282	Evpl
11	116165201	116166200	10	0.0268335060573994	5.14644960067425	ENSMUSG00000020780	Srp68
11	116170301	116172100	18	0.000153406323449457	-10.365177367608	ENSMUSG00000020793	Galr2
11	116174501	116175600	27	0.035234426860138	6.66809333432663	ENSMUSG00000020793	Galr2
11	116174901	116176000	24	0.035234426860138	6.66809333432663	ENSMUSG00000118502	NA
11	116545401	116547300	17	0.0172447834222022	5.63362582494667	ENSMUSG00000075410	Prcd
11	116963001	116964100	18	0.00205271282729573	6.02132902384771	ENSMUSG00000086859	Snhg20
11	117673801	117674900	18	3.4401135180537e-05	5.47059844443773	ENSMUSG00000050106	Tmc8
11	117688001	117689000	14	0.0473078971866332	-6.16530697792741	ENSMUSG00000025573	6030468B19Rik
11	117714601	117715600	17	0.00185183240972407	5.45170687636182	ENSMUSG00000025574	Tk1
11	117717001	117718600	19	0.00931305034210501	-6.21630703798236	ENSMUSG00000017718	Afmid
11	117856501	117857500	50	0.0436974892431836	-6.05605352810057	ENSMUSG00000053113	Socs3
11	118018101	118019100	31	0.0177095144081117	-5.11749659916081	ENSMUSG00000033987	Dnah17
11	118310101	118311300	11	0.000345027830914191	8.45568404340473	ENSMUSG00000025575	Cant1
11	118347001	118348000	22	0.0427630786474819	6.66658009332606	ENSMUSG00000086514	Gm11747
11	119149801	119151000	22	0.00562592890370193	7.25471288237806	ENSMUSG00000039963	Ccdc40
11	119159001	119160100	11	1.78167174217372e-05	5.67226061262053	ENSMUSG00000025579	Gaa
11	119435601	119436600	15	0.00872644501976827	6.37009984422439	ENSMUSG00000025582	Nptx1
11	119988301	119989400	13	0.00372199883046968	6.20489221630653	ENSMUSG00000025377	Tepsin
11	120077501	120078600	15	0.0101778280040061	5.72378524586262	ENSMUSG00000075389	NA
11	120080801	120082000	16	0.00974413052126902	5.54970119389525	ENSMUSG00000075389	NA
11	120240801	120242100	44	5.76190771840303e-09	5.95066554078759	ENSMUSG00000043644	0610009L18Rik
11	120269701	120270800	26	0.00836808821966074	5.80514382460276	ENSMUSG00000025384	Faap100
11	120375901	120377100	24	0.00105356314164496	-6.24312825110086	ENSMUSG00000039640	Mrpl12
11	120420601	120421700	18	0.000517327512035393	5.39888432113461	ENSMUSG00000025127	Gcgr
11	120440601	120441700	47	0.00252861529990327	6.07064755206488	ENSMUSG00000025129	Ppp1r27
11	120491301	120492400	30	0.0038806989295152	-8.68460345243329	ENSMUSG00000025135	Anapc11
11	120498601	120500700	24	0.00418090987949087	6.20570574783873	ENSMUSG00000044034	Npb
11	120552101	120553100	38	0.0185612225332236	5.11821423457698	ENSMUSG00000053613	NA
11	120562501	120563800	27	0.0134875747173695	-6.66091896819479	ENSMUSG00000025142	Aspscr1
11	120612601	120613800	18	0.00409092840242581	5.35545175910327	ENSMUSG00000018012	Rac3
11	120652801	120654100	18	0.00171459774837796	-6.04865717375104	ENSMUSG00000078249	Hmga1b
11	120823701	120824700	10	0.00660132050521825	5.20908838014787	ENSMUSG00000048445	Ccdc57
11	120878401	120879700	33	0.0284154343574752	6.80115227136637	ENSMUSG00000025162	Csnk1d
11	120990801	120992000	20	0.0121094541084232	8.15862478111152	ENSMUSG00000084853	NA
11	121279001	121280000	77	0.00819651262818663	5.00792	ENSMUSG00000025170	Rab40b
11	121720501	121722300	30	1.22897319331094e-06	-5.54312116107401	ENSMUSG00000039198	Ptchd3
12	3092601	3094500	16	0.00759792840577768	23.7497693268182	ENSMUSG00000112541	Gm9072
12	3104501	3105800	16	0.0313760583968656	7.01551178355896	ENSMUSG00000112240	NA
12	3406101	3407200	11	0.0127079024799134	-6.48030046196375	ENSMUSG00000097429	Gm26520
12	3912101	3913100	11	0.0115981632475209	7.331643173294	ENSMUSG00000073242	Dnmt3aos
12	4131601	4132600	19	0.00298013537008045	5.01339247703716	ENSMUSG00000020657	Dnajc27
12	4284401	4285400	12	0.00052569495369777	6.65444541249481	ENSMUSG00000096199	Ptrhd1
12	4286201	4287400	23	0.0325500842064726	6.57172936385964	ENSMUSG00000096199	Ptrhd1
12	4527401	4528600	32	0.024375725626624	6.24070394630403	ENSMUSG00000020647	Ncoa1
12	4528901	4530100	22	0.0441600745503813	5.04447023805286	ENSMUSG00000020647	Ncoa1
12	4557301	4558300	18	0.0331988182574511	6.54854526177363	ENSMUSG00000111938	NA
12	4964801	4966500	22	0.0189605925004706	6.77710026116122	ENSMUSG00000052812	Atad2b
12	8027901	8029100	16	0.0370375997471758	-5.78858391054211	ENSMUSG00000020609	Apob
12	8350501	8351600	16	0.00195292425011153	6.2247327193479	ENSMUSG00000037660	Gdf7
12	11198301	11199300	22	0.0112415297726831	-5.35343228200371	ENSMUSG00000043673	Kcns3
12	11349501	11350600	19	0.0384751475498952	5.04870246501813	ENSMUSG00000098879	Mir7675
12	12311401	12312400	13	0.0213489849806482	5.32325964772526	ENSMUSG00000020589	Cyria
12	14198701	14199800	15	0.00677817951210826	5.25439596514159	ENSMUSG00000020607	Lratd1
12	16270901	16272100	19	0.0128899526458796	-6.91013465580285	ENSMUSG00000113975	NA
12	16861501	16862700	13	0.00216516000013772	-8.55047223893672	ENSMUSG00000057469	E2f6
12	17228101	17229300	18	0.0413346107959153	-10.4070540112707	ENSMUSG00000051726	Kcnf1
12	17603301	17604400	30	0.0148756531250447	5.33593136197303	ENSMUSG00000113093	NA
12	18192101	18193300	16	0.0331093347288173	11.6367744668832	ENSMUSG00000113155	NA
12	18902701	18903800	19	0.000319600961514978	5.32114900554798	ENSMUSG00000113778	NA
12	19796301	19797600	21	0.0297013302046216	-5.78496298746139	ENSMUSG00000114173	NA
12	19868901	19869900	18	0.0486791948490549	-5.22558471031753	ENSMUSG00000114096	NA
12	20464601	20466200	14	0.0209174123063912	-5.42294703670421	ENSMUSG00000112951	NA
12	20466301	20467300	22	0.0244745915961749	-5.87275031924371	ENSMUSG00000112951	NA
12	21468901	21470000	28	0.0114317505771441	6.76532827520654	ENSMUSG00000097055	Gm4419
12	22516001	22517000	34	0.014653148606136	8.00727724938397	ENSMUSG00000113344	NA
12	22777801	22779700	15	0.0253436008410039	-24.8163265306122	ENSMUSG00000113569	NA
12	23683201	23684200	29	0.0393057817527974	-6.17561651812515	ENSMUSG00000112997	NA
12	24303701	24304700	13	0.0467839880595804	11.8844118844119	ENSMUSG00000112975	NA
12	24418001	24419900	28	0.0237026088704297	-17.8089237495178	ENSMUSG00000113417	NA
12	24731801	24733000	16	0.00895368945034311	6.24548306603908	ENSMUSG00000062563	Cys1
12	25025501	25026500	68	0.00174172123764972	-8.84923756698901	ENSMUSG00000113774	NA
12	25025601	25026800	21	0.00174172123764972	-8.84923756698901	ENSMUSG00000036333	Kidins220
12	27393701	27394700	24	0.0222383128324187	6.75686009235022	ENSMUSG00000063632	Sox11
12	28032001	28033000	17	0.0489657887361321	6.12610522516949	ENSMUSG00000113616	NA
12	28601501	28603300	22	5.55378048259265e-05	-6.42014880750652	ENSMUSG00000020633	Dcdc2c
12	30178701	30180400	16	0.0104082055314803	7.64843422432218	ENSMUSG00000020673	Tpo
12	30538101	30539300	17	0.0451861104918401	9.90262439140245	ENSMUSG00000100674	NA
12	30611001	30612100	11	0.0145089614978753	6.04517578892196	ENSMUSG00002076651	NA
12	33048001	33049000	15	0.0148179069269165	-8.80103999262998	ENSMUSG00000089136	Gm24922
12	33160101	33161200	16	0.0101099023526835	6.26267686021053	ENSMUSG00000084979	NA
12	35104301	35105300	21	0.0368406254250815	6.98875468047282	ENSMUSG00000113792	NA
12	36090701	36091700	53	0.0174753182996766	5.07860429151959	ENSMUSG00000020577	Tspan13
12	36865301	36867200	19	0.00507095612289981	-6.9929914604737	ENSMUSG00000092998	Mir5099
12	37291701	37292700	17	0.0143898261682876	7.89369878352929	ENSMUSG00000050103	Agmo
12	38831001	38832000	15	0.0203915045257585	7.40269578765312	ENSMUSG00000004151	Etv1
12	38926101	38927100	27	0.0300700397195977	5.36027268836489	ENSMUSG00000113229	Gm18442
12	40269601	40271100	20	0.0267453567860712	8.61976152275596	ENSMUSG00000001627	Ifrd1
12	44267501	44268500	54	0.0260366091301121	6.81385635346625	ENSMUSG00000036257	Pnpla8
12	44329101	44330300	10	0.0211803387964513	7.51324000106118	ENSMUSG00000036257	Pnpla8
12	47248201	47249200	11	0.0461853909308304	13.1717171717172	ENSMUSG00000112215	Gm2089
12	48605701	48607100	14	0.02086719792713	5.43206769392451	ENSMUSG00000091277	NA
12	52053301	52054400	14	0.0163149188978402	7.45980273836122	ENSMUSG00000020956	Dtd2
12	52055701	52056700	17	0.0127617836699606	-8.07238243277031	ENSMUSG00000020956	Dtd2
12	52178301	52180100	17	0.00333147074893277	6.24092799017694	ENSMUSG00000035142	Nubpl
12	54748701	54749700	14	0.0353957019954019	5.11565349306391	ENSMUSG00000072255	Rpl31-ps17
12	54910401	54911400	41	0.0477202633677874	5.17740782554172	ENSMUSG00000113209	NA
12	65082101	65083200	11	5.06624882546891e-08	6.26943834912978	ENSMUSG00000035597	Prpf39
12	65219701	65220900	10	0.000913603096025629	-7.36818434586973	ENSMUSG00000047534	Mis18bp1
12	69213301	69214500	23	0.00251341279345198	5.13164764282687	ENSMUSG00000034883	Lrr1
12	70870801	70872000	18	0.0484316486726682	-5.43753510908827	ENSMUSG00000113900	NA
12	70959401	70961100	32	0.0429610099585267	-6.53429524292776	ENSMUSG00000113707	NA
12	70986901	70988600	40	0.0224059609171986	-7.73931698585695	ENSMUSG00000021076	Actr10
12	71358001	71359100	31	0.0238805049903282	5.14799292623521	ENSMUSG00000044548	Dact1
12	71623101	71624200	24	0.00113846322033929	6.86895510827677	ENSMUSG00000114028	NA
12	72453301	72454600	10	0.0408051321103562	6.83084213986743	ENSMUSG00000021087	Rtn1
12	72489101	72490100	40	0.0378893386864475	6.29658861703061	ENSMUSG00000021090	Lrrc9
12	72582001	72583000	13	0.00904434645513883	5.00986362121992	ENSMUSG00000034501	Pcnx4
12	73492401	73493500	19	0.0415779571233535	5.14796144114048	ENSMUSG00000113582	NA
12	73836601	73837700	14	0.0295276207260885	6.07470004775807	ENSMUSG00000113321	NA
12	73995501	73996700	23	0.00138799102144763	5.48802971832493	ENSMUSG00000087700	NA
12	74363301	74364700	13	0.00275572406994204	-5.59236789152644	ENSMUSG00000113031	NA
12	75224501	75225500	13	0.0183338060485793	5.26273996917185	ENSMUSG00000034402	Kcnh5
12	76413201	76414200	15	0.019149827502689	6.0660199999816	ENSMUSG00000056459	Zbtb25
12	76482101	76483100	22	0.00380532196581712	6.37247318481848	ENSMUSG00000052221	Ppp1r36
12	76594401	76595500	21	0.0208669338257414	-6.23878155905835	ENSMUSG00000112388	AI463170
12	78906801	78907800	20	0.0379391101037105	6.2323006349852	ENSMUSG00000021114	Atp6v1d
12	79054201	79055200	12	0.00261755997405843	7.44693064439974	ENSMUSG00000046157	Tmem229b
12	79256001	79257000	12	0.0203354511180106	6.93291239931562	ENSMUSG00000021123	Rdh12
12	80155901	80157100	20	0.00234848747825496	-6.55612035113727	ENSMUSG00000021127	Zfp36l1
12	81908901	81910200	19	0.00814828371788537	6.69322532226156	ENSMUSG00000021140	Pcnx
12	83894201	83895300	17	0.0464585896114079	6.02954734059043	ENSMUSG00000113141	NA
12	84234201	84235500	14	0.00864996853822464	7.17627221466609	ENSMUSG00000113776	NA
12	84267201	84268800	11	0.0206535701916538	-5.6301754448464	ENSMUSG00000042507	Mideas
12	84495901	84497400	21	0.000450874956799786	-8.97445103128573	ENSMUSG00000021238	Aldh6a1
12	85186201	85187700	11	0.000951674243177277	5.81464514323295	ENSMUSG00000019235	Rps6kl1
12	85197901	85198900	17	0.0156079807441375	5.22243892298203	ENSMUSG00000019235	Rps6kl1
12	85521601	85522800	26	0.00643845636567768	5.85523537813758	ENSMUSG00000021250	Fos
12	85646501	85647600	13	0.0365958927444869	5.41955680892865	ENSMUSG00000034271	Jdp2
12	85732201	85733200	21	0.0474833366553425	-5.2062366963081	ENSMUSG00000034266	Batf
12	85734901	85735900	39	0.000225890844730705	-5.20920410048836	ENSMUSG00000034266	Batf
12	86124701	86125700	25	0.000292817997041167	5.6495577151446	ENSMUSG00000114051	NA
12	86351901	86353400	21	0.0170098284565206	-5.76110592832796	ENSMUSG00000097488	NA
12	86698701	86700200	16	0.0416646750313806	6.87500883919307	ENSMUSG00002076092	NA
12	86773201	86774200	11	0.000642262516211621	-7.42034125906789	ENSMUSG00000021257	Angel1
12	87034401	87035400	33	0.0417993833464203	-5.21047018116798	ENSMUSG00000048483	Zdhhc22
12	87464901	87466400	31	0.00939092367682428	5.24094548286175	ENSMUSG00000114103	Gm8557
12	87781501	87782600	15	0.0338559814984288	17.1296296296296	ENSMUSG00000079031	Eif1ad2
12	88225701	88226700	11	0.0249252323332641	-6.68886464849485	ENSMUSG00000113801	NA
12	90947401	90948500	14	0.0156146579901991	6.65502260288862	ENSMUSG00002076394	NA
12	98227101	98228400	13	0.0368188868077342	7.40808208405232	ENSMUSG00000021003	Galc
12	98593301	98594400	38	0.0115316845689615	6.08704244898463	ENSMUSG00000021007	Spata7
12	98886901	98887900	21	0.00373868539938436	6.37064561615223	ENSMUSG00000021013	Ttc8
12	99611601	99612900	19	3.98125686316628e-06	6.19376201022662	ENSMUSG00000113136	Gm19951
12	100731701	100733000	15	0.0132735615370071	-6.10463003631269	ENSMUSG00000064572	Gm25801
12	100894401	100895500	13	0.0144794121711784	5.23691110612986	ENSMUSG00000021182	Ccdc88c
12	101783601	101784800	14	0.0204385861473891	6.74314758052165	ENSMUSG00000021186	Fbln5
12	102916001	102917100	24	0.0106289728523213	7.13853929384826	ENSMUSG00000021198	Unc79
12	103300901	103302300	19	0.0234402047323213	6.02335315006956	ENSMUSG00000021200	Asb2
12	103638701	103639700	16	0.0424746882030386	-7.56105138880259	ENSMUSG00000071179	Serpina16
12	104179001	104180000	19	0.0466526808001993	8.60408163265306	ENSMUSG00000066363	Serpina3f
12	104984701	104987100	23	0.00548603145832434	-6.21881424375736	ENSMUSG00000113995	NA
12	105122701	105123700	20	0.0115744736175996	6.68322094647956	ENSMUSG00000066359	Tcl1b1
12	105482701	105483700	18	0.00922006824831797	-5.05957662168846	ENSMUSG00000113535	NA
12	105672201	105673200	13	0.0242785384012305	-5.95532039976485	ENSMUSG00000041323	Ak7
12	105684201	105686000	11	0.000386161320019599	-6.79694238334585	ENSMUSG00000041323	Ak7
12	107747601	107749100	13	0.0315730194568403	-6.50910030809687	ENSMUSG00000086975	NA
12	108388401	108389500	21	0.0244020124644256	5.61462181453123	ENSMUSG00000058070	Eml1
12	108728901	108730000	11	0.028126333006021	-6.1149344086971	ENSMUSG00000112971	NA
12	109065501	109067400	15	0.00114565501094535	-7.40606247527687	ENSMUSG00000113306	NA
12	109287601	109288700	18	0.0453034137359542	5.51019655501855	ENSMUSG00002076335	NA
12	110803901	110805000	28	0.0459193597629481	5.68999863849059	ENSMUSG00000056458	Mok
12	111409601	111410700	17	0.0315957822891428	-6.03543439217607	ENSMUSG00000021281	Tnfaip2
12	111501901	111502900	20	0.0476545111178537	6.10513892858462	ENSMUSG00000021282	Eif5
12	111527101	111528100	22	0.0490499987003797	5.38039434523809	ENSMUSG00000113462	NA
12	111539401	111540400	22	0.000161706807486576	7.33250578631034	ENSMUSG00000096995	2810029C07Rik
12	111909701	111910800	16	0.025771471344432	-6.1593623850493	ENSMUSG00000113769	5033406O09Rik
12	112073301	112074300	42	0.0104148629757743	5.6538965291421	ENSMUSG00000037686	Aspg
12	112769001	112770200	10	0.0132431596847368	7.44626067452318	ENSMUSG00000037594	Clba1
12	112821901	112823600	31	0.0208805670827241	-7.60726923966114	ENSMUSG00000021298	Gpr132
12	112838501	112839600	10	0.0286977782726977	-5.11833462260046	ENSMUSG00000113830	NA
12	112912901	112914000	11	0.00021145648468717	6.59119839732104	ENSMUSG00000097476	NA
12	113025501	113026800	21	0.0115266272837003	5.7508258649993	ENSMUSG00000021143	Pacs2
12	113220101	113221100	18	0.0313422322138035	5.73235786374399	ENSMUSG00000095079	Igha
12	113226001	113227000	15	0.00670535822255689	-10.3693181818182	ENSMUSG00000095079	Igha
12	113363601	113364800	11	0.0360471000047483	-7.07070707070707	ENSMUSG00000102832	NA
12	113385801	113386800	20	0.0429469815828854	5.63337087238065	ENSMUSG00000076617	Ighm
12	113588001	113589200	45	0.0253402408569491	7.07243310293006	ENSMUSG00000094951	NA
12	113616701	113618100	14	0.0207266531549614	-15.6206414833951	ENSMUSG00000095866	NA
12	113697601	113698700	36	0.000543179576860045	-24.4444444444444	ENSMUSG00000095210	NA
12	113700901	113702000	40	0.000933834948288862	-8.64761904761905	ENSMUSG00000095210	NA
12	113728701	113731100	12	0.0074677124792978	-16.5588693256677	ENSMUSG00000103604	NA
12	113760101	113761500	20	0.000414580280442717	-15.9244179977033	ENSMUSG00000076646	NA
12	113762901	113763900	35	0.0486328755431635	-13.0434782608696	ENSMUSG00000076646	NA
12	113765201	113766400	66	0.0484645090109307	-15	ENSMUSG00000104355	NA
12	113768201	113769600	13	0.00167393453454177	-18.6685421813595	ENSMUSG00000104355	NA
12	113768701	113770100	20	0.00167393453454177	-18.6685421813595	ENSMUSG00000096824	Ighv2-7
12	113773801	113775000	54	0.00424719181533757	-20.9459459459459	ENSMUSG00000096824	Ighv2-7
12	113792001	113793400	14	0.0142911991379558	10.4361826697892	ENSMUSG00000094134	NA
12	113798701	113799800	11	3.97461665473703e-07	-12.7653345044649	ENSMUSG00000094194	NA
12	113877601	113878600	34	0.00182655818593076	-24.0740740740741	ENSMUSG00000076653	Ighv7-2
12	113894201	113896100	15	0.00588453797585189	-18.5300945205565	ENSMUSG00000094509	NA
12	113926701	113928100	14	0.0137369635456501	-15.0943396226415	ENSMUSG00000093838	NA
12	113929301	113930300	12	0.0249549403761009	-5.64300947279671	ENSMUSG00000093838	NA
12	113946201	113949200	23	0.000445256606246847	-21.6324635866116	ENSMUSG00000094533	NA
12	114029101	114031000	17	0.0214344369804039	-12.4102880360353	ENSMUSG00000076661	Ighv16-1
12	114049501	114050500	25	0.000146047377472989	-13.1578947368421	ENSMUSG00000104129	Ighv6-2
12	114058401	114059900	21	0.00867722539880569	-9.98314149300836	ENSMUSG00000096805	Ighv9-1
12	114068001	114069000	16	6.61963237437889e-05	-12.6984126984127	ENSMUSG00000103918	Ighv12-1
12	114107001	114108100	23	7.01679482919336e-05	-34	ENSMUSG00000096459	Ighv9-3
12	114113601	114114700	14	8.61023362167717e-06	-16.4777983348751	ENSMUSG00000076652	Ighv7-3
12	114115501	114116900	13	0.00906044339269349	-24.966051857792	ENSMUSG00000076652	Ighv7-3
12	114141801	114142900	10	0.0106358465284229	-8.45326320822376	ENSMUSG00000076666	Ighv14-4
12	114215901	114217400	16	0.0296986120116859	-6.65285646643529	ENSMUSG00000103939	NA
12	114224201	114226000	18	0.0146966667191191	-19.7772532412624	ENSMUSG00000076670	Ighv3-5
12	114233101	114234100	14	0.00144265468839214	-25.9259259259259	ENSMUSG00000102497	Ighv13-1
12	114253601	114254700	10	7.66754796093958e-06	-26.2295081967213	ENSMUSG00000076672	NA
12	114280601	114282000	22	0.000424736898267475	-14.4063381025254	ENSMUSG00000103989	Ighv5-21
12	114284301	114285600	21	0.00556410916439937	-13.571259469697	ENSMUSG00000103989	Ighv5-21
12	114284701	114286000	19	0.00556410916439937	-13.571259469697	ENSMUSG00000076674	NA
12	114396001	114397800	30	0.016828893657452	-8.73811527418715	ENSMUSG00000076680	NA
12	114416101	114417500	14	0.0029024546491442	-17.0727999635164	ENSMUSG00000087582	NA
12	114485701	114487100	17	0.00697460892345868	-18.1448882870684	ENSMUSG00000095700	Ighv10-3
12	114519701	114520700	30	0.0175315167918528	-9.19790104947526	ENSMUSG00000103667	Ighv1-8
12	114524701	114525800	24	0.0443285098044248	-11.3207547169811	ENSMUSG00000076688	NA
12	114548901	114550700	18	0.0235914827045822	-11.4754098360656	ENSMUSG00000094694	NA
12	114593801	114595100	17	0.00530177614009514	-19.2999315104578	ENSMUSG00000090765	NA
12	114671401	114673700	17	0.00579903855994706	-14.988071493685	ENSMUSG00000096410	NA
12	114688201	114689200	13	0.0352970054413338	-16.5371162067625	ENSMUSG00000095761	NA
12	114690501	114691500	26	0.0382537549467308	-9.92650390133401	ENSMUSG00000095761	NA
12	114742701	114743900	20	0.0113271812891281	-20.3107630332497	ENSMUSG00000102952	NA
12	114744301	114746800	13	0.00845149147027477	-23.0451904219229	ENSMUSG00000102952	NA
12	114750601	114751700	11	2.55959282612193e-08	-41.3333333333333	ENSMUSG00000094546	NA
12	114752501	114754400	42	0.000473970618473351	-25.2644373025483	ENSMUSG00000094546	NA
12	114768701	114769700	18	0.0337101667918169	-7.85404881803333	ENSMUSG00000103395	NA
12	114777901	114778900	15	0.00660154577738406	-8.24578313253012	ENSMUSG00000102512	NA
12	114780201	114781200	32	0.00290562750693707	-5.92521491355163	ENSMUSG00000102281	NA
12	114841701	114843200	22	0.000943041867701533	-24	ENSMUSG00000094051	NA
12	114876101	114877300	16	3.72805334871219e-06	-16.3053743567442	ENSMUSG00000095130	NA
12	114900501	114902900	15	0.0195577087164882	-7.70701033732154	ENSMUSG00000094652	Ighv1-42
12	114911801	114913700	24	0.0292256893220101	-8.03959131545338	ENSMUSG00000095859	Ighv1-43
12	114925701	114926800	14	0.0296725553638462	7.69184965910878	ENSMUSG00000103300	NA
12	114933301	114934400	20	0.00341337622893107	-17.9723502304147	ENSMUSG00000102528	NA
12	114957001	114958500	19	0.0116500868915275	-16.6301413695508	ENSMUSG00000076709	Ighv1-47
12	114965901	114967400	25	0.000586605702329459	-15.4416503389889	ENSMUSG00000103990	Ighv8-3
12	114988701	114989800	15	0.00898842938826766	-17.6028368794326	ENSMUSG00000096355	Ighv8-4
12	115111901	115113300	43	0.0156590567277941	-19.2558759089991	ENSMUSG00000095204	NA
12	115141001	115142400	27	0.0282986964953062	-11.7199587416194	ENSMUSG00000103665	NA
12	115171801	115172800	23	0.0357780447775048	-18.1289756525554	ENSMUSG00000095589	Ighv1-55
12	115173101	115174400	28	0.0382766263548981	-7.95916017173947	ENSMUSG00000095589	Ighv1-55
12	115185201	115186300	36	0.000346677448802911	-8.04274258809681	ENSMUSG00000103737	Gm7142
12	115187001	115188900	13	0.00852630531393944	-12.0182869359576	ENSMUSG00000103737	Gm7142
12	115203001	115204200	20	0.0232870835205603	16.6204217536071	ENSMUSG00000094862	Ighv1-56
12	115223301	115224600	19	0.00910750851303931	-7.87276449811169	ENSMUSG00000102381	Ighv8-7
12	115256201	115257200	11	0.00102473194853751	-37.0896184560781	ENSMUSG00000104452	NA
12	115324501	115326500	20	0.0351198092333357	-13.8867182405206	ENSMUSG00000094087	NA
12	115369501	115371400	27	0.00151090659358066	-9.33333333333333	ENSMUSG00000104373	NA
12	115438401	115440100	35	0.000716951186582238	-23.728813559322	ENSMUSG00000105242	NA
12	115471201	115472800	17	0.00731501607801943	-14.6666666666667	ENSMUSG00000094088	Ighv1-64
12	115481401	115482500	23	0.029546389889979	-10.4563340504378	ENSMUSG00000106325	NA
12	115528701	115530600	26	0.0113395785611442	-12.0440191222553	ENSMUSG00000095170	NA
12	115574001	115575200	14	0.0181102794207524	-11.2751779494169	ENSMUSG00000105582	Ighv1-68
12	115659101	115660500	10	0.0172600548274366	-10.5708867065125	ENSMUSG00000098336	Mir6388
12	115762701	115764200	14	0.00207924109839785	-7.98317992411085	ENSMUSG00000094124	Ighv1-74
12	115777301	115778700	14	0.0398475186139588	-6.01805468634614	ENSMUSG00000105669	Gm18341
12	115812001	115813500	48	0.00570283457645524	-8.46153846153846	ENSMUSG00000093896	Ighv1-76
12	115814801	115815900	29	0.0183555024858081	-6.61419003798443	ENSMUSG00000093896	Ighv1-76
12	115821401	115822500	22	0.0253945621754307	-14.0066152951439	ENSMUSG00000106482	Ighv8-16
12	115829401	115831200	10	0.00048130798360119	-16.0632542655015	ENSMUSG00000096326	Ighv1-78
12	115896101	115898000	27	0.0271281916046054	-16.4715189873418	ENSMUSG00000106434	NA
12	115919001	115920600	23	0.000116671719551818	-21.1652608559825	ENSMUSG00000095127	Ighv1-82
12	115970201	115971500	14	0.0247844845342968	-8.83311743198495	ENSMUSG00000105605	NA
12	116175301	116176400	16	0.0442456138025687	-7.05371633327512	ENSMUSG00000042050	Dync2i1
13	4620601	4621700	30	0.0198004441949943	-25.6026884394341	ENSMUSG00000021207	Akr1c21
13	4820201	4821300	11	0.0433676874386442	7.15523673657067	ENSMUSG00000053499	NA
13	8907901	8908900	17	0.0475936757698667	5.34113240700067	ENSMUSG00000021147	Wdr37
13	9272601	9274300	14	0.00019715374829908	-5.38181344311264	ENSMUSG00000113936	Gm8784
13	9884401	9885500	20	0.0133866913257234	-6.17572551737257	ENSMUSG00002075551	NA
13	11599501	11600800	15	0.0227581251373204	-6.87865593034681	ENSMUSG00000021313	Ryr2
13	12536301	12537800	13	0.0347287042623209	-7.04512850937433	ENSMUSG00000095105	Edaradd
13	12747601	12749000	20	0.0329947479843091	-11.456914781723	ENSMUSG00000113448	NA
13	13368001	13369100	31	0.0161291961893329	13.5142399392879	ENSMUSG00000113221	Gm18880
13	13495601	13496600	11	0.0443281870051014	7.02532641182948	ENSMUSG00000113027	NA
13	14124501	14125600	19	0.0322882267005119	5.76069229827312	ENSMUSG00000113310	NA
13	18346201	18347500	22	0.00457018697652852	8.04284960093332	ENSMUSG00000009734	Pou6f2
13	19915901	19917600	12	0.00259400165278646	6.32236971718335	ENSMUSG00000047462	Gpr141b
13	20276901	20277900	22	0.0181440279958142	-6.49705981923649	ENSMUSG00000041112	Elmo1
13	21548901	21549900	19	0.0044369954905383	-5.64452420944448	ENSMUSG00000036721	Zscan12
13	22014701	22015800	13	0.00524201093974684	-8.69738069486451	ENSMUSG00000069305	H4c18
13	22235501	22236500	31	0.000473593442431927	-8.31533252300747	ENSMUSG00000114817	NA
13	22777301	22778800	17	0.0255754425017458	-21.0884353741497	ENSMUSG00000100296	Vmn1r205
13	23494201	23495400	25	0.0155205715322824	6.10123180626044	ENSMUSG00000085488	4930557F10Rik
13	23700201	23701300	17	0.0206638620612641	-6.05795196012373	ENSMUSG00002076655	NA
13	23940001	23941000	33	0.0396270366905586	6.81513554018184	ENSMUSG00000069266	H4c2
13	24461101	24462100	26	0.00306204564901761	-5.62748454864638	ENSMUSG00000021338	Carmil1
13	24983001	24984000	17	0.0191810210752853	5.43526400829057	ENSMUSG00000019132	BC005537
13	28604101	28605200	14	0.0305534351638787	6.24107896683746	ENSMUSG00000113216	NA
13	29071001	29072100	36	0.0339689632970436	5.35558218429196	ENSMUSG00000085936	NA
13	30331901	30333000	20	0.0288637422055117	-6.83697629282062	ENSMUSG00000084669	Gm23206
13	31379301	31380600	23	0.0354779142569384	-6.55369451708503	ENSMUSG00000084175	NA
13	32794201	32795600	21	0.0269114270365343	-7.10054074787025	ENSMUSG00000118652	NA
13	34221701	34222700	25	0.00274680679517018	5.21024307349969	ENSMUSG00000038286	Bphl
13	34302001	34303100	11	0.0280218465416994	8.31621437500877	ENSMUSG00000113645	NA
13	34345901	34346900	18	0.0303594007346005	7.3453257717673	ENSMUSG00000071451	Psmg4
13	35100001	35101700	34	0.00666693673993654	5.54946257150578	ENSMUSG00000021414	Fam217a
13	36119601	36120700	13	0.0473078971866332	-7.93272184279374	ENSMUSG00000114910	NA
13	37529001	37530100	20	0.00102780068287406	5.1810432948982	ENSMUSG00000021423	Ly86
13	37624901	37626000	21	0.034242711312081	-6.31670523200933	ENSMUSG00000114791	NA
13	37656301	37657400	16	0.0328458206397011	6.1784188345565	ENSMUSG00000114701	NA
13	37667301	37668300	35	0.0434189514578219	5.37958314145679	ENSMUSG00000114573	NA
13	39624501	39625600	23	0.00929394294724723	6.34122720470938	ENSMUSG00000114512	NA
13	40034201	40035400	12	0.0285127896313167	5.03860138207199	ENSMUSG00000114957	NA
13	40998601	40999800	11	0.0235629180187273	-7.00213627377115	ENSMUSG00000114560	Gm35160
13	43323501	43324500	12	0.0266921580933673	-9.31579296222261	ENSMUSG00000021368	Tbc1d7
13	43325201	43326600	21	0.0092599466161074	5.67145951343748	ENSMUSG00000021368	Tbc1d7
13	43837401	43839100	21	0.0419675685352058	5.57045863911046	ENSMUSG00000114121	NA
13	46654801	46655900	21	0.024101471460351	7.1825939621874	ENSMUSG00000021373	Cap2
13	47163801	47165100	43	6.29342244737661e-06	-5.6835312112481	ENSMUSG00000051606	NA
13	47164201	47165400	13	6.29342244737661e-06	-5.6835312112481	ENSMUSG00000114858	Gm5790
13	48667001	48668000	48	0.0101123791730788	-5.4680961191137	ENSMUSG00000053181	A830005F24Rik
13	48736101	48737500	30	0.0352194793779593	-5.66837883084704	ENSMUSG00000038042	Ptpdc1
13	49452101	49453100	12	0.0216164469258948	-5.76951102797233	ENSMUSG00000037946	Fgd3
13	49475801	49476800	22	0.0401600142095501	-5.81846048190551	ENSMUSG00000037946	Fgd3
13	50697901	50699300	27	0.0292915102448749	-5.87525681865305	ENSMUSG00000119579	Mir683-1
13	52123601	52125000	15	0.0241225399060554	-6.12066254686829	ENSMUSG00000097495	NA
13	53184601	53185700	27	0.0304822444830167	6.10021680190356	ENSMUSG00000112952	NA
13	54345101	54346200	15	0.000769027591602258	10.5318832830387	ENSMUSG00000034987	Hrh2
13	54367901	54369000	16	1.15320809099686e-05	6.71326220060467	ENSMUSG00000034987	Hrh2
13	54573901	54575000	13	0.0354995540322297	5.54975429491448	ENSMUSG00002076631	NA
13	54709901	54711400	20	0.0258208185216381	-6.03810222660693	ENSMUSG00000025871	4833439L19Rik
13	55077801	55079000	28	0.0202637864451326	7.82124119667307	ENSMUSG00000087335	4930526F13Rik
13	55165801	55166900	13	0.0161646219062227	6.15189000854552	ENSMUSG00000025877	Hk3
13	55508701	55509700	10	0.0207013615772282	-5.99591967163743	ENSMUSG00000021484	Lman2
13	55577601	55578600	27	0.0256695377700727	-5.2308847453385	ENSMUSG00000021492	F12
13	55610801	55612000	23	0.000314803402620709	-6.26084224518982	ENSMUSG00000034686	Prr7
13	55625201	55626500	26	0.0244112979189898	5.64755626950303	ENSMUSG00000098341	Mir6944
13	55673201	55674300	16	0.0403783363819124	5.20555512438258	ENSMUSG00000035711	Dok3
13	55716701	55718200	19	0.00423181917168591	-7.74691080064265	ENSMUSG00000021495	Fam193b
13	56666401	56667600	14	0.0269715523235661	-5.51320335381147	ENSMUSG00000035509	Fbxl21
13	56757601	56758600	20	0.000930786927040364	7.2745354171462	ENSMUSG00000035493	Tgfbi
13	56849501	56850600	19	0.0398238739229221	5.33779042722128	ENSMUSG00000021540	Smad5
13	58304301	58305400	10	0.00226140172593939	6.69948866260764	ENSMUSG00000114309	NA
13	58533201	58534200	38	0.0107895038222697	5.8333355438428	ENSMUSG00000021550	2210016F16Rik
13	58590801	58592700	20	0.0291433450537511	5.7591370118138	ENSMUSG00000114654	NA
13	59860101	59861100	16	0.0461951350026082	10.8756813785827	ENSMUSG00000091311	Spata31d1b
13	60326501	60328300	15	0.00103213985979915	-6.23683871035718	ENSMUSG00000114433	NA
13	60639201	60640300	12	0.0272113146569141	5.25817121343993	ENSMUSG00000114452	NA
13	60750001	60751400	26	8.4239996882172e-10	8.78320477247225	ENSMUSG00000021559	Dapk1
13	60916301	60917800	20	0.0335473720202823	-17.0212765957447	ENSMUSG00000096874	NA
13	60920701	60921700	43	0.0390367013725317	-6.82316138234943	ENSMUSG00000096874	NA
13	60922201	60923200	10	0.0372090156501308	6.28097392803275	ENSMUSG00000096874	NA
13	61044401	61046000	27	0.00985462722317894	8.02979182790739	ENSMUSG00000074874	Ctla2b
13	61186001	61187500	18	0.0225671793432318	13.5719526064447	ENSMUSG00000021439	Ctsq
13	61586401	61587900	21	0.0347324049209107	-5.75154449288545	ENSMUSG00000114802	NA
13	61655901	61656900	16	0.0329462808289444	-14.6014293567894	ENSMUSG00000114928	NA
13	61657801	61660000	26	0.0208396371840105	-9.69646036856613	ENSMUSG00000114928	NA
13	61801401	61803300	35	0.00855490162140418	-13.0434782608696	ENSMUSG00000113295	NA
13	62008001	62009400	17	0.00138534910156384	-28.5714285714286	ENSMUSG00000113626	NA
13	62061401	62063300	13	0.0133184860165233	-20.3389830508475	ENSMUSG00000113887	NA
13	62153601	62154600	16	0.03001799115897	-16.1341853035144	ENSMUSG00000113014	NA
13	62770901	62771900	22	0.00202473795274469	8.13565519447872	ENSMUSG00000072066	6720489N17Rik
13	62908301	62909500	16	0.00663256770016203	-6.86031434518547	ENSMUSG00000074863	Platr25
13	63006401	63008300	22	0.0214532062827727	5.54799822356595	ENSMUSG00000021456	Fbp2
13	63109201	63110200	17	0.000140786129319296	-9.15346102613568	ENSMUSG00000021458	Aopep
13	63112901	63114100	21	0.00360382935084376	-5.42540176544072	ENSMUSG00000021458	Aopep
13	63644401	63645400	35	0.00171859603868844	5.80823184144433	ENSMUSG00000021461	Fancc
13	64853201	64854200	19	0.014673123006727	12.755361849988	ENSMUSG00000113469	Gm7065
13	65566601	65568000	14	0.043459751481441	22.6849800620292	ENSMUSG00000113207	Cbx3-ps5
13	67000701	67001800	21	0.00677190993236324	14.6245059288537	ENSMUSG00000114816	NA
13	67228301	67229500	10	0.0200390222282599	5.51457381558243	ENSMUSG00000058883	Zfp708
13	67259501	67261400	11	0.00950161769626134	6.24179616728765	ENSMUSG00000074824	Rslcan18
13	67337001	67338100	13	0.0423870182090643	15.0867052023121	ENSMUSG00000114805	NA
13	67830301	67831400	21	0.00393693378957067	8.03546081708789	ENSMUSG00000048280	Zfp738
13	67872401	67873400	22	0.00939972158098834	8.48354084737758	ENSMUSG00000071281	Zfp65
13	67872601	67873600	46	0.00939972158098834	8.48354084737758	ENSMUSG00000114887	NA
13	67926701	67927700	10	0.0208305633780318	-7.40663138437826	ENSMUSG00000090659	Zfp493
13	68010801	68012600	12	1.27111768230948e-07	-6.53297954620842	ENSMUSG00000064063	BC048507
13	69844501	69846500	14	0.0114172188176135	5.90976441335112	ENSMUSG00000113299	NA
13	72108301	72109500	14	0.00356723720012304	-5.88272635669129	ENSMUSG00000060969	Irx1
13	72963801	72964800	28	0.000107613868276043	5.50825941240129	ENSMUSG00000113082	D730050B12Rik
13	73681401	73682500	19	0.0356687210495291	5.67701083544857	ENSMUSG00000021609	Slc6a3
13	73774701	73775800	22	4.06601658737826e-06	-5.17761894147513	ENSMUSG00000021611	Tert
13	74611201	74612300	10	0.0027528916153453	7.83854749087609	ENSMUSG00000112964	NA
13	74786401	74787700	21	0.0205126974179777	5.82041671960361	ENSMUSG00000021583	Erap1
13	75910101	75911100	18	0.0321179124121873	-5.43415134088709	ENSMUSG00000001542	Ell2
13	76098701	76099700	11	0.00367616129614081	22.6295405982906	ENSMUSG00000061833	Gm6311
13	76104301	76105400	15	0.0358420953586627	-13.0540919417992	ENSMUSG00000061833	Gm6311
13	76452901	76453900	13	0.0396158046364435	-8.42763629541785	ENSMUSG00000109228	Fam81b
13	77194601	77195700	14	0.00606691374160122	5.51917409195731	ENSMUSG00000021597	Slf1
13	78330601	78331600	10	0.0295753772925708	5.2834022788301	ENSMUSG00000114401	NA
13	78338501	78339500	24	0.0373019898087164	9.19025860850723	ENSMUSG00000069171	Nr2f1
13	82236801	82237800	25	0.0269923444631131	-8.93770627062706	ENSMUSG00000114461	NA
13	86876901	86878000	26	0.0428302819753354	8.67537313432836	ENSMUSG00002076761	NA
13	89688401	89690300	20	0.0283018163919189	-5.61444516059822	ENSMUSG00000021613	Hapln1
13	91889301	91890600	17	8.63510708685407e-05	6.27535159963401	ENSMUSG00000021620	Acot12
13	91889701	91890800	17	8.63510708685407e-05	6.27535159963401	ENSMUSG00000074782	4833422C13Rik
13	92022001	92023400	11	0.0180782665775193	-6.48275121349097	ENSMUSG00000021622	Ckmt2
13	92745701	92746700	11	0.0353749039207012	5.07516240233099	ENSMUSG00000021703	Serinc5
13	92911301	92912400	22	0.0416525738078032	-5.05590428678414	ENSMUSG00000021702	Thbs4
13	93325701	93326800	14	0.0212150188475923	-9.79660551089122	ENSMUSG00000042167	Tent2
13	94125101	94126100	24	0.0308177474784905	6.85804396592461	ENSMUSG00000113791	NA
13	94422201	94423300	16	0.0221880192860284	5.82175649955732	ENSMUSG00000021687	Scamp1
13	94428101	94429300	41	0.0256606088643605	7.24097093121603	ENSMUSG00000114055	NA
13	95153701	95154900	32	0.00150424759180005	5.28314063888689	ENSMUSG00000042015	Wdr41
13	95385401	95386600	52	0.0174969967621109	5.43537990794597	ENSMUSG00000021684	Pde8b
13	95752401	95754100	21	0.0102270416392523	-6.4280258678962	ENSMUSG00000048376	F2r
13	95755201	95756400	22	0.0250754447324543	6.17510628449331	ENSMUSG00000048376	F2r
13	96511301	96512400	21	0.0419703573318119	6.87438033340398	ENSMUSG00000113743	Gm8712
13	96804901	96805900	25	0.0481814788966484	5.84746594121047	ENSMUSG00000021670	Hmgcr
13	96808201	96809200	34	0.0306187591787991	7.09019172948692	ENSMUSG00000021670	Hmgcr
13	96812201	96813200	14	0.0414882073207033	5.27009831204432	ENSMUSG00000113351	NA
13	97422201	97423300	19	0.0324770719719782	-6.91991195363029	ENSMUSG00000097932	NA
13	97925801	97927200	37	0.0335165316248457	-6.16760533091394	ENSMUSG00000114294	NA
13	97929201	97930300	15	0.0228118596030473	8.83699589599458	ENSMUSG00000114294	NA
13	98414601	98415700	19	0.0138755990359547	-5.21830833682444	ENSMUSG00000096330	Gm21976
13	98749101	98750200	50	6.38173168170904e-05	5.46224713993331	ENSMUSG00000114733	Gm4815
13	99176601	99177700	19	0.0285213495715781	-6.08812471510548	ENSMUSG00002075116	NA
13	100867501	100868500	22	0.0428593003448706	5.1241821868272	ENSMUSG00000069089	Cdk7
13	100910801	100911900	24	0.00892121070136769	-6.55652500899936	ENSMUSG00000045273	Cenph
13	100925901	100927000	17	0.0397617271933807	-5.99289903472995	ENSMUSG00000041431	Ccnb1
13	104058201	104059200	26	0.000107739740236905	5.45117985208332	ENSMUSG00000021709	Erbin
13	104247001	104248000	14	0.018553692734765	-6.27027440518452	ENSMUSG00000042743	Sgtb
13	107870501	107871500	20	0.0275770416978415	6.06612251406795	ENSMUSG00000032846	Zswim6
13	108453301	108454300	30	0.00202571254266239	6.12407286209882	ENSMUSG00000021697	Depdc1b
13	110532401	110533800	37	0.0244143561379841	6.12288753341162	ENSMUSG00000021701	Plk2
13	111365201	111366200	33	0.0331181878568319	-6.02035225751983	ENSMUSG00000114824	3110015C05Rik
13	111394201	111395400	20	0.0296207363333089	6.22095063356648	ENSMUSG00000055194	Actbl2
13	111494301	111495900	14	0.0285272092034799	7.4009634018325	ENSMUSG00000081277	NA
13	112572001	112573700	27	0.0070201624557718	7.19702748884178	ENSMUSG00000114468	NA
13	112794001	112795100	17	0.0388616679145204	5.5866659057511	ENSMUSG00000047789	Slc38a9
13	112935401	112936700	25	0.00317826120518243	7.29645324157107	ENSMUSG00000021759	Plpp1
13	113127801	113129000	22	0.02217930596604	11.5913259469975	ENSMUSG00000074651	Mcidas
13	113133301	113134300	12	0.0354807956542488	6.93521594684385	ENSMUSG00000074651	Mcidas
13	113175701	113177300	23	0.0174402598583986	6.92230204654063	ENSMUSG00000074650	NA
13	113243901	113245000	14	0.000607329070447373	5.05974144685296	ENSMUSG00000051002	NA
13	113563301	113564300	15	0.0452650893177681	7.14530339437126	ENSMUSG00000114864	NA
13	113624501	113625700	10	0.00245963928344541	7.72911942596467	ENSMUSG00000114364	NA
13	113809901	113811300	14	0.000341240065371413	5.67663901395558	ENSMUSG00000114417	NA
13	113901201	113902300	13	0.0163272400505908	5.44851224782582	ENSMUSG00000114781	NA
13	114525001	114526200	33	0.00703732970947273	5.84681972069945	ENSMUSG00000021764	Ndufs4
13	114577601	114578700	14	0.0483213611137093	5.11511071387384	ENSMUSG00000114520	Gm41073
13	114717901	114719600	36	0.0275795578590329	6.21263323776413	ENSMUSG00002076407	NA
13	115067101	115068200	21	0.0143807303951316	5.80689650210259	ENSMUSG00000015533	Itga2
13	115225101	115226100	12	1.59170771212424e-05	-5.39393618426173	ENSMUSG00000114255	NA
13	115239101	115240300	19	0.0131975892249781	7.59796861361689	ENSMUSG00000042284	Itga1
13	115254101	115255100	22	0.0152776156230452	8.99435092643382	ENSMUSG00000118824	Gm25985
13	115298101	115299500	21	0.0160701835378591	10.631374714856	ENSMUSG00000114872	Gm18759
13	115663001	115664200	12	0.0262020973617364	6.48794478818036	ENSMUSG00000114551	Gm6035
13	115668001	115670300	20	0.0277837916647637	-1.73559387901444	ENSMUSG00000114551	Gm6035
13	116290801	116292700	30	0.00229087513337281	8.71799625424673	ENSMUSG00000061669	Rpl34-ps2
13	116438901	116440500	16	0.000755951531763817	6.46525711506709	ENSMUSG00000042258	Isl1
13	117497601	117498600	14	0.049731295013748	-10.346797918081	ENSMUSG00000114540	NA
13	119566101	119567400	18	0.00810371921904562	5.56483804942734	ENSMUSG00000025451	Paip1
13	119624101	119625400	15	2.42161655262977e-40	6.02481996609985	ENSMUSG00000074634	Tmem267
13	120340401	120342100	14	0.00852971936219704	-8.18111950987688	ENSMUSG00000104162	NA
13	120354701	120356200	28	0.0216820356990237	6.91003937054375	ENSMUSG00000096284	Tcstv1
13	120765101	120767000	34	0.00174794715117102	5.15023258295873	ENSMUSG00000078180	Gm20900
14	4137701	4139800	18	0.00258283734850035	5.49639203838697	ENSMUSG00000021774	Ube2e1
14	4199601	4200700	19	0.0129896101668343	5.76402231389458	ENSMUSG00000012405	Rpl15
14	7765101	7766100	12	0.0397696658476697	5.08838229320459	ENSMUSG00000021733	Slc4a7
14	13803701	13804800	32	0.009200352185888	6.50827373015493	ENSMUSG00000021747	Cfap20dc
14	14474701	14476000	13	0.0341389455681415	5.34459748339499	ENSMUSG00000025279	Dnase1l3
14	14476501	14478100	25	0.000979419786359979	5.86822467919719	ENSMUSG00000025279	Dnase1l3
14	16182301	16183700	12	0.00180242946144746	6.63528168633929	ENSMUSG00000079396	Gm3411
14	16297601	16298800	36	0.00694670054368499	15.8539731682147	ENSMUSG00000097199	NA
14	16361701	16362900	29	0.017898879616503	-6.09580234556615	ENSMUSG00000094634	NA
14	16432601	16433700	10	0.0181584457444382	8.85022356834791	ENSMUSG00000091568	NA
14	16592301	16593400	35	0.0338037653558746	-6.6860024190226	ENSMUSG00000091613	Gm17046
14	18154801	18155800	36	0.0143158098211841	16.1632453567937	ENSMUSG00000079389	NA
14	18200601	18202300	31	0.0447704286904268	7.72487552513134	ENSMUSG00000091368	NA
14	19728401	19729500	30	0.0338899112897334	-11.0730080055062	ENSMUSG00000090660	NA
14	19745401	19747200	22	0.000925739970727279	10.2169579216338	ENSMUSG00000114199	NA
14	19802101	19803500	12	0.000119630725208413	7.28116643079931	ENSMUSG00000021806	Nid2
14	19874701	19875700	17	0.0439061420194429	5.41721499417883	ENSMUSG00000021807	Rtraf
14	19889001	19890200	18	0.0358240894706329	5.46196181214088	ENSMUSG00000114350	D14Ertd670e
14	20231701	20233600	28	0.00365197919928982	6.25318335637198	ENSMUSG00000023243	Kcnk5
14	20501001	20503200	14	0.00803739356265307	5.49148896638645	ENSMUSG00000039543	Cfap70
14	20565801	20566800	21	0.0457311656823659	5.27066805470797	ENSMUSG00000021816	Ppp3cb
14	20887201	20888200	26	0.0190747363744098	7.865272407924	ENSMUSG00000021822	Plau
14	21789001	21790000	39	0.0479953569326794	6.08077403174129	ENSMUSG00000021768	Dusp13
14	21979301	21980300	13	0.0099380524597848	5.78663205222266	ENSMUSG00000104232	NA
14	24293401	24294400	30	0.0258868193174824	5.94480058910477	ENSMUSG00000091079	NA
14	24293501	24294700	11	0.0258868193174824	5.94480058910477	ENSMUSG00000021782	Dlg5
14	24408601	24409600	20	0.0499397921009979	-5.98954339842431	ENSMUSG00000114913	Gm18276
14	24537201	24538200	20	0.00137901656289448	-5.14638137576779	ENSMUSG00000025290	Rps24
14	25979601	25980600	32	0.00498381094331433	7.65201149152832	ENSMUSG00000048502	Duxbl1
14	26255801	26257100	40	0.00458873557958623	6.23868645981451	ENSMUSG00000021870	Slmap
14	26357301	26358300	21	0.0454375136199796	10.2361197412186	ENSMUSG00000090861	NA
14	26393001	26394300	25	0.0129871001005404	5.69494747217621	ENSMUSG00000096052	NA
14	27150001	27151000	13	4.21406121578932e-07	5.13718985417099	ENSMUSG00000040651	Tasor
14	28225801	28226800	15	0.00922671908485204	5.81030623468344	ENSMUSG00000021994	Wnt5a
14	29699301	29700300	27	0.0438770977761173	5.67557666049531	ENSMUSG00000015971	Actr8
14	30075201	30076400	12	0.026544719293423	-6.0076722603319	ENSMUSG00000015968	Cacna1d
14	30849201	30850500	19	0.0108083792876405	8.87901174121443	ENSMUSG00000058351	Smim4
14	30851901	30852900	16	0.00633877004809357	5.20692169280999	ENSMUSG00000071547	Nt5dc2
14	30887501	30888700	53	0.0128167025809685	-5.76405157304787	ENSMUSG00000042286	Stab1
14	30939701	30940800	34	0.00968089801840898	8.6857539572341	ENSMUSG00000021904	Sema3g
14	31138701	31139800	17	0.00893599061232594	5.59541544299356	ENSMUSG00000021892	Sh3bp5
14	31158101	31159100	21	0.000375845003288529	6.47168738769739	ENSMUSG00000021892	Sh3bp5
14	31215201	31216300	23	0.0257067866595894	-6.69903044229711	ENSMUSG00000021891	Mettl6
14	31215401	31216400	36	0.0257067866595894	-6.69903044229711	ENSMUSG00000021890	Eaf1
14	32110201	32111200	13	0.0328088317410143	5.00190550100818	ENSMUSG00000072473	1700024G13Rik
14	32905601	32906900	12	0.0133768396414692	8.24942064512332	ENSMUSG00000051506	Wdfy4
14	32924401	32925500	19	0.0421664836866688	6.37205949961572	ENSMUSG00000115104	NA
14	33368101	33369100	22	0.0265862055555785	-5.68188703481538	ENSMUSG00000064446	Gm26228
14	33874501	33875500	29	0.0114591508889539	6.66479328738624	ENSMUSG00000048337	Npy4r
14	33956101	33957600	12	0.0363889914564356	5.75433726762922	ENSMUSG00000115124	NA
14	34312901	34313900	15	0.00979901692581079	-5.12047436099267	ENSMUSG00000021799	Opn4
14	40041001	40042200	21	0.0090630989286681	14.0885937414533	ENSMUSG00002075657	NA
14	40873201	40874300	22	0.0312971937800675	6.81441176699644	ENSMUSG00000037780	Mbl1
14	42258401	42259900	17	0.0147704888518352	14.152094063635	ENSMUSG00000092148	Gm8005
14	42620801	42622000	21	0.0275867751885294	16.1148783406462	ENSMUSG00000095226	Gm10377
14	42644101	42645300	42	0.0198885074630685	10.3818390085986	ENSMUSG00000079272	NA
14	44207201	44208200	16	0.0290482822965967	5.29994118152439	ENSMUSG00000089754	Ear-ps7
14	44296101	44297400	14	0.0395833921105772	-14.4450917717393	ENSMUSG00000090180	NA
14	44451001	44452100	30	0.00744408256513072	5.36387271005059	ENSMUSG00000072595	4930503E14Rik
14	45554001	45555100	15	0.0244928325680515	-6.09760682837961	ENSMUSG00000021831	Ero1a
14	45768201	45769500	13	0.00216879862710586	7.60204590974936	ENSMUSG00000115324	4930527F14Rik
14	45896201	45897200	16	0.0274836400829977	-7.83985353921878	ENSMUSG00000037697	Ddhd1
14	45901101	45903000	17	0.00131831597485893	6.50817352970245	ENSMUSG00000086124	NA
14	45938401	45939800	29	0.0334148870008678	-9.22180264052303	ENSMUSG00000082475	NA
14	46628101	46629100	34	0.0207891316636487	8.20064822776796	ENSMUSG00000021835	Bmp4
14	46793901	46794900	27	0.0181957864160203	5.21421294940123	ENSMUSG00000085380	NA
14	47324301	47325500	19	0.000133438568414064	-6.94511227925004	ENSMUSG00000021838	Samd4
14	47352601	47353700	25	0.00318174008705413	-8.37831888253657	ENSMUSG00000072589	Gm10371
14	47534501	47535600	13	0.00775127817802966	-7.47213222248172	ENSMUSG00000114977	NA
14	47602401	47603800	14	0.0141538222067635	6.18014601668746	ENSMUSG00000050335	Lgals3
14	47805801	47806900	20	0.00564551693813441	6.42188308425435	ENSMUSG00000037526	Atg14
14	47806001	47807800	20	0.00564551693813441	6.42188308425435	ENSMUSG00000115571	NA
14	48194501	48195600	29	0.0171078727213855	7.00280112044819	ENSMUSG00000114989	NA
14	48228301	48229500	20	0.000126867013538926	5.41463177976856	ENSMUSG00000115403	NA
14	48233201	48234200	15	0.042818120063961	8.156476205144	ENSMUSG00000115425	NA
14	48709201	48710700	24	0.0118956589746727	-5.49834233452343	ENSMUSG00000036339	Tmem260
14	49410301	49411500	22	1.23975432438428e-10	5.87442245302257	ENSMUSG00000036282	Naa30
14	49807801	49808900	16	2.3600352036382e-06	-27.3972602739726	ENSMUSG00002075370	NA
14	50137901	50139400	13	0.02456339544361	11.0709734080723	ENSMUSG00000048933	Olfr722
14	50200901	50202100	22	0.00402022599716088	-22.8070175438596	ENSMUSG00000096254	Olfr724
14	50593101	50594700	31	0.042095198757422	6.70074645596035	ENSMUSG00000051969	Tlr11
14	50615201	50616500	25	9.76985725671361e-05	-18.4782608695652	ENSMUSG00000047716	Olfr736
14	50679101	50680400	10	0.00501342647476664	7.29416608016449	ENSMUSG00000095917	Olfr740
14	50689901	50691100	16	0.0254657789617394	7.55593528061088	ENSMUSG00000095917	Olfr740
14	51070701	51072300	12	0.0180753903239671	-6.01824265395091	ENSMUSG00000006281	Tep1
14	51134001	51135300	59	0.00660099326013552	5.39979973583554	ENSMUSG00000090799	Klhl33
14	51311501	51313000	14	0.0344804427086673	6.21311980231097	ENSMUSG00000035932	Olfr750
14	51829001	51830400	25	0.0267696527241851	-9.75258022990492	ENSMUSG00000096024	LOC118568150
14	51975401	51976400	17	0.0031127839823357	-5.15017731346145	ENSMUSG00000115827	NA
14	52027301	52028300	12	0.0178644657177728	10.4770219858719	ENSMUSG00000092107	Ear-ps4
14	52167901	52168900	41	0.0301912729675959	7.64054255284711	ENSMUSG00000115698	NA
14	52232501	52233700	37	0.00550568285799106	6.4328732585525	ENSMUSG00000004562	Arhgef40
14	52260601	52261700	44	5.22803088515254e-05	7.69136683582749	ENSMUSG00000115141	NA
14	52275101	52276600	17	0.0220223053939324	-9.54331477022149	ENSMUSG00000044286	Olfr221
14	52355701	52356700	47	0.0239179875747201	5.16368263852867	ENSMUSG00000057132	Rpgrip1
14	52495301	52496500	25	0.00104472502856817	6.0567321446153	ENSMUSG00000105868	NA
14	52687201	52688800	38	0.0119773635325912	6.86692715179155	ENSMUSG00000035626	Olfr1509
14	52814901	52816100	29	0.0273140196374805	5.51210271163551	ENSMUSG00000076760	NA
14	52844101	52845300	15	0.00397984945534958	-8.16511403518183	ENSMUSG00000106382	Trav4-1
14	52903401	52904700	18	0.0108445452706975	-9.73322021116139	ENSMUSG00000076764	Trav6-2
14	52920801	52921800	51	0.0327207278460311	-10.2564102564103	ENSMUSG00000105533	Trav7d-2
14	53583901	53585500	52	0.0164074548322328	6.91531136774921	ENSMUSG00000076821	Trav8n-2
14	53779301	53780600	36	0.0229662947724244	-5.96983952330978	ENSMUSG00000076839	Trav13-1
14	54017901	54019500	66	0.0220186678951558	12.5717294041791	ENSMUSG00000105380	Trav12-4
14	54412601	54414000	87	0.0185091367032438	-9.44261395378778	ENSMUSG00000076888	Traj42
14	54428101	54429200	28	0.0330942897116718	-7.62226189705564	ENSMUSG00000076900	Traj29
14	54428701	54429900	17	0.0330942897116718	-7.62226189705564	ENSMUSG00000076901	Traj28
14	54435201	54436200	10	0.04204124716754	-5.48768879746374	ENSMUSG00000076908	Traj21
14	54441501	54442700	28	0.0219366243251606	-6.5432308655402	ENSMUSG00000076914	Traj15
14	54443301	54444900	25	0.0401646872144769	-5.97363924292473	ENSMUSG00000076917	Traj12
14	54449901	54451200	23	0.0415500953133218	-5.85513300402051	ENSMUSG00000076922	Traj6
14	54454101	54455200	11	0.0380120589511019	-7.20128750022229	ENSMUSG00000076925	Traj3
14	54520601	54521600	41	0.0484405746335542	12.4933509731448	ENSMUSG00000048153	Olfr49
14	54568201	54569400	20	0.0428230796187807	-6.65976535541753	ENSMUSG00000105667	Gm3945
14	54647501	54648500	94	0.0338157992337701	5.98796170792516	ENSMUSG00000000958	Slc7a7
14	54654801	54656000	33	0.00694461155129959	-6.1283290431343	ENSMUSG00000000958	Slc7a7
14	54685901	54686900	18	0.000372579832842667	-5.95469300253584	ENSMUSG00000118894	Gm24424
14	54703601	54704700	44	0.0295864932259633	5.42441214192022	ENSMUSG00000022175	Lrp10
14	54713501	54714700	50	0.00436576576132632	7.65856259231434	ENSMUSG00000022176	Rem2
14	54753101	54754100	25	0.00196720519054328	-7.85193278848101	ENSMUSG00000023110	Prmt5
14	54792001	54793100	18	0.000216822518334488	7.24803725319036	ENSMUSG00000022177	Haus4
14	54935901	54937800	18	0.0156797450308005	8.7388206210243	ENSMUSG00000114865	Gm29776
14	55149501	55150500	26	0.00283129064328964	5.33552783042474	ENSMUSG00000022199	Slc22a17
14	55164101	55165400	25	0.0225467756606472	5.0706068904546	ENSMUSG00000022203	Efs
14	55174001	55175000	60	0.0245573309789402	9.20937469610036	ENSMUSG00000040759	Cmtm5
14	55326501	55327800	10	0.0192549520105446	5.77768519847494	ENSMUSG00000040721	Zfhx2
14	55343801	55345000	24	0.000673040247237149	8.37924641360299	ENSMUSG00000040701	Ap1g2
14	55347201	55348200	25	0.0178636475233118	-6.18357007612923	ENSMUSG00000022208	Jph4
14	55350601	55352200	17	0.000665186619039583	-6.05982564226259	ENSMUSG00000022208	Jph4
14	55408701	55409900	28	0.0323691592309859	6.50687243106067	ENSMUSG00000115077	NA
14	55623501	55625000	21	0.000159588477029924	8.66349608647828	ENSMUSG00000115322	NA
14	55715201	55716400	16	0.0101222617191563	5.83209006265423	ENSMUSG00000022210	Dhrs4
14	55841601	55843200	29	0.0168757043597801	6.50342063970847	ENSMUSG00000002325	Irf9
14	55879701	55880800	14	0.000196932271895271	5.74885451415175	ENSMUSG00000002320	Tm9sf1
14	55998601	55999600	14	0.00296837677655139	5.47330972522789	ENSMUSG00000040432	Ltb4r2
14	56059101	56060500	14	0.00958682507227324	7.23419263006416	ENSMUSG00000023411	Nfatc4
14	56063301	56064600	19	0.0027343974778939	-8.32886477357044	ENSMUSG00000023411	Nfatc4
14	56339201	56340700	23	0.0154734273108062	6.46471783089017	ENSMUSG00000040314	Ctsg
14	56342601	56343600	21	0.0126396636886072	5.7201686926321	ENSMUSG00000040314	Ctsg
14	56446701	56447800	11	0.0348888764406664	12.6902256673249	ENSMUSG00000015441	Gzmf
14	56499701	56500700	47	0.0182349068812406	7.22415521613493	ENSMUSG00000015437	Gzmb
14	56603401	56604600	22	0.000311018540862023	-6.58954378245951	ENSMUSG00000022229	Atp12a
14	57294301	57295300	15	0.00357401637974491	-5.79388509350559	ENSMUSG00000048582	Gja3
14	57342601	57343800	15	0.0086320151378191	-5.2579231457093	ENSMUSG00000046352	Gjb2
14	57368901	57370100	38	0.0148786730445464	-6.51965594265265	ENSMUSG00000040055	Gjb6
14	57373301	57374500	48	0.0270385973617754	6.47516804083168	ENSMUSG00000040055	Gjb6
14	57415501	57416500	19	0.0291810191617655	6.71420885264301	ENSMUSG00000114530	NA
14	58236801	58237800	27	0.000868135144718495	7.04379632400437	ENSMUSG00000097303	3110083C13Rik
14	59496601	59498200	10	0.00988470361689489	10.5987318422877	ENSMUSG00000090881	Phf11
14	59635101	59636100	23	0.0358357281150321	7.1164192261075	ENSMUSG00000091144	Phf11c
14	60612301	60613300	38	0.0356719077371893	5.23359396273388	ENSMUSG00000021986	Amer2
14	61006401	61007400	11	0.0329051512528528	-5.10954884815384	ENSMUSG00000071347	C1qtnf9
14	61275001	61276200	22	0.00276569211213819	7.56758525557169	ENSMUSG00000060548	Tnfrsf19
14	61495401	61496700	23	0.0244988414099125	5.31989315137843	ENSMUSG00000035296	Sgcg
14	61547101	61548700	16	0.00772327180265478	7.11408872007603	ENSMUSG00000043157	Arl11
14	62404601	62405700	12	0.015545366783008	6.01255646298096	ENSMUSG00000115531	NA
14	63018001	63019000	15	0.0312299793712843	-7.73824523824524	ENSMUSG00000115371	Gm18146
14	63076401	63077400	12	0.0292010504029563	5.44141950336718	ENSMUSG00000014547	Wdfy2
14	63402301	63403300	14	0.0228026277733654	6.64667019236082	ENSMUSG00000021273	Fdft1
14	63415701	63416900	10	0.00103262979745953	6.82380962338683	ENSMUSG00000021273	Fdft1
14	63651101	63652200	15	0.0100991254356264	6.38373083959172	ENSMUSG00000014453	Blk
14	64653801	64654900	21	0.0164634189553188	5.90345261781436	ENSMUSG00000054733	Msra
14	65401901	65402900	27	0.0133587497245636	7.5351759535117	ENSMUSG00000114944	NA
14	65404501	65405500	10	0.011939532896403	5.4771183123451	ENSMUSG00000114944	NA
14	65407501	65408500	23	0.0022195984983252	5.38846492759406	ENSMUSG00000114693	NA
14	65498301	65499300	24	0.0106951419279936	5.17429204533253	ENSMUSG00000007989	Fzd3
14	65596501	65597500	13	0.00215579028519068	7.53398245444905	ENSMUSG00000114357	NA
14	66190001	66191100	16	9.3059794264234e-05	7.34855253618564	ENSMUSG00000034463	Scara3
14	66875101	66876600	23	6.81622465374704e-05	5.53147122745432	ENSMUSG00000045875	Adra1a
14	67146701	67147700	30	0.000138202961079902	5.19608179804605	ENSMUSG00000046204	Pnma2
14	69265701	69266800	19	0.0075019479167695	7.07092996460661	ENSMUSG00000014813	Stc1
14	70003901	70004900	27	0.0182340484529201	-5.64579770153104	ENSMUSG00000022074	Tnfrsf10b
14	70389701	70390700	41	0.0124908414478007	5.85435950403841	ENSMUSG00000033712	Ccar2
14	70590501	70592200	18	0.00023831079213712	5.47185000608741	ENSMUSG00000022094	Slc39a14
14	70593701	70595900	35	0.0203790442820517	5.29048994919088	ENSMUSG00000058745	NA
14	70668601	70669800	20	0.0352733666283332	6.99562628260176	ENSMUSG00000033644	Piwil2
14	70762301	70763300	28	0.0454938526764771	7.69081375024276	ENSMUSG00000022097	Sftpc
14	70768001	70769400	16	0.00897951906883502	6.25137324489269	ENSMUSG00000033595	Lgi3
14	72725401	72726400	34	0.0404682959474151	5.55122240973487	ENSMUSG00000109446	NA
14	72727201	72728200	30	0.0103026203581564	5.37771404190766	ENSMUSG00000109446	NA
14	72770201	72771200	18	0.0433003420008767	5.35326965565555	ENSMUSG00000108975	Mlnr-ps
14	73100801	73103000	23	0.0113963535017735	9.17416069713506	ENSMUSG00000115611	Gm4606
14	73219701	73221000	17	0.002678771852013	5.93625719897735	ENSMUSG00000115085	Gm9198
14	73625501	73626700	28	0.0373208866058566	-5.64595184401603	ENSMUSG00000022108	Itm2b
14	74182101	74183500	25	0.000392048428105912	5.51456862893086	ENSMUSG00002074909	NA
14	74876201	74877200	20	0.0255639424094578	5.57527061711862	ENSMUSG00000034997	Htr2a
14	75186401	75187400	11	0.0144825004228323	6.98176202527377	ENSMUSG00000068015	Lrch1
14	75256201	75257200	11	0.0173974731345753	7.90308406255402	ENSMUSG00000034959	Rubcnl
14	75365501	75366500	25	0.00854757722682734	5.02719519908909	ENSMUSG00000021997	Lrrc63
14	75691501	75692900	17	0.0328817571184679	6.153534774654	ENSMUSG00000091722	Siah3
14	75695401	75696400	19	0.0316814110737383	5.03255770639501	ENSMUSG00000091722	Siah3
14	76022501	76023500	28	0.0131878089177221	7.68857903574444	ENSMUSG00000022003	Slc25a30
14	76085201	76086300	14	0.034251726548849	-5.39277908817855	ENSMUSG00000065147	Snora31
14	76650801	76651900	22	0.024585182993665	5.56667678093474	ENSMUSG00000022010	Tsc22d1
14	77000201	77001300	35	0.0240165626885335	-5.48844525070184	ENSMUSG00000115709	4930431P22Rik
14	77020801	77021800	24	2.05915293009767e-07	-19.7290759554911	ENSMUSG00000115817	NA
14	77210401	77211600	19	0.0355150868650126	-17.741935483871	ENSMUSG00000115303	Gm4291
14	77270801	77271800	21	0.0334437666125548	5.93143718005394	ENSMUSG00000044350	Lacc1
14	77581301	77582300	27	0.0203492170518007	7.13188913666774	ENSMUSG00000115733	NA
14	78142401	78143600	23	0.0230839808247088	5.8625526901405	ENSMUSG00000022014	Epsti1
14	78545301	78546400	22	1.99485915172781e-05	-7.29413802538339	ENSMUSG00000022015	Tnfsf11
14	79536901	79538200	16	0.00849857156399698	-7.13737548340978	ENSMUSG00000022018	Rgcc
14	79626201	79627200	12	0.0269628754498324	8.30603800483319	ENSMUSG00000022020	Naa16
14	81920101	81921500	21	0.00801248274142237	6.76157193387639	ENSMUSG00000115455	NA
14	84363301	84364300	13	0.0395067993407501	5.02418283088273	ENSMUSG00000115612	Gm29800
14	86560001	86561000	26	0.0294472654956322	9.45293231022197	ENSMUSG00000115089	Gm4350
14	87582901	87583900	23	0.0402010357225006	-8.76494300806227	ENSMUSG00000088536	Gm23278
14	92606301	92607300	18	0.00400711406887405	-19.1176470588235	ENSMUSG00000077298	Gm24127
14	93106301	93108000	13	0.00826760800768381	-11.5969440398039	ENSMUSG00000115720	NA
14	95494701	95496600	22	0.0109173826861501	-10.2317052051816	ENSMUSG00000115038	NA
14	98204501	98205500	20	0.0288322365192514	5.50261986091678	ENSMUSG00000089549	Gm25831
14	98407501	98409400	24	0.0423877064593928	7.77817181870139	ENSMUSG00000055639	Dach1
14	98948901	98950200	23	0.0197635927855293	7.35044026442451	ENSMUSG00000098059	NA
14	99284401	99285700	34	0.011604223041888	6.65493150661453	ENSMUSG00000022070	Bora
14	99337501	99338600	21	0.00742771018295733	5.43185111299969	ENSMUSG00000022064	Pibf1
14	99534901	99536200	19	0.00423031794384523	5.45492104699837	ENSMUSG00000005148	Klf5
14	100524501	100525700	24	0.0125376568459612	7.05778843762347	ENSMUSG00000110273	NA
14	101700001	101701100	33	0.000774535841763052	5.09500957245558	ENSMUSG00000033083	Tbc1d4
14	101893801	101894900	26	0.0130357734020388	8.24449242860987	ENSMUSG00000022111	Uchl3
14	103043101	103044200	11	0.00183257231754717	5.83950315885668	ENSMUSG00002075110	NA
14	103221101	103222200	14	0.00930737859654768	-5.7068274128054	ENSMUSG00000098557	Kctd12
14	103750101	103751800	59	0.00562002513833999	-5.74536333965044	ENSMUSG00000022123	Scel
14	103885901	103887600	17	0.00363377928691453	5.77865041047819	ENSMUSG00000055717	Slain1
14	105277601	105279000	10	0.0193978530400107	10.5347689145681	ENSMUSG00000115195	Gm5671
14	107762301	107763300	31	0.0486675403156039	6.7209359910858	ENSMUSG00000115510	NA
14	109151401	109152800	16	0.00913932247223792	7.54233034323188	ENSMUSG00000075478	Slitrk1
14	111589701	111591000	21	0.0420075949096076	-7.84012852140671	ENSMUSG00000115461	NA
14	115065901	115067000	35	0.020656840432458	8.3174599509948	ENSMUSG00000115320	4930524C18Rik
14	115110101	115111600	14	0.000122749030393097	5.54513635065788	ENSMUSG00000115309	NA
14	115112901	115113900	10	0.0223742255580266	5.94991403639666	ENSMUSG00000115309	NA
14	115182501	115184100	43	0.00211436134568541	-8.02031259082863	ENSMUSG00000114979	NA
14	118287201	118288500	18	0.0147904860288306	6.01286286375942	ENSMUSG00000022129	Dct
14	119091201	119092300	26	0.000222164492266469	5.68212955580585	ENSMUSG00000022132	Cldn10
14	120312501	120313500	28	0.0450110236617977	-8.04385939128217	ENSMUSG00000115133	Gm20167
14	121062601	121063600	22	0.00850844327592274	5.00322	ENSMUSG00000115028	Gm9391
14	121729401	121730700	35	0.0243658053037368	5.47155305854219	ENSMUSG00000025557	Slc15a1
14	122070401	122071400	33	0.0337135474563694	-8.09405034098445	ENSMUSG00000115443	Gm9395
14	122113701	122115000	53	0.00628608287335983	7.9765114924635	ENSMUSG00000102112	1810041H14Rik
14	122700001	122701200	25	0.000120957538617848	5.35248049493136	ENSMUSG00000041703	Zic5
14	122728401	122729500	15	0.0156228460263901	6.87421976981971	ENSMUSG00000075465	NA
14	123405101	123406300	25	3.1659852841224e-05	-28.8135593220339	ENSMUSG00000115016	AA536875
14	123863101	123864200	30	0.0437877321768472	7.87971293989344	ENSMUSG00000000197	Nalcn
15	5274201	5275300	14	0.00496138717255572	6.46874840942954	ENSMUSG00000039942	Ptger4
15	5524101	5525600	16	0.0117388041790504	6.80545915888623	ENSMUSG00000110018	5430437J10Rik
15	6610101	6611200	17	0.0352186459957702	-6.24034954366048	ENSMUSG00000022148	Fyb
15	6613701	6614900	32	0.0160635834196327	-10.0155370924785	ENSMUSG00000022148	Fyb
15	7118701	7119800	18	0.00101489181127579	8.416939220719	ENSMUSG00000054263	Lifr
15	8198901	8200100	16	0.0216249863670745	5.87943455533037	ENSMUSG00000039801	Cplane1
15	8476401	8477400	14	0.0322762527937009	5.76947884416924	ENSMUSG00000022141	Nipbl
15	10175101	10177000	21	0.0162147741082349	6.00982889482328	ENSMUSG00000005268	Prlr
15	10468901	10469900	12	3.97480581651007e-05	6.42554743243753	ENSMUSG00000044224	Dnajc21
15	10599201	10600200	22	0.0436592239962279	5.45964972574843	ENSMUSG00000022246	Rai14
15	10951501	10953400	37	0.00263130685037318	-6.10791028755049	ENSMUSG00000058914	C1qtnf3
15	10982101	10983200	27	0.0191441704275411	7.1291382389305	ENSMUSG00000022244	Amacr
15	11064901	11065900	16	0.000191850487112064	5.19542447859464	ENSMUSG00000047497	Adamts12
15	11398301	11399300	24	0.0319557190934654	5.15584268156445	ENSMUSG00000022241	Tars
15	11996601	11997900	40	0.0185901045638325	-6.58024462182359	ENSMUSG00000022205	Sub1
15	12116401	12117600	18	0.0124920228398019	7.75894323370334	ENSMUSG00000022201	Zfr
15	12194901	12196000	31	0.0104455870641675	5.42421079986977	ENSMUSG00000115153	NA
15	12591901	12593600	19	0.000683381162259729	8.26665759764699	ENSMUSG00000022197	Pdzd2
15	12740901	12741900	19	0.00718769059980481	6.51256650155935	ENSMUSG00000022197	Pdzd2
15	18063901	18064900	15	0.0393056598704672	10.3273683574149	ENSMUSG00000115492	Gm41277
15	20015501	20016600	24	0.0339314066157236	8.17478481865793	ENSMUSG00000115830	NA
15	23491501	23493400	21	0.0232466986367704	-27.3484343770819	ENSMUSG00000115193	Gm6533
15	25842101	25843100	15	0.0289132919001767	5.24685663481499	ENSMUSG00000022270	Retreg1
15	26307801	26308800	14	1.84603187685083e-06	-9.64988718208349	ENSMUSG00000022269	Marchf11
15	27503201	27504300	34	0.0346628238747918	5.26611468612883	ENSMUSG00000115543	NA
15	27855401	27856600	13	0.0149348718112602	-10.5587928786957	ENSMUSG00000115641	NA
15	28154301	28155500	22	0.00256715916672266	5.63900285200385	ENSMUSG00000115839	NA
15	28204201	28205300	14	0.0181904848592108	5.54348439434262	ENSMUSG00000022262	Dnah5
15	31367701	31368800	25	0.00327755141864814	5.22060433691763	ENSMUSG00000022237	Ankrd33b
15	32242501	32244900	19	0.00789068728616749	2.22470012602872	ENSMUSG00000096956	Snhg18
15	34236701	34237700	19	0.0495428857104037	-6.50964603052481	ENSMUSG00000022257	Laptm4b
15	34238901	34240000	20	0.0157469818224353	5.37653778902344	ENSMUSG00000022257	Laptm4b
15	35155701	35156700	14	0.0100007631903257	7.73861613654088	ENSMUSG00000022329	Stk3
15	35938201	35939300	39	0.000101556750331065	6.06187590859249	ENSMUSG00000014313	Cox6c
15	36179801	36180800	12	0.0412825850751283	5.30653571530939	ENSMUSG00000037617	Spag1
15	36380701	36381900	14	0.0203034341147298	5.44691596761234	ENSMUSG00000114981	NA
15	36545301	36546500	19	0.00954043286449303	5.58145053389757	ENSMUSG00000013611	Snx31
15	36695901	36696900	12	0.0157624269137154	5.38936098561154	ENSMUSG00000115127	NA
15	36939001	36940100	26	1.86226153223424e-06	5.77399907793899	ENSMUSG00000115333	NA
15	37458201	37459300	32	0.0312541551492257	5.99386088131564	ENSMUSG00000051359	Ncald
15	39059401	39060400	14	0.00764796928232244	5.21442964880633	ENSMUSG00000037386	Rims2
15	39997601	39998700	14	0.0385427337628507	-6.60178860916891	ENSMUSG00000094112	9330182O14Rik
15	43144401	43145400	10	0.0195743084298509	-8.25173501806894	ENSMUSG00000022336	Eif3e
15	44320801	44322700	18	0.00074557747966114	7.36952826546023	ENSMUSG00000038725	Pkhd1l1
15	44610801	44611800	31	0.00750477432453854	-6.57063973712191	ENSMUSG00000022340	Sybu
15	47282001	47283100	24	0.0294146104408034	-6.51777233840466	ENSMUSG00000115534	NA
15	50751201	50752400	10	0.00209736165890916	6.02311108863589	ENSMUSG00000038679	Trps1
15	51903701	51904900	29	4.76207389810208e-05	6.16669074034747	ENSMUSG00000068522	Aard
15	53207001	53208000	22	0.0321169589117192	5.6854663908528	ENSMUSG00000061731	Ext1
15	54847001	54848100	13	0.0326130131431903	7.03007291015443	ENSMUSG00000115245	Gm2491
15	55836901	55838600	12	0.012960548853076	7.02919984643326	ENSMUSG00000115651	Gm7595
15	55913301	55914300	10	0.0320345992790868	-6.6190692911594	ENSMUSG00000115678	NA
15	56628801	56629800	21	0.0184866673252779	-11.9874483971114	ENSMUSG00000086541	Has2os
15	57847501	57848500	10	0.0347968310976589	5.31340662696596	ENSMUSG00000051225	Fam83a
15	58079001	58080000	18	0.0343124021713912	5.23242042104748	ENSMUSG00000086801	NA
15	58805801	58806800	17	0.0299697748045337	5.57296575581422	ENSMUSG00000022354	Ndufb9
15	59487301	59488300	30	0.0454399925120553	-5.11305434889994	ENSMUSG00000115896	NA
15	63691701	63692800	18	0.0421900907741806	6.77187567815205	ENSMUSG00000099435	1700065I16Rik
15	65069301	65070500	24	0.0227108570220869	-5.64909257527953	ENSMUSG00000115066	NA
15	75488801	75489900	16	0.0342178940898672	6.78916070067969	ENSMUSG00000047003	Zfp41
15	75551101	75552200	13	0.00406752280502695	-5.7014931037274	ENSMUSG00000000934	Top1mt
15	75620501	75621700	23	0.000559683792188132	5.79750746137325	ENSMUSG00000047591	Mafa
15	75961001	75962100	21	0.0253186275405458	5.26435277819888	ENSMUSG00000075590	Nrbp2
15	76083901	76084900	23	0.0359258895979446	9.25578012787491	ENSMUSG00000022565	Plec
15	76232401	76233400	17	0.0462082734083538	6.221376315946	ENSMUSG00000022552	Sharpin
15	76235901	76236900	16	0.000486620133241776	5.70765372738389	ENSMUSG00000022553	Maf1
15	76251801	76252800	12	0.0310260294937962	5.45071667842768	ENSMUSG00000022554	Hgh1
15	76253501	76254900	15	2.00150711567102e-07	7.0354836664924	ENSMUSG00000022554	Hgh1
15	76408301	76409400	23	0.0137609718610412	6.71546126065411	ENSMUSG00000048385	Scrt1
15	76408501	76409500	59	0.0137609718610412	6.71546126065411	ENSMUSG00000116234	NA
15	76759801	76761700	20	0.00948473957087462	-6.34469964117978	ENSMUSG00000033669	Zfp7
15	76789001	76790000	36	0.00215579028519068	-5.20589608704456	ENSMUSG00000003970	Rpl8
15	76898101	76899300	17	0.00710115562084896	-5.5718029837891	ENSMUSG00000116272	NA
15	77129001	77130400	11	0.0233071443885161	11.1894932549214	ENSMUSG00000033565	Rbfox2
15	77606501	77607600	18	0.0121758219027677	-8.4870549382989	ENSMUSG00000116162	NA
15	77839301	77841000	26	7.1529830687555e-07	-5.34515273318848	ENSMUSG00000016552	Foxred2
15	78002701	78003900	27	0.0174255673994133	6.57808666565577	ENSMUSG00000019146	Cacng2
15	78186601	78187900	29	0.0313095663624509	-5.53650106128462	ENSMUSG00000071714	Csf2rb2
15	78413601	78414700	43	0.00136651486280707	8.73506421467909	ENSMUSG00000022440	C1qtnf6
15	78448201	78449400	18	0.0126513161075277	-9.54023654325175	ENSMUSG00000033220	Rac2
15	78728001	78729600	31	0.0111806108131023	6.52445853928021	ENSMUSG00000049521	Cdc42ep1
15	78739101	78740500	11	0.0235598832419534	7.16820016290908	ENSMUSG00000043501	Lgals2
15	78911401	78912400	17	0.0132644732786595	6.95145254040264	ENSMUSG00000116262	NA
15	79284501	79285700	15	0.0389245892087448	-6.81636300239113	ENSMUSG00000009035	Tmem184b
15	79355501	79356600	23	0.0201706588925212	5.41633687679528	ENSMUSG00002076976	NA
15	79386501	79387500	23	0.0153364547677046	6.21626586416117	ENSMUSG00000044216	Kcnj4
15	79578201	79579300	39	0.0308257996039873	6.40531823655167	ENSMUSG00000042535	Gtpbp1
15	79648801	79649900	49	0.0321117529190809	-5.52886452451294	ENSMUSG00000022420	Dnal4
15	79657301	79658300	28	0.0328983236204194	-5.02036427053003	ENSMUSG00000022420	Dnal4
15	79659201	79660300	27	0.0254646672685486	-5.63355320052303	ENSMUSG00000022420	Dnal4
15	80442901	80444500	14	0.00505292893130354	6.4255254572438	ENSMUSG00000050439	Enthd1
15	80447801	80449400	13	0.0144091717281676	6.05614265816015	ENSMUSG00000050439	Enthd1
15	80459301	80460300	17	0.0264605995083856	-5.71234378253507	ENSMUSG00000042351	Grap2
15	80554801	80555800	25	8.88590404401151e-05	-5.941020567478	ENSMUSG00000022408	Fam83f
15	80893401	80894400	57	2.75145141861981e-07	5.1645804625204	ENSMUSG00000042303	Sgsm3
15	81349301	81350400	13	0.00341626835139226	5.28824165863029	ENSMUSG00000022400	Rbx1
15	81547101	81548200	21	0.000466080316795122	5.72771717651384	ENSMUSG00000022394	L3mbtl2
15	81630001	81631000	18	0.0335106143936588	7.58374053114157	ENSMUSG00000022390	Zc3h7b
15	81845301	81846400	15	0.00636592767255056	9.90633996861524	ENSMUSG00000022474	Pmm1
15	82082301	82083300	22	0.0116411280940927	5.40532839769465	ENSMUSG00000065465	Mir33
15	82149801	82151000	16	0.0294993191063777	-5.7710727227481	ENSMUSG00000022456	Septin3
15	82587701	82588800	27	0.00692486470937769	8.76145310557576	ENSMUSG00000116354	NA
15	82590501	82591600	16	0.025161382437593	-5.29550165597778	ENSMUSG00000116354	NA
15	82602101	82603400	42	0.037040526466425	-10.6341910304545	ENSMUSG00000116117	Cyp2d39-ps
15	82913301	82914500	21	0.00431523475599842	5.96498313336101	ENSMUSG00000058099	Nfam1
15	82984401	82985900	19	0.0131429345466217	6.07051971019792	ENSMUSG00000058586	Serhl
15	83056901	83057900	34	0.018500780937573	-5.28512245191801	ENSMUSG00000116338	NA
15	83141301	83142500	32	0.00828495100768018	-6.97556203977079	ENSMUSG00000116416	NA
15	83393901	83394900	30	0.0404021907936647	6.17032931829832	ENSMUSG00000022442	Ttll1
15	83476201	83477700	13	0.00296673353624914	-7.40995261332333	ENSMUSG00000016757	Ttll12
15	83479401	83480400	15	0.00450242818702809	-5.46466500195553	ENSMUSG00000016757	Ttll12
15	84053001	84054000	10	0.0146224385473032	8.73087434386435	ENSMUSG00000041653	Pnpla3
15	85389001	85390100	15	0.0064103475138133	-5.25685324494432	ENSMUSG00000096607	7530416G11Rik
15	85536901	85537900	19	0.0460639834292646	6.45272337821298	ENSMUSG00000116305	NA
15	88745101	88746200	31	2.52252181148532e-06	6.7034835276921	ENSMUSG00000035828	Pim3
15	88773801	88774800	24	1.42579728749477e-06	11.0212705799643	ENSMUSG00000093394	NA
15	88952901	88953900	20	0.000745741079972197	-6.79821514929636	ENSMUSG00000058441	Panx2
15	89014501	89015700	19	0.0153173258063654	6.70750620347395	ENSMUSG00000022610	Mapk12
15	89096101	89097100	11	0.048191454868739	-5.87745145328452	ENSMUSG00000036561	Ppp6r2
15	89199601	89200700	32	0.00823568348105208	5.78520509266198	ENSMUSG00000036529	Sbf1
15	89270201	89271400	27	0.0382566052318377	-5.85228585734721	ENSMUSG00000091680	Klhdc7b
15	89360601	89362500	11	0.00805955265374641	7.18444205683304	ENSMUSG00000022620	Arsa
15	93632101	93633200	13	0.00287754423944158	-5.39700072288304	ENSMUSG00000116237	NA
15	95552401	95553500	20	0.00415152277045042	5.05578378435119	ENSMUSG00000045608	Dbx2
15	95689801	95690800	13	0.00459789988116058	-5.34033147880532	ENSMUSG00000064210	Ano6
15	97258201	97259600	24	1.10374532329858e-07	6.53278430807789	ENSMUSG00000044250	Pced1b
15	97615101	97616200	26	0.00160603322141313	-5.57735894494836	ENSMUSG00000022468	Endou
15	98064101	98065200	21	0.0397987063027389	6.21858299633846	ENSMUSG00000029875	Ccdc184
15	98131201	98132200	17	0.0197019212491211	5.28433783824729	ENSMUSG00000059460	Olfr286
15	98192801	98194000	12	0.0012123220661136	-8.48066467813125	ENSMUSG00000022987	Zfp641
15	98622101	98623100	35	0.00393318943839237	6.00823166394403	ENSMUSG00000003355	Fkbp11
15	98851601	98852600	19	0.0278072331193407	-7.78136416369433	ENSMUSG00000072235	Tuba1a
15	98996801	98998200	17	0.00847896482359618	5.96340526467483	ENSMUSG00000038009	Dnajc22
15	99182401	99183500	11	0.00865477102476933	5.33503610404344	ENSMUSG00000078907	Fam186b
15	99293101	99294200	22	0.0170182852330106	5.42120437981916	ENSMUSG00000023010	Tmbim6
15	100322601	100323600	12	0.0263645605124571	-7.07480908231808	ENSMUSG00000023030	Slc11a2
15	100365301	100366500	15	0.0047860761927538	-7.04620481214987	ENSMUSG00000097827	NA
15	100532601	100533600	31	0.0465801779565526	-5.58323626744596	ENSMUSG00000053559	Smagp
15	100866201	100867400	16	0.0057929018144476	5.38041349560114	ENSMUSG00000023033	Scn8a
15	101024801	101025900	20	0.0196706240602597	5.91716863808414	ENSMUSG00000000530	Acvrl1
15	101070601	101071600	25	0.0143552198156657	-5.50981618252863	ENSMUSG00000000532	Acvr1b
15	101270601	101271800	16	0.00868502448701448	5.8224640782599	ENSMUSG00000116114	NA
15	101311101	101312700	25	0.0294157432036037	8.22614758410597	ENSMUSG00000023039	Krt7
15	101650401	101652100	15	0.0156423040595877	-5.29561082003382	ENSMUSG00000051879	Krt71
15	101933501	101934600	12	0.0199655350745491	-5.19281967464939	ENSMUSG00000023043	Krt18
15	102007601	102009200	12	0.00698895425936806	6.74059678232317	ENSMUSG00000037003	Tns2
15	102050701	102051800	15	0.0289916376081672	-5.29182311894101	ENSMUSG00000023046	Igfbp6
15	102152701	102153900	38	0.0297539448006059	8.8466633557938	ENSMUSG00000001288	Rarg
15	102565901	102567100	14	0.0194202448424632	-5.99890546862237	ENSMUSG00000116056	NA
15	102908101	102910000	11	0.0179043597033636	6.24448902396304	ENSMUSG00000001661	Hoxc6
15	103071701	103072800	14	0.000985697861583034	5.74821400071122	ENSMUSG00000036061	Smug1
15	103180001	103181200	13	0.00064204476004169	6.49237849906795	ENSMUSG00000060992	Copz1
15	103240501	103241700	12	0.0273765641546782	7.50348927143516	ENSMUSG00000000552	Zfp385a
16	3164601	3165600	32	0.0231507812321885	-5.51870531648492	ENSMUSG00000116389	NA
16	3663701	3665200	19	0.000114978926948436	7.50953083529542	ENSMUSG00000054939	Zfp174
16	4447001	4448300	32	0.0179496847794423	6.28153950111037	ENSMUSG00000039637	Coro7
16	4535401	4536500	15	0.00409242700187282	-5.20087172361933	ENSMUSG00000063445	Nmral1
16	4731001	4732000	27	0.0131676223359568	5.55555555555556	ENSMUSG00000022517	Mgrn1
16	4755801	4756800	20	0.0413706691029456	7.28632448405074	ENSMUSG00000022516	Nudt16l1
16	4757401	4758400	23	0.010925333898053	5.75320989485071	ENSMUSG00000097397	Gm16861
16	4951001	4952000	10	0.0451913020629838	6.33056225801297	ENSMUSG00000039457	Ppl
16	5020001	5021100	31	0.0173256476931895	-6.66606390687808	ENSMUSG00000023143	Nagpa
16	5050501	5051500	28	0.0461470174932411	5.44652995034382	ENSMUSG00000039427	Alg1
16	8150901	8152300	15	0.0283637976733297	6.63356872441191	ENSMUSG00000089593	Gm26159
16	8239601	8240800	11	0.0197989786520333	-8.72809953822696	ENSMUSG00000022715	Tmem114
16	8289001	8290000	18	0.0455920757642201	5.99364778820524	ENSMUSG00000039345	Mettl22
16	8488501	8489500	17	0.0114058906026365	5.72457602325783	ENSMUSG00000008393	Carhsp1
16	10130301	10131500	10	0.0126447560550509	5.97973880074093	ENSMUSG00000022505	Emp2
16	10210001	10211000	31	0.0199125165774238	-5.40359287921316	ENSMUSG00000039179	Tekt5
16	10305801	10307100	17	0.0160363398300664	6.37258235391212	ENSMUSG00000022504	Ciita
16	10307601	10308600	12	8.01926146025398e-05	7.39609441405313	ENSMUSG00000022504	Ciita
16	10606201	10607200	11	0.0287346800720589	-6.15994904063605	ENSMUSG00000043050	Tnp2
16	10793101	10794100	21	0.00768145084329325	5.35548374692212	ENSMUSG00000022500	Litaf
16	10952901	10953900	12	0.0259791939601291	6.05807259456075	ENSMUSG00000022498	Txndc11
16	11021801	11022900	20	0.0212116212693973	6.71481283949972	ENSMUSG00000097537	NA
16	12928301	12929400	10	0.0154426834852742	8.14359646365596	ENSMUSG00000022545	Ercc4
16	13074801	13076000	21	8.09416693010274e-05	5.95888295781972	ENSMUSG00000009569	Mrtfb
16	13804901	13806000	24	0.0333161677731131	-5.78306358086467	ENSMUSG00000044117	Bmerb1
16	15691001	15692100	40	0.0455666443568582	6.11292686741086	ENSMUSG00000116102	NA
16	16729201	16730200	60	0.0231008359527369	-5.18853865011813	ENSMUSG00000116823	NA
16	16929101	16930400	35	0.0086475108007848	8.15380916604993	ENSMUSG00000022771	Ppil2
16	16963801	16964900	47	0.0103549126334575	5.46529805676248	ENSMUSG00000041774	Ydjc
16	17224801	17226500	22	0.0437753868578876	7.09258008868676	ENSMUSG00000022765	Snap29
16	17349101	17350300	18	0.0185806126617534	-5.74567734778423	ENSMUSG00000116898	NA
16	17376301	17377300	21	0.0233291045415821	5.74665940481645	ENSMUSG00000022759	Lrrc74b
16	17616301	17617300	23	0.0167671495889632	5.41488037431936	ENSMUSG00000012017	Scarf2
16	17636901	17637900	11	0.0364932606315371	5.19285994669751	ENSMUSG00000116777	NA
16	18049101	18050100	22	0.0408572250610847	6.18153312503192	ENSMUSG00000060166	Zdhhc8
16	18164901	18166000	15	0.0312171601808842	5.20946818317575	ENSMUSG00000013539	Tango2
16	18845401	18846400	55	0.0445805489379736	9.00348099523428	ENSMUSG00000060811	NA
16	19451601	19452600	50	0.0422810482303481	5.68149724162602	ENSMUSG00000116790	NA
16	20334401	20335500	20	0.0244119676241712	6.82652665669501	ENSMUSG00000086837	Gm16618
16	20336301	20337500	21	0.0282110464757994	10.0447397863234	ENSMUSG00000086837	Gm16618
16	20336601	20337600	57	0.0282110464757994	10.0447397863234	ENSMUSG00000003233	Dvl3
16	20513101	20514200	27	0.0358291040860566	5.24291760117149	ENSMUSG00000050821	Fam131a
16	20514701	20515800	21	0.00998147108492453	5.3080757420237	ENSMUSG00000050821	Fam131a
16	20779801	20780800	38	0.0480648293837049	5.90752346881136	ENSMUSG00000116732	Gm18769
16	21024001	21025100	14	0.00889181881111289	6.61985112272906	ENSMUSG00000005958	Ephb3
16	21028701	21029900	54	0.0168860108287295	5.57675795190689	ENSMUSG00000005958	Ephb3
16	21513701	21515000	23	0.0143495855302409	5.1926746848943	ENSMUSG00000043391	2510009E07Rik
16	22913801	22915100	34	0.0306849885617817	5.64244219797028	ENSMUSG00000116625	NA
16	22947101	22948100	12	0.0241042214152397	5.96753003448096	ENSMUSG00000116733	NA
16	24212201	24213800	20	0.00380545881237597	6.53957806494261	ENSMUSG00000033306	Lpp
16	25776701	25778000	20	0.0178002727507148	5.75247833119427	ENSMUSG00000090257	NA
16	26189401	26190500	18	0.000630786689377554	5.95324935414157	ENSMUSG00000022512	Cldn1
16	26399301	26400300	23	0.00572085686491529	5.03948773644673	ENSMUSG00000022514	Il1rap
16	26786001	26787000	21	0.0048884207325427	5.35401646468738	ENSMUSG00000068428	Gmnc
16	28572201	28573200	17	0.0151388671238992	5.18941684611781	ENSMUSG00000022523	Fgf12
16	29828601	29829700	39	0.0135381825707487	6.75286047694775	ENSMUSG00000097184	4632428C04Rik
16	29857301	29858300	20	0.0263585623180567	6.81260902137165	ENSMUSG00000116660	9030404E10Rik
16	30885801	30886800	29	0.00567732695824143	8.37442841460146	ENSMUSG00000047434	Xxylt1
16	31092101	31093300	30	0.042159185223781	6.10551501329075	ENSMUSG00000047714	Ppp1r2
16	31159701	31160700	28	0.0407521773635972	-11.9299674267101	ENSMUSG00000115997	NA
16	31326301	31328100	12	0.00659066232254234	5.75471854632779	ENSMUSG00000116762	NA
16	31483101	31484300	11	0.00980177174251234	7.59452599500231	ENSMUSG00000022770	Dlg1
16	31754401	31755600	16	0.00174901127744184	5.8408661394933	ENSMUSG00000045625	Pigz
16	31996101	31997400	53	0.00832866295687502	7.30766135098875	ENSMUSG00000075269	Bex6
16	32544601	32545900	25	0.0418613646221834	-6.03015075376885	ENSMUSG00000098225	Gm9556
16	32962601	32963600	24	0.0496599269873508	6.59904514331346	ENSMUSG00000089109	NA
16	33004401	33005400	19	0.027231873397988	6.71657070876796	ENSMUSG00000022807	Osbpl11
16	33199501	33201000	22	0.000816126072827958	-6.72571876520331	ENSMUSG00000097318	1700007L15Rik
16	33503401	33504600	13	0.0209527765729843	7.68770297072107	ENSMUSG00000075254	Heg1
16	33787401	33788400	12	0.0066859576084143	-7.13074267791133	ENSMUSG00000022814	Umps
16	33787501	33788500	13	0.0066859576084143	-7.13074267791133	ENSMUSG00000086083	NA
16	34394301	34395700	33	0.0274324537059127	-6.32361387024328	ENSMUSG00000061751	Kalrn
16	34511601	34512600	22	0.00839523963641147	-6.10655548029064	ENSMUSG00000022833	Ccdc14
16	34841701	34842700	11	0.0114600038363403	-5.94201617536571	ENSMUSG00000116840	NA
16	34971601	34972700	22	0.0289149605663121	7.39592223110926	ENSMUSG00000022840	Adcy5
16	35479401	35480600	10	0.0005962214643507	-6.42821113008258	ENSMUSG00000052133	Sema5b
16	35692401	35693600	33	0.00205257159541813	-5.74893561497268	ENSMUSG00000034422	Parp14
16	35801201	35802500	28	3.65661522796424e-06	9.60600459744157	ENSMUSG00000086324	NA
16	35801601	35802900	27	3.65661522796424e-06	9.60600459744157	ENSMUSG00000022905	Kpna1
16	36001201	36002400	28	0.0386054237592408	-6.01147974458967	ENSMUSG00000079597	Cstdc4
16	36382201	36383200	13	0.0274719350751336	5.23969200181249	ENSMUSG00000051980	Casr
16	36482501	36483700	33	0.034642982540591	5.51190477686232	ENSMUSG00000022901	Cd86
16	37360401	37361500	14	0.00733632225465759	7.60026748721598	ENSMUSG00000022827	Rabl3
16	37680001	37681600	14	0.00535938047446959	7.79888890665041	ENSMUSG00000108763	Gm36028
16	38162101	38163200	31	0.0245217814086967	9.83075469128516	ENSMUSG00000022805	Cfap91
16	38188201	38189600	11	0.0415459355672853	5.75082699197766	ENSMUSG00000022803	Popdc2
16	38343401	38344500	14	0.0149121081602048	7.32465395771052	ENSMUSG00000002846	Timmdc1
16	39805501	39806500	14	0.0206388603090517	7.33156560670232	ENSMUSG00000061080	Lsamp
16	42008001	42009100	22	0.0303028171919598	5.23307476379725	ENSMUSG00000116841	NA
16	43883701	43884700	18	0.00211686020458587	5.24808066918758	ENSMUSG00000036292	Gramd1c
16	43991601	43993100	18	0.00026761723335653	8.51164559696227	ENSMUSG00000068284	Usf3
16	44153501	44154600	17	0.0163710840996375	5.52255669510253	ENSMUSG00000022696	Sidt1
16	44214301	44216200	26	0.00712733317538918	5.95813756593448	ENSMUSG00000071550	Cfap44
16	44565001	44566100	22	0.000191056384779911	8.75449025965081	ENSMUSG00000022668	Gtpbp8
16	44585301	44586400	19	0.00227246470808305	5.42311952638233	ENSMUSG00000022667	Cd200r1
16	45025501	45026500	20	0.0489100992945381	6.97009814245868	ENSMUSG00000062284	NA
16	45028201	45029300	28	0.0321205223355158	5.2485028846475	ENSMUSG00000062284	NA
16	45046501	45048000	26	0.0230389523517602	9.64107158382928	ENSMUSG00000052013	Btla
16	45771701	45772800	16	0.0248851638648748	5.99137211134367	ENSMUSG00000033149	Phldb2
16	45938101	45939100	17	0.0422711383589559	6.71472945507535	ENSMUSG00000022657	Cd96
16	47924401	47925400	27	0.0112999967026684	7.49048732901445	ENSMUSG00000116986	Gm17804
16	48414101	48415800	14	0.0290650657705316	7.25358427023083	ENSMUSG00000022652	Morc1
16	50553201	50554200	12	0.000356647731367442	6.76908152714948	ENSMUSG00000022639	NA
16	55858401	55859400	15	0.02520788365597	-5.50849277416307	ENSMUSG00000044763	Trmt10c
16	56986201	56987200	16	0.0170408839473938	-6.19461595012095	ENSMUSG00000022751	Nit2
16	57580801	57582100	17	0.0103056617020264	-5.62848609368991	ENSMUSG00000116873	NA
16	58229301	58230700	23	0.0117456285264946	5.25184113959934	ENSMUSG00000035107	Dcbld2
16	58274601	58275600	40	0.0403629184074695	-5.338539299616	ENSMUSG00000035107	Dcbld2
16	59152001	59153900	35	0.0283340406249176	-7.54749440416225	ENSMUSG00000094422	Olfr205
16	59421201	59422600	24	0.000771404957511814	7.30018574948025	ENSMUSG00000022723	Crybg3
16	60927601	60928800	31	0.0273048202476943	8.46040544482948	ENSMUSG00000091459	NA
16	61189601	61191000	30	0.0052709989973418	-5.87164791137874	ENSMUSG00002076181	NA
16	62392501	62394400	50	0.0173055993546275	-13.211860997811	ENSMUSG00000070173	Gm24164
16	62666001	62667000	16	0.0420061411045696	6.47867767337467	ENSMUSG00000022911	Arl13b
16	64586201	64588000	39	0.00865399787006704	-6.34758417050102	ENSMUSG00000059920	4930453N24Rik
16	65711201	65713100	23	0.00839734645237208	7.56230310084285	ENSMUSG00000116631	NA
16	68795501	68796800	34	0.000141657924868981	-17.2463625316123	ENSMUSG00000116931	Gm18496
16	72866101	72867100	10	0.0388705462826202	5.01073961499494	ENSMUSG00000116976	4930500H12Rik
16	75388701	75390000	11	0.000263778210918894	6.79660508227027	ENSMUSG00000032940	Rbm11
16	75564401	75565500	16	0.0138351877871536	5.60544621689874	ENSMUSG00000032932	Hspa13
16	75569101	75570100	26	0.0030565486971266	5.75716126648752	ENSMUSG00000081250	Gm15554
16	75570501	75571500	15	8.75125399717437e-07	5.42440694919493	ENSMUSG00000081250	Gm15554
16	78374601	78375600	10	0.0187921688434987	9.41743541968345	ENSMUSG00000022864	D16Ertd472e
16	78760601	78761900	19	0.00632377100053489	6.34898386696864	ENSMUSG00000085094	NA
16	84441201	84442900	23	0.00169325929051813	-16.3077052207487	ENSMUSG00000116583	NA
16	84502601	84503600	82	0.0109047702411057	-6.03494623655915	ENSMUSG00000097418	Mir155hg
16	84632801	84633900	26	0.0053348166315934	-5.88871764662733	ENSMUSG00000008976	Gabpa
16	85346001	85347100	32	0.00791247718670399	5.07742109309677	ENSMUSG00000041134	Cyyr1
16	86601101	86602300	20	0.0127136722576341	-14.1359514102671	ENSMUSG00000116993	NA
16	86615801	86617200	38	0.011081604923745	-10.537229556108	ENSMUSG00000116810	NA
16	87561101	87562100	10	0.0358112015549474	5.14549069221037	ENSMUSG00000088684	Gm23994
16	88300401	88301900	22	0.0298403153355994	11.4516590262191	ENSMUSG00000055811	Cldn17
16	88761201	88762400	22	0.00921801716609029	5.58417162001028	ENSMUSG00000096534	Krtap16-3
16	89769801	89771100	13	0.00241045562073747	-5.37618212601924	ENSMUSG00000002489	Tiam1
16	89996701	89998500	36	0.00455895332559668	5.63377081374294	ENSMUSG00000116829	NA
16	90145401	90146500	18	0.0181106603546012	-6.06980040851748	ENSMUSG00000116989	NA
16	90145601	90146700	10	0.0181106603546012	-6.06980040851748	ENSMUSG00000116656	NA
16	90158601	90159600	19	0.00518234181139672	-11.8610380040004	ENSMUSG00000116849	NA
16	91065101	91066100	14	0.0194831551798253	5.00593	ENSMUSG00000046160	Olig1
16	91145201	91146400	22	0.0273067300417744	-5.49609725335792	ENSMUSG00000065811	NA
16	91280701	91282200	12	0.00427973599437858	5.11748291924271	ENSMUSG00000022967	Ifnar1
16	91309801	91310800	14	0.00019781455652606	5.21482255536353	ENSMUSG00000084301	Gm7856
16	91323201	91324800	18	0.00885616387948125	7.57449636823428	ENSMUSG00000099308	Mir6367
16	91341501	91342700	23	0.017926845337656	10.0044275812219	ENSMUSG00000022965	Ifngr2
16	91396901	91398000	16	0.0334208398557846	5.20281337105313	ENSMUSG00000022964	Tmem50b
16	91695701	91697100	27	0.0259076345440794	5.50291938390749	ENSMUSG00000022957	Itsn1
16	91726901	91728000	22	0.0140898250816254	-6.78166025368528	ENSMUSG00000022956	Atp5o
16	92154601	92155600	21	0.0483512530029814	5.38775648356111	ENSMUSG00000039639	Kcne1
16	92254501	92255500	22	0.0405936433342711	5.56231793315327	ENSMUSG00000022951	Rcan1
16	92260901	92262000	32	0.0118525467794526	-5.15122475199562	ENSMUSG00000022951	Rcan1
16	93401701	93402900	16	0.0216535523252865	8.34864669862367	ENSMUSG00000051483	Cbr1
16	93478401	93479400	25	0.0227249670554265	-5.01264662802687	ENSMUSG00000022947	Cbr3
16	93807501	93808500	34	0.0358295096203148	5.27096715885238	ENSMUSG00000047109	Cldn14
16	94023001	94024200	21	0.0115268751087367	8.17229376054994	ENSMUSG00000040820	Hlcs
16	94289201	94290300	32	0.000155668526468129	5.49817413697377	ENSMUSG00000116589	NA
16	95607901	95608900	16	0.00505126717319083	-5.04461861003882	ENSMUSG00000085329	NA
16	95952401	95953900	14	0.00268504878603104	-6.86309438801266	ENSMUSG00000023147	Get1
16	96970501	96971700	11	0.0317227438132132	5.79625257910718	ENSMUSG00000050272	Dscam
16	97763801	97764900	17	9.84585874864993e-07	7.66238433688908	ENSMUSG00000046962	Zbtb21
17	3742901	3744100	29	0.0300383635623299	-6.18360325807604	ENSMUSG00000023802	Nox3
17	5492801	5494000	36	0.0473070243916013	6.6812304406665	ENSMUSG00000004945	Tmem242
17	5533001	5534800	13	0.00940839293915249	9.24589990444591	ENSMUSG00000116691	NA
17	5849001	5852500	15	0.0226702385325432	4.63693643661779	ENSMUSG00000096965	3300005D01Rik
17	5892301	5893600	18	0.0193220855503277	7.1218659159218	ENSMUSG00000002365	Snx9
17	6057901	6058900	21	0.0146752572357189	-6.22085114652157	ENSMUSG00000023805	Synj2
17	6301601	6302700	14	0.0157241779162142	8.32847990681421	ENSMUSG00000095869	NA
17	7235101	7236100	25	0.0341836953388522	15.9194753534376	ENSMUSG00000094724	Rnaset2b
17	8143901	8144900	12	0.0184379804088848	5.72162853066113	ENSMUSG00000033450	Tagap
17	8462201	8463400	27	0.0430615965764201	5.02497529901118	ENSMUSG00000040899	Ccr6
17	9543601	9544600	14	0.00946521444021938	17.0721634001652	ENSMUSG00000117015	NA
17	12336401	12337400	18	0.0100158352745663	6.24635215689529	ENSMUSG00000023827	Agpat4
17	12526501	12527900	17	0.00669457415507771	5.88530012715023	ENSMUSG00000014426	Map3k4
17	13177901	13179000	34	0.0309247660927901	11.7931034482759	ENSMUSG00000023832	Acat2
17	13268501	13269500	22	0.0373885464261328	18.5507246376812	ENSMUSG00000071311	Gpr31b
17	15783401	15784400	25	5.16925945442862e-05	-5.38503627750794	ENSMUSG00000051977	Prdm9
17	15851101	15852100	28	0.0197689623101036	-6.99287042011721	ENSMUSG00000116924	4933401D09Rik
17	17453901	17454900	16	0.0146903633476797	-7.2858532755335	ENSMUSG00000116802	Gm5165
17	20158901	20160600	53	0.00668669673699154	10.9887682622169	ENSMUSG00000093642	Vmn2r-ps124
17	20264601	20265800	53	0.0223494378685264	19.5802128498226	ENSMUSG00000090315	Vmn2r104
17	20949201	20950400	16	0.0195497540249451	11.8469764858431	ENSMUSG00000067951	Vmn1r227
17	21443101	21444400	12	0.0475772507989137	-9.95969176052164	ENSMUSG00000093788	NA
17	21786501	21788400	35	0.00110339060888617	6.5188948731516	ENSMUSG00000067931	Zfp948
17	22404901	22405900	24	0.0344939104283811	-6.31339510097799	ENSMUSG00000117252	Gm9514
17	22643301	22644800	33	0.00337245697714802	8.43028334186612	ENSMUSG00000071266	Zfp946
17	23664101	23665100	29	0.0111903897019646	12.5092438850828	ENSMUSG00000096270	Vmn2r-ps134
17	23665901	23667000	19	0.0213251380972027	17.3700971200428	ENSMUSG00000096270	Vmn2r-ps134
17	23897301	23898400	19	0.00270025754772532	5.91478100725664	ENSMUSG00000023906	Cldn6
17	23919901	23921100	17	0.0478080141481219	10.0151571663753	ENSMUSG00000118572	NA
17	23924401	23925400	14	0.0494697252551288	-8.69013409961685	ENSMUSG00000043747	1520401A03Rik
17	24004301	24005300	59	0.00194529195051664	-5.04398503688707	ENSMUSG00000023911	Flywch2
17	24142601	24143700	37	6.41036423759874e-06	-6.40792233516642	ENSMUSG00000117488	NA
17	24171301	24172400	20	0.00896097636286824	-5.53352219074599	ENSMUSG00000024125	Sbpl
17	24425601	24426800	32	0.00369373860953983	-5.28668843232331	ENSMUSG00000117406	Ntn3
17	24571801	24572800	21	0.0381003210632432	6.14807823557985	ENSMUSG00000024130	Abca3
17	24573501	24574600	12	0.023474555552778	6.28559568978562	ENSMUSG00000024130	Abca3
17	24876201	24877400	27	2.73040000806767e-05	5.87961574415867	ENSMUSG00000071230	Npw
17	24906501	24907600	12	4.60567994331141e-05	6.83701867383903	ENSMUSG00000007021	Syngr3
17	24913801	24914900	21	0.000394966289431604	5.66615745479747	ENSMUSG00000040888	Gfer
17	25669901	25671600	10	0.028555406702383	-8.72652873129212	ENSMUSG00000024175	Tekt4
17	25788301	25789300	11	0.00233424054712377	5.05057364626169	ENSMUSG00000024176	Sox8
17	26028701	26029700	51	0.0129468785062205	6.84536874911337	ENSMUSG00000025738	Fbxl16
17	26094901	26096000	13	0.00327458245990722	6.54113225747983	ENSMUSG00000025731	Mettl26
17	26286001	26287000	26	0.001777704251977	5.2053231137279	ENSMUSG00000037098	Rab11fip3
17	27237201	27238200	15	0.0349886844736587	-5.9250944641719	ENSMUSG00000048731	Ggnbp1
17	27279101	27280200	60	0.0116440461741543	6.79707482977384	ENSMUSG00000042644	Itpr3
17	27423201	27424200	92	1.4456283685306e-05	-6.90874572310774	ENSMUSG00000044857	Lemd2
17	27425301	27427200	16	0.00811986827642268	-6.38852444627403	ENSMUSG00000044857	Lemd2
17	27437301	27438400	17	0.00366319316743245	-6.47266648893368	ENSMUSG00000118503	NA
17	27773201	27774400	23	0.0191758352043301	5.31076879698533	ENSMUSG00000116657	NA
17	27856401	27857400	20	0.047245370852822	-6.31617925267469	ENSMUSG00000052146	Rps10
17	28074701	28075700	25	0.00387403230002628	5.69867682437851	ENSMUSG00000039512	Uhrf1bp1
17	28396401	28397400	48	0.000361770261781812	8.44503950438746	ENSMUSG00000024220	Zfp523
17	28442801	28443900	19	0.000115290143725487	-7.97007834236773	ENSMUSG00000117028	NA
17	28529301	28530600	23	0.0243461741249264	5.81460524731713	ENSMUSG00000007570	Fance
17	28747101	28748100	21	0.022178744655438	6.55676984194745	ENSMUSG00000117131	Gm41506
17	28811601	28812600	20	0.044966565667525	-6.00759997818923	ENSMUSG00000004865	Srpk1
17	29488701	29489800	16	0.0202346607444079	6.22099688748986	ENSMUSG00000052712	BC004004
17	29566601	29567800	14	0.00529320257463485	6.00176295750226	ENSMUSG00000024012	Mtch1
17	29656401	29657400	20	0.0358724073808823	-5.4627479646086	ENSMUSG00000117575	NA
17	29880101	29881200	13	0.00458723147618656	-5.97586967826253	ENSMUSG00000024019	Cmtr1
17	31493801	31495300	26	0.0305317738396064	5.72414862695425	ENSMUSG00000024033	Rsph1
17	31602801	31603900	30	0.0372557726152521	7.73628429936344	ENSMUSG00000041119	Pde9a
17	31607701	31608700	37	0.0341422427056923	6.0206004539809	ENSMUSG00000041119	Pde9a
17	31653001	31654100	14	0.0182924322260132	5.52889646586228	ENSMUSG00000118157	NA
17	31735501	31736600	26	0.0115917513048073	5.3909582947454	ENSMUSG00000024037	Wdr4
17	31785201	31786200	16	0.0211885661627898	7.29395126911141	ENSMUSG00000118239	NA
17	32071901	32073800	16	0.00465962891367234	6.17610639207459	ENSMUSG00000024042	Sik1
17	32074901	32076200	24	5.02545095669568e-05	6.99738674752251	ENSMUSG00000024042	Sik1
17	32116801	32117800	21	0.0174199741563712	-5.25335613114906	ENSMUSG00000117562	NA
17	32793701	32794800	15	0.0445976538684028	7.48205253711861	ENSMUSG00000117366	NA
17	33005401	33006700	19	0.000464216583911577	7.3591328125419	ENSMUSG00000024298	Zfp871
17	33132701	33133700	11	0.0285258091633064	8.67072632043919	ENSMUSG00000024292	Cyp4f14
17	33143801	33144900	44	0.000899261449108251	6.7055519743958	ENSMUSG00000024055	Cyp4f13
17	33472601	33473600	13	0.00113957939468796	20.463768115942	ENSMUSG00000094441	Zfp955a
17	34242901	34243900	16	0.0041073497658508	-6.26500363862501	ENSMUSG00000024325	Ring1
17	34244201	34245300	32	0.0134270137955406	9.30164897599359	ENSMUSG00000073422	H2-Ke6
17	34251701	34253000	32	0.0026539275848529	9.36733812316383	ENSMUSG00000039656	Rxrb
17	34257701	34259200	25	0.0354547590748897	5.82680235284559	ENSMUSG00000024330	Col11a2
17	34312001	34313200	18	0.0295236454056079	5.89876574991773	ENSMUSG00000024334	H2-Oa
17	34355701	34356700	36	0.0145334739932361	6.15965320015165	ENSMUSG00000037649	H2-DMa
17	34521801	34523300	15	0.000114388551241257	15.6723117180147	ENSMUSG00000092415	NA
17	34543801	34545600	16	0.0105774493896785	8.47651775265	ENSMUSG00000067341	H2-Eb2
17	34570201	34571200	26	0.0443176938486002	5.93534313199585	ENSMUSG00000024340	Btnl2
17	34865201	34866400	10	2.40067232880885e-06	6.27041753061588	ENSMUSG00000015461	Atf6b
17	34876801	34878200	12	0.0160677414556905	-9.28138995695107	ENSMUSG00000033327	Tnxb
17	35054501	35055500	41	0.0177036391173964	5.32316197599656	ENSMUSG00000061207	Stk19
17	35134201	35135700	19	0.00803384036413129	9.4465692527452	ENSMUSG00000007034	Slc44a4
17	35150401	35151900	53	0.000157101877859884	5.84766914418964	ENSMUSG00000007038	Neu1
17	35189201	35190700	10	0.00245826344727639	5.65361062973576	ENSMUSG00000091971	Hspa1a
17	35293101	35294400	20	0.00252418513027964	10.1879487447077	ENSMUSG00000073413	Ly6g6d
17	35310401	35312000	14	0.00669199369655932	-5.66723254810662	ENSMUSG00000007036	Abhd16a
17	35324601	35326100	26	0.00139165355644813	7.8791421725258	ENSMUSG00000034482	Ly6g5c
17	35394801	35395800	23	0.0443108688669083	6.69590300040914	ENSMUSG00000024397	Aif1
17	35417001	35418200	26	0.0145012833688172	8.13953222213968	ENSMUSG00000024401	Tnf
17	35455301	35456300	20	0.00131993104651858	5.01868551871967	ENSMUSG00000024403	Atp6v1g2
17	35463101	35464100	11	0.0296487781310728	-6.8379488012635	ENSMUSG00000019432	Ddx39b
17	35536901	35538300	20	0.0140808398835639	14.0872746757098	ENSMUSG00000079507	H2-Q1
17	35612301	35613300	20	0.0433511893823241	-6.76196119093468	ENSMUSG00000055413	H2-Q5
17	35828501	35829500	31	0.0305245404713369	5.08276780406854	ENSMUSG00000040312	Cchcr1
17	35880201	35881200	15	0.000286709189792241	7.23236450613369	ENSMUSG00000039269	2300002M23Rik
17	35984501	35985700	14	0.00716716173182838	5.92973490934006	ENSMUSG00000001524	Gtf2h4
17	36134401	36135500	20	0.0479696810210878	8.03006247974434	ENSMUSG00000059714	Flot1
17	36189401	36190600	13	0.001306292867204	6.77985398353921	ENSMUSG00000024422	Dhx16
17	36343601	36344600	25	0.00922920831588568	5.1637154806719	ENSMUSG00000067212	H2-T23
17	36491101	36492100	39	0.0243758646993306	6.64316415844646	ENSMUSG00000092374	NA
17	36491201	36492400	26	0.0243758646993306	6.64316415844646	ENSMUSG00000092480	NA
17	36567201	36568500	20	0.00798336627625742	6.46673525316663	ENSMUSG00000024446	Rpp21
17	36576201	36577400	27	0.041274546781583	-7.3292774948123	ENSMUSG00000045409	Trim39
17	37357201	37358900	10	0.0225926432484197	-7.48522918919518	ENSMUSG00000024462	Gabbr1
17	37614601	37615700	22	0.0356313319959214	8.86988374289864	ENSMUSG00000092077	Olfr101
17	38029601	38031000	20	0.0378388101174377	15.330627431084	ENSMUSG00000063994	Olfr120
17	39079201	39080200	14	0.0143804410285652	-15.9943956935329	ENSMUSG00000117260	NA
17	40124001	40125000	30	0.0328169930099023	9.63149044376999	ENSMUSG00000117319	NA
17	40941101	40942100	32	0.00693052656749231	8.25681168146921	ENSMUSG00000093957	Esp3
17	41037001	41038700	14	0.0124792807597417	16.8081395994271	ENSMUSG00000073396	Esp1
17	41122601	41124100	17	0.0167231343478385	10.2171328429749	ENSMUSG00000023926	Rhag
17	43975401	43976400	38	0.0326129808821042	5.04372813593204	ENSMUSG00000023912	Slc25a27
17	43978501	43980100	19	0.00850362098472838	11.0329459559237	ENSMUSG00000023963	Cyp39a1
17	44414901	44416000	16	0.0359006306065707	6.79165486237623	ENSMUSG00000023961	Enpp4
17	45124301	45125500	14	0.0129491705059141	6.25240424095084	ENSMUSG00000039153	Runx2
17	45873801	45875100	27	0.00161187633793676	6.08364487850853	ENSMUSG00000037089	Slc35b2
17	45910501	45911500	15	0.0099706506045278	5.11230102553315	ENSMUSG00000023942	Slc29a1
17	46006001	46007300	17	0.00569461532719056	5.97270340999873	ENSMUSG00000023939	Mrpl14
17	46046801	46047800	10	0.0349126181971157	-5.53389286943462	ENSMUSG00000097727	F630040K05Rik
17	46402001	46404000	18	0.000814116680022404	-8.13051637855916	ENSMUSG00000117109	NA
17	46609801	46610800	12	0.0288927310508177	-5.00979722017826	ENSMUSG00000047428	Dlk2
17	46639401	46640400	15	0.0224072283642417	5.90683575055573	ENSMUSG00000032842	Abcc10
17	46798601	46799600	12	0.0475526803399414	6.61927154688291	ENSMUSG00000015599	Ttbk1
17	46808001	46809000	13	0.000880178689238183	7.25470944709823	ENSMUSG00000040658	Dnph1
17	46831401	46832400	24	0.000570984476423148	-5.39876012216881	ENSMUSG00000040327	Cul9
17	46836501	46837600	20	0.00698384262019433	-5.5840389207173	ENSMUSG00000040327	Cul9
17	46867501	46868600	18	0.0142587573107856	6.26670356223434	ENSMUSG00000015605	Srf
17	46882201	46883200	22	0.00265150049945481	5.06188908235213	ENSMUSG00000023972	Ptk7
17	46960301	46962600	13	0.00124228074784523	5.85805044057547	ENSMUSG00000038545	Cul7
17	47680001	47681100	21	7.70256855664784e-05	6.44337727878802	ENSMUSG00000034729	Mrps10
17	47746501	47747500	37	0.00272903715202003	6.67038615623644	ENSMUSG00000047150	1700001C19Rik
17	47746601	47747800	17	0.00272903715202003	6.67038615623644	ENSMUSG00000034382	AI661453
17	47906501	47907700	17	0.0437761112197697	-6.67707401149548	ENSMUSG00000034165	Ccnd3
17	48000101	48001100	20	0.00457500304526061	5.19961624576112	ENSMUSG00000023266	Frs3
17	48079801	48081100	46	0.016995067024691	7.10434200155669	ENSMUSG00000023990	Tfeb
17	48148901	48150000	18	0.0193462240362969	9.05760610296444	ENSMUSG00000065027	Gm25201
17	48152101	48153300	24	0.0259547731753396	5.67597875362975	ENSMUSG00000065027	Gm25201
17	48666401	48667400	21	0.0444869622291106	-5.42934666569225	ENSMUSG00000023993	Treml1
17	48764701	48765800	29	0.0372649627278138	5.01106006130185	ENSMUSG00000043592	Unc5cl
17	51484201	51485600	19	0.0310290440385605	5.29359657755853	ENSMUSG00000023923	Tbc1d5
17	54180901	54181900	25	0.037596232232269	7.61985422441228	ENSMUSG00000105732	NA
17	54259001	54260000	19	0.0171927621325217	18.6083793199124	ENSMUSG00000105473	NA
17	54299301	54300500	13	0.0372454356141964	8.54327816429714	ENSMUSG00000023943	Sult1c1
17	54604401	54605400	23	0.0467673013851252	5.95092447170566	ENSMUSG00000023945	Slc5a7
17	56275801	56277100	19	0.00236067744865703	5.86503191779223	ENSMUSG00000039154	Shd
17	56292501	56293500	11	0.0276315023057393	5.76384890484488	ENSMUSG00000011589	Fsd1
17	56309201	56310300	17	0.0458776612679282	-7.43657141699613	ENSMUSG00000038781	Stap2
17	56526301	56527500	14	0.0301832608662456	7.56971925303809	ENSMUSG00000001229	Dpp9
17	56631501	56632500	23	0.0153153335801961	6.35349426676113	ENSMUSG00000024201	Kdm4b
17	57136301	57137700	23	2.95084458818969e-06	5.57844630164624	ENSMUSG00000024206	Rfx2
[truncated: 2,092 more rows]

## Sheet: Antigen-only.VS.Anaphylaxis
Seqnames	Start	End	nCyt	qvalue	Meth.diff	GeneId	GeneSymbol
1	5087601	5088800	29	0.0116647265096965	-5.36362949628307	ENSMUSG00000002459	Rgs20
1	5658201	5659800	21	0.00271938982257776	6.71455200752325	ENSMUSG00000025905	Oprk1
1	5988501	5989500	22	0.025788984944696	12.2175535312111	ENSMUSG00000033774	Npbwr1
1	6799401	6800400	34	0.0260105934558592	-5.91003886624325	ENSMUSG00000033740	St18
1	9371001	9372200	29	0.0388476257947148	-14.4398503514838	ENSMUSG00000025909	Sntg1
1	10106401	10107500	17	0.00890376753329029	-8.0489164518152	ENSMUSG00000025917	Cops5
1	10303701	10304700	29	0.0147878319683984	-5.21892931354806	ENSMUSG00000067851	Arfgef1
1	21024201	21025800	21	0.000991285589158384	-8.9138883833627	ENSMUSG00000041809	Efhc1
1	21454101	21455400	48	0.0156169267112813	5.78193312349133	ENSMUSG00000085079	Khdc1b
1	24632301	24633300	12	0.00401137174300433	-5.90903027877818	ENSMUSG00000099997	Tubb4b-ps2
1	25839801	25840800	12	0.0396328057351297	6.55828210969739	ENSMUSG00000104132	NA
1	26033201	26034900	27	0.0322316338420566	-5.60222893442615	ENSMUSG00000101618	Gm18443
1	34216401	34217900	14	4.51050103694795e-07	-6.04054723685885	ENSMUSG00000096992	Gm26788
1	34217001	34218200	38	4.51050103694795e-07	-6.04054723685885	ENSMUSG00000026131	Dst
1	36109601	36111100	21	0.00661703077136968	9.12704317170675	ENSMUSG00000045216	Hs6st1
1	36315501	36317500	11	0.000179141214429371	-10.4740959798963	ENSMUSG00000047180	Neurl3
1	36345701	36346800	18	0.00891049207158427	-6.0180049612698	ENSMUSG00000037447	Arid5a
1	36475501	36476800	16	0.00938847064337829	-5.9562790052916	ENSMUSG00000001143	Lman2l
1	36594501	36595900	25	0.00334419689780104	-7.56239652544629	ENSMUSG00000026121	Sema4c
1	36801301	36802600	14	0.0114546526387401	5.88902705970632	ENSMUSG00000026117	Zap70
1	37469701	37470700	21	0.000280456742041064	5.13107382776585	ENSMUSG00000026111	Unc50
1	38169701	38171000	15	0.0232996362690921	-6.12944422737408	ENSMUSG00000102716	Gm5099
1	38759201	38760500	14	0.00136084143434887	-6.12616591306156	ENSMUSG00000102541	NA
1	38875801	38876800	21	0.00243535851410632	-5.60575053511372	ENSMUSG00000048814	Lonrf2
1	38933601	38934600	24	0.0172352313399618	-5.32405696405253	ENSMUSG00000026080	Chst10
1	39093701	39095000	15	0.0256477760137994	-5.29134563935826	ENSMUSG00000104188	NA
1	39880901	39881900	17	0.0379467828752064	-5.44707091469682	ENSMUSG00000101634	1700066B17Rik
1	39885401	39886400	16	0.0428543611729302	7.71023198011599	ENSMUSG00000101634	1700066B17Rik
1	39942001	39943200	20	0.0184621589429834	7.85263939649639	ENSMUSG00000026074	Map4k4
1	40124101	40125100	25	0.000119124149781401	-6.33133742143158	ENSMUSG00000097899	Gm16894
1	40618701	40619700	25	0.0472066444916846	-5.05817711700064	ENSMUSG00000026065	Slc9a4
1	42787701	42788700	18	0.0119972908559988	-6.7037037037037	ENSMUSG00000099784	Dalir
1	43131801	43132800	28	4.98394458553302e-05	6.48757345704611	ENSMUSG00000070939	Tgfbrap1
1	43131901	43132900	34	4.98394458553302e-05	6.48757345704611	ENSMUSG00000041878	NA
1	43974901	43976100	24	0.0456365981006749	9.68391830053834	ENSMUSG00000041763	Tpp2
1	44158801	44160200	18	0.00862983502833463	6.78500214802585	ENSMUSG00000041684	Bivm
1	45559801	45560800	32	0.0281593371578748	-5.00891720730863	ENSMUSG00000100361	NA
1	45788601	45789600	21	0.0397377894534762	-5.52865321338227	ENSMUSG00000065255	Gm23974
1	45965701	45966700	29	0.0197207352413093	-6.23428113877749	ENSMUSG00000025993	Slc40a1
1	46463801	46464800	15	2.30196924275838e-05	-5.78740515534392	ENSMUSG00000101337	Dnah7c
1	47697301	47698300	26	0.0429951258009985	5.06940127129933	ENSMUSG00000100033	Gm8337
1	50146701	50147700	23	0.0492074576733006	-5.58377741255375	ENSMUSG00000099608	NA
1	51978301	51979500	13	4.96232294829903e-07	13.3333333333333	ENSMUSG00002075355	NA
1	52026901	52027900	11	0.000939541285136584	14.5569620253165	ENSMUSG00000062939	Stat4
1	53390101	53391300	19	0.0264799883598339	-5.83952487953346	ENSMUSG00000026095	Asnsd1
1	58279301	58280600	15	0.00841494799268875	-7.26393627351059	ENSMUSG00000038242	Aox4
1	58660801	58661800	18	0.0426890978557775	-7.80792877691109	ENSMUSG00000100202	NA
1	58769101	58770100	17	0.0325867250704892	5.06559823499714	ENSMUSG00000026031	Cflar
1	59415301	59416500	22	0.0314246364119972	6.52975236534553	ENSMUSG00000099922	NA
1	59800701	59801700	13	0.00368452666941777	-7.35276392352452	ENSMUSG00000067336	Bmpr2
1	60082701	60083800	21	0.0120892686355613	6.95448208047753	ENSMUSG00000026018	Ica1l
1	60817001	60818000	15	0.0278892886049035	5.499815842313	ENSMUSG00000086795	NA
1	60817101	60818300	14	0.0278892886049035	5.499815842313	ENSMUSG00000085965	NA
1	61340001	61341000	23	0.0489682223701962	-5.39344971683244	ENSMUSG00000085248	NA
1	64156701	64157800	18	0.0223502817538889	5.80534101006874	ENSMUSG00000025959	Klf7
1	65215501	65217200	21	0.0365428971076501	-7.09389966789748	ENSMUSG00000025950	Idh1
1	65459101	65460100	16	0.0217293561270407	-9.06661939810643	ENSMUSG00000100503	NA
1	66862901	66864400	20	0.00419377891326025	-6.54727949240083	ENSMUSG00000103553	NA
1	66895101	66896300	21	0.00128004990177029	-6.22403455384766	ENSMUSG00000089420	Gm27934
1	66905901	66907400	13	0.0174368037739425	-10.7786270939192	ENSMUSG00000077328	Gm25832
1	66908401	66909500	19	0.0106393432874981	-5.25660736510726	ENSMUSG00000077328	Gm25832
1	69147301	69148300	18	0.0382712546118938	-5.84335325317397	ENSMUSG00000062209	Erbb4
1	69479001	69480200	23	0.0123942066397294	5.9766076817328	ENSMUSG00000099804	NA
1	69700801	69701800	11	0.00727996488142074	-5.15856950067477	ENSMUSG00000099954	NA
1	71958401	71959500	12	0.0248441845508922	-5.73574369581702	ENSMUSG00000101211	NA
1	72074401	72075400	29	0.00106754697376129	-8.84769155626721	ENSMUSG00000101764	NA
1	73552601	73553600	45	0.0168729411756409	-9.210880948714	ENSMUSG00000100044	Gm9553
1	73783101	73784100	61	0.00684454044421027	11.6714182836962	ENSMUSG00000100301	6030407O03Rik
1	73901201	73902300	19	0.0372930977958619	5.42002710886639	ENSMUSG00000100301	6030407O03Rik
1	73967301	73968400	16	0.00143788047512516	-5.11659565601106	ENSMUSG00000055322	Tns1
1	74040401	74041600	36	0.0151637426843834	-8.27103377579117	ENSMUSG00000055322	Tns1
1	74189401	74190800	15	0.0185726447880673	-8.34734819574968	ENSMUSG00000026180	Cxcr2
1	74401801	74402800	49	0.0160777153790275	6.05769723032816	ENSMUSG00000073650	Catip
1	74928901	74929900	27	0.0445344273174615	-5.87429584852479	ENSMUSG00000006546	Cryba2
1	75169301	75170300	86	0.0135610111746613	5.20323120242538	ENSMUSG00000026199	Ankzf1
1	75350401	75351800	56	0.00740392435022367	5.93520137242494	ENSMUSG00000085653	Gm15179
1	75399701	75400800	34	0.00243992082661643	5.25766884828825	ENSMUSG00000026207	Speg
1	75462501	75463500	10	0.000259197683561638	-6.92335934842141	ENSMUSG00000026211	Obsl1
1	75523201	75524300	14	0.0345991369265182	-7.60864749771503	ENSMUSG00000006576	Slc4a3
1	78793601	78794600	18	0.00607538854922367	7.60316013978312	ENSMUSG00000047330	Kcne4
1	80191301	80192500	22	0.0112166015954186	5.74495810161532	ENSMUSG00000043230	Fam124b
1	81496501	81497500	18	0.0446237486539426	-6.64726880043195	ENSMUSG00000104029	NA
1	82784301	82785600	18	0.0316455160233684	5.34736985945341	ENSMUSG00000102280	NA
1	83022501	83024200	14	0.0159301633769029	-5.93659062363467	ENSMUSG00000113267	NA
1	83137101	83138400	11	3.28227479189004e-05	-6.17253764265311	ENSMUSG00000053161	Daw1
1	85855401	85856500	20	0.0442577820765905	-8.5016835016835	ENSMUSG00000026224	4933407L21Rik
1	85945001	85946000	53	0.0272018446335605	7.29360152929242	ENSMUSG00000026226	Spata3
1	86230201	86231200	22	0.00427767966178588	-5.18689708125244	ENSMUSG00000079445	B3gnt7
1	86307101	86308200	25	0.0275565113730514	-7.40731619581021	ENSMUSG00000110510	NA
1	86397801	86398800	39	0.0221146938101757	-5.95000153418633	ENSMUSG00000101328	NA
1	86404201	86405200	12	0.0422477118843197	5.12877115526122	ENSMUSG00000101328	NA
1	86594701	86595900	14	0.00940946588249832	5.66554352422512	ENSMUSG00000026241	Nppc
1	86631701	86632900	26	1.77048968233963e-05	6.65328135930981	ENSMUSG00000053333	Dis3l2
1	87053801	87056300	32	0.00193517114964026	-4.26183055151728	ENSMUSG00000036500	Akp3
1	87133201	87134300	15	0.0397550316833172	5.77449966495561	ENSMUSG00000026253	Chrng
1	87180001	87181200	28	0.0143014586262912	-7.07011480388604	ENSMUSG00000088318	Gm26187
1	87549601	87550600	19	0.0393345476057026	-7.25792644014506	ENSMUSG00000026288	Inpp5d
1	87780201	87781200	13	0.0086729185900287	-6.24436425268459	ENSMUSG00000070738	Dgkd
1	87934901	87936200	31	0.00633943902078723	-7.62864953947267	ENSMUSG00000005501	Usp40
1	88054801	88056300	19	0.0227389056411548	-6.49521405237215	ENSMUSG00000084195	Gm15372
1	88064801	88066000	10	0.0222310574804967	-5.17946952453051	ENSMUSG00000054545	Ugt1a6a
1	88133001	88134100	26	6.40496663469513e-05	-5.5050513355232	ENSMUSG00000081984	Dnajb3
1	88480701	88481700	28	0.0424389641378927	-7.77683467725158	ENSMUSG00000100798	Gm19589
1	90081301	90082600	22	0.00191476401440611	8.62605231181599	ENSMUSG00000100850	NA
1	90529801	90530800	21	0.010236118431271	-6.70694010503224	ENSMUSG00000034432	Cops8
1	90765901	90766900	45	0.0134315737228727	5.00917	ENSMUSG00000103061	NA
1	91109901	91111400	16	0.0147830411867895	6.21621523803842	ENSMUSG00000034353	Ramp1
1	91411601	91412700	20	0.0238051325139051	-5.80320578412091	ENSMUSG00000100151	NA
1	92105701	92106700	23	0.0410622393120943	6.54498190999088	ENSMUSG00000026313	Hdac4
1	92906201	92907500	11	0.017450239338148	-5.46769206923036	ENSMUSG00000026271	Gpr35
1	93065701	93066700	41	0.0280758668254793	5.65375999067982	ENSMUSG00000026272	Agxt
1	93328601	93330500	10	2.66770125473984e-05	-6.47493293344439	ENSMUSG00000034107	Ano7
1	93404801	93405800	14	0.0371881579890954	5.08474194701613	ENSMUSG00000034088	Hdlbp
1	93834801	93836500	12	0.0021639836331256	11.4754098360656	ENSMUSG00000101660	NA
1	96592601	96593600	10	0.0453179056590364	-9.24681598594642	ENSMUSG00000100589	4930533P14Rik
1	98026201	98027200	29	0.0354951489958674	-5.0885996315214	ENSMUSG00000026335	Pam
1	98516801	98518200	12	0.033107130124582	-5.59334242893319	ENSMUSG00000100009	NA
1	100571301	100572800	23	0.027305837435523	-10.8270638210758	ENSMUSG00000099892	Gm18185
1	106100701	106101900	19	0.00035722034048282	-5.90995912650983	ENSMUSG00000044340	Phlpp1
1	115612501	115613500	19	0.0371724491471719	-5.69032271750167	ENSMUSG00000070695	Cntnap5a
1	117853301	117854500	26	0.042508197169324	-8.4188790560472	ENSMUSG00000101415	NA
1	117933101	117934100	46	0.0171603117776351	10.0322299321276	ENSMUSG00000100703	NA
1	119453701	119454900	13	1.67902110932053e-10	5.40495768488855	ENSMUSG00000098447	NA
1	120684201	120685900	10	0.0204636947947106	-5.63424461537549	ENSMUSG00000101386	NA
1	121454201	121455300	24	0.00307447125079392	5.37306711368339	ENSMUSG00000050534	Htr5b
1	121493401	121494400	16	0.0375948404982023	-5.00357106417713	ENSMUSG00000001674	Ddx18
1	121575501	121576900	18	0.0210100217892328	13	ENSMUSG00000102006	NA
1	127602701	127603700	21	0.033267692790452	10.3045347218018	ENSMUSG00000026347	Tmem163
1	127607401	127608500	17	0.0282638047494354	6.33787690541157	ENSMUSG00000026347	Tmem163
1	128169901	128170900	34	0.049622080049153	-6.66938262803212	ENSMUSG00000026353	Ubxn4
1	128814401	128815400	46	0.0429612332436879	-5.47551305637559	ENSMUSG00000064737	Gm23056
1	130658601	130659900	12	0.0315344090975939	7.10357726465398	ENSMUSG00000042510	AA986860
1	130948901	130950000	16	0.031038717468064	-5.4609997081916	ENSMUSG00000016529	Il10
1	130999301	131000500	19	0.00190893419616696	-7.06706962609261	ENSMUSG00000016528	Mapkapk2
1	131064101	131065100	23	0.0220501755960124	-6.61055666710596	ENSMUSG00000016526	Dyrk3
1	131197301	131198500	10	0.0129976650675691	5.26423451680419	ENSMUSG00000042349	Ikbke
1	131209701	131210900	17	0.00336407472561008	-5.60299822479014	ENSMUSG00000042349	Ikbke
1	132467901	132469000	18	0.0223369598385511	-6.56408231105819	ENSMUSG00000053024	Cntn2
1	133057101	133058100	14	0.0360825419780704	-5.41726413728357	ENSMUSG00000102425	NA
1	133274301	133275600	17	0.00229522646510866	-6.07949087308443	ENSMUSG00000070645	Ren1
1	133277001	133279600	14	0.00691269019957987	-6.65862794800163	ENSMUSG00000070645	Ren1
1	133280201	133281900	13	0.00598405323641634	-6.5434797596252	ENSMUSG00000070645	Ren1
1	133290401	133291400	29	0.00813139689496031	-6.41327221674648	ENSMUSG00000070644	Etnk2
1	133292101	133293200	26	0.00899905479539774	-6.37404255998416	ENSMUSG00000070644	Etnk2
1	133312701	133313800	10	0.0222313983900821	-5.36978886174881	ENSMUSG00000070643	Sox13
1	133456701	133457800	17	0.00696052578912409	-6.61645088131794	ENSMUSG00000101004	Gm8596
1	133835401	133836400	20	0.0303788301672562	6.40005673697742	ENSMUSG00000010311	Optc
1	134003001	134004100	12	0.0431599832058275	6.11380851850839	ENSMUSG00000020423	Btg2
1	134116001	134117000	20	0.044414884642223	5.07008077542295	ENSMUSG00000064246	Chil1
1	134260501	134261500	33	0.00366527542047852	-10.349670541751	ENSMUSG00000026458	Ppfia4
1	134476701	134478600	32	3.73100489969503e-05	11.8611644687917	ENSMUSG00000046367	Mgat4e
1	134485101	134486100	18	0.0403333561311529	-6.38602776533811	ENSMUSG00000042207	Kdm5b
1	135037101	135038200	14	0.0356990845669306	-5.95619846282119	ENSMUSG00000097993	Ptprv
1	135726601	135727800	14	0.0238634422128431	-9.93415626335091	ENSMUSG00000026418	Tnni1
1	135847901	135848900	20	0.0347706671499371	-5.71427417220951	ENSMUSG00000026413	Pkp1
1	136181601	136183500	23	0.0105813427292371	6.94332083450002	ENSMUSG00000102941	NA
1	136185701	136187500	32	0.018781878589129	6.1604627856044	ENSMUSG00000097433	NA
1	136510001	136511200	72	0.0479102799558847	5.00650271584014	ENSMUSG00000104509	NA
1	136533801	136534900	13	0.00823746738067649	6.29522662602709	ENSMUSG00000104366	NA
1	136624501	136625900	18	0.0224022447528774	6.08230990153981	ENSMUSG00000092912	Gm24086
1	136722001	136723000	18	0.0345530801941653	-5.3069521615395	ENSMUSG00000103953	NA
1	138100101	138101100	39	0.0350505844668707	6.10547184773989	ENSMUSG00000026395	Ptprc
1	138114401	138115400	13	0.0400495098979967	-5.10258664548805	ENSMUSG00000099656	NA
1	138115901	138117000	13	0.0276546252296053	8.250396269511	ENSMUSG00000099459	NA
1	138549801	138550900	20	0.0400926947268475	-6.70671785275567	ENSMUSG00000026393	Nek7
1	138614001	138615500	26	0.0313761396978883	-6.19042980915433	ENSMUSG00000103152	NA
1	138760701	138761800	18	0.0274018308524111	-10.4998407836246	ENSMUSG00000019230	Lhx9
1	139975801	139976800	24	0.0421739032291207	5.34238488783943	ENSMUSG00000103691	NA
1	140582501	140583600	16	0.0321632133274547	-14.6536590981035	ENSMUSG00000102368	4930590L20Rik
1	143876601	143877700	17	0.00147859955500371	-5.10804833816698	ENSMUSG00000026360	Rgs2
1	144851701	144852700	17	0.032681762171015	-14.2155531414087	ENSMUSG00002076236	NA
1	146600401	146601500	31	0.0140703115911493	5.99019540957741	ENSMUSG00000080078	NA
1	148525101	148526100	13	0.0484112648677677	-5.05035255670213	ENSMUSG00000101735	Gm18505
1	149284701	149286500	14	0.0310981702606889	-13.8184831211022	ENSMUSG00000102314	NA
1	149835701	149836700	22	0.0411189810978875	-7.06256514282365	ENSMUSG00000056220	Pla2g4a
1	150340301	150341300	25	0.0129140108261608	5.3141243502599	ENSMUSG00000006014	Prg4
1	153279601	153280700	11	0.0267539843053851	-6.67951131684523	ENSMUSG00000073538	NA
1	153286801	153288100	68	0.0249994412602244	-6.2055122340396	ENSMUSG00000073538	NA
1	153424101	153425400	18	0.00888187448650486	-5.79386823894538	ENSMUSG00000042684	Npl
1	153527801	153530000	16	0.0177116773596869	-5.62476286839476	ENSMUSG00000042671	Rgs8
1	153540301	153542200	11	0.00779690706647209	-6.38489764362498	ENSMUSG00000042671	Rgs8
1	153623901	153625100	11	0.00118265377260242	5.78653082476196	ENSMUSG00000099568	NA
1	153812101	153813400	29	0.0186848559928509	-7.34266885300566	ENSMUSG00000100014	NA
1	154932101	154933800	18	0.0247300040084387	-5.63370046114155	ENSMUSG00000101880	NA
1	155693901	155695200	12	0.0177076625802576	12.9595962649897	ENSMUSG00000102558	NA
1	155909601	155910700	26	0.0460562113877088	-7.0865204832128	ENSMUSG00000026466	Tor1aip1
1	156138401	156139600	32	0.00531167825113924	-7.02414592811594	ENSMUSG00000026602	Nphs2
1	156302101	156303400	26	0.0247096734477634	-6.86535584974774	ENSMUSG00000026600	Soat1
1	157452701	157453700	24	0.0375049346070213	12.962962962963	ENSMUSG00000103962	NA
1	158424001	158425100	16	0.00244484880354445	-5.83049927823239	ENSMUSG00000026587	Astn1
1	158786901	158788200	26	0.0124943051827643	17.3876229197596	ENSMUSG00000073530	Pappa2
1	158807101	158808200	19	0.00317200564387674	12.4818038181723	ENSMUSG00000047661	1600012P17Rik
1	158960401	158961800	15	0.000306584637290134	16.5838619949314	ENSMUSG00000104014	4930562F17Rik
1	160134901	160136000	26	0.0318850341216871	6.30439541223744	ENSMUSG00000026721	Rabgap1l
1	160621001	160622600	27	0.0229456446569522	-5.64137866436253	ENSMUSG00000026721	Rabgap1l
1	160737401	160738800	25	0.0316993100993006	11.9046140781433	ENSMUSG00000103343	NA
1	161572201	161573200	20	0.0442059461855423	5.58992011543711	ENSMUSG00000102399	Gm5049
1	161574901	161576000	22	0.0201791611397125	7.59964279701948	ENSMUSG00000102399	Gm5049
1	161795801	161796800	13	0.000641991625220029	-5.25774570012441	ENSMUSG00000026698	Pigc
1	162121201	162123000	42	0.0311181011252194	8.54521984791764	ENSMUSG00000040265	Dnm3
1	162654601	162655700	56	2.66203980995668e-05	14.8806650576562	ENSMUSG00000040181	Fmo1
1	162686301	162687300	50	0.00832420485081263	6.77314989717295	ENSMUSG00000040181	Fmo1
1	164135601	164136600	18	0.0156102559240635	-5.27633338285545	ENSMUSG00000026575	Nme7
1	164642701	164643800	14	0.0100540173048301	5.73346116970278	ENSMUSG00000103659	NA
1	164760901	164762600	13	0.0039505844531069	6.6469281851673	ENSMUSG00000026573	Xcl1
1	165612601	165613900	39	0.0054133822671034	5.19354669877548	ENSMUSG00002076221	NA
1	165615801	165619500	10	0.00618128428376038	5.96966874185726	ENSMUSG00000005763	Cd247
1	165831201	165832200	44	0.00544277710179366	8.04471136316246	ENSMUSG00000097196	NA
1	166080601	166081600	32	0.0123941690923161	7.62339564131277	ENSMUSG00000040612	Ildr2
1	167134501	167135800	25	0.00111275898279208	7.47974469834988	ENSMUSG00000052428	Tmco1
1	167176601	167177700	72	0.0109922651549837	6.63360390282008	ENSMUSG00000026687	Aldh9a1
1	169937901	169939000	22	0.0310721612557417	-5.29942052219331	ENSMUSG00000026674	Ddr2
1	170472001	170473200	17	0.00584109998100534	5.7286034261875	ENSMUSG00000038463	Olfml2b
1	170621001	170622000	49	0.0184329358123712	-5.21308473015385	ENSMUSG00000026663	Atf6
1	170803201	170804600	17	0.00986435411325116	-8.81518124761639	ENSMUSG00000026656	Fcgr2b
1	170846001	170847000	19	0.0281367781322634	-6.92796438077891	ENSMUSG00000059089	Fcgr4
1	170986201	170988000	28	0.00339584612133559	-5.97363332148297	ENSMUSG00000056569	Mpz
1	171022301	171023300	13	0.0380360388734658	-5.52602143239831	ENSMUSG00000038370	Pcp4l1
1	171048701	171049800	28	0.0177505655423085	6.66936068834079	ENSMUSG00000005674	Tomm40l
1	171079601	171080700	15	0.0143490651935875	-6.1012088690989	ENSMUSG00000006403	Adamts4
1	171099201	171100400	15	0.0170869991355459	-5.33994972787357	ENSMUSG00000052423	B4galt3
1	171326801	171327900	26	0.031546527894188	5.81928879019279	ENSMUSG00000119640	Gm24871
1	171361501	171362600	19	0.0275090739084423	6.49484729329236	ENSMUSG00000038209	Itln1
1	171743601	171744800	22	0.0329596667057489	7.87771664617737	ENSMUSG00000104413	Gm37065
1	171974601	171975800	25	1.21345024877263e-11	-7.49638779180448	ENSMUSG00000026554	Dcaf8
1	172034001	172035200	11	0.0142195343563056	-7.78408495930811	ENSMUSG00000013698	Pea15a
1	172103401	172104500	24	0.0287020731837335	5.90872104034604	ENSMUSG00000007097	Atp1a2
1	172285801	172286900	21	0.0408656778829694	-5.03585141043809	ENSMUSG00000103357	NA
1	172304801	172306200	30	0.0304082972827446	-8.17283277365433	ENSMUSG00000026548	Slamf9
1	172417101	172418100	23	0.0480317969097442	-5.89725552290169	ENSMUSG00000053318	Slamf8
1	173544001	173545400	14	0.0373421278990014	6.57486956180613	ENSMUSG00000103051	Gm7871
1	173961201	173962600	21	0.0341508141193181	8.64512504953148	ENSMUSG00000051528	Olfr424
1	174252001	174253000	27	0.0475258425360273	5.50620736053149	ENSMUSG00000051509	Olfr414
1	177297201	177298900	19	0.0107207948922367	-6.57265827537548	ENSMUSG00000103043	NA
1	177624001	177625300	26	0.00277907312318807	-6.65027964359011	ENSMUSG00000015961	Adss
1	177811201	177812300	13	0.00187610409371283	7.24113980170961	ENSMUSG00000091476	Catspere2
1	178219001	178220300	25	0.00744055145523605	-6.59884682310628	ENSMUSG00000064954	Gm24919
1	180018901	180020200	19	0.0306637928054022	-6.43825000047996	ENSMUSG00000026489	Coq8a
1	180763301	180764400	15	0.0266574562104259	-5.76700535943367	ENSMUSG00000038793	Lefty1
1	180770401	180771400	25	0.0195571346664431	5.59795194913824	ENSMUSG00000026519	Tmem63a
1	180897901	180899000	33	0.0117956385577838	-8.79681904700455	ENSMUSG00000102219	NA
1	181666801	181667900	25	0.0218330505700345	6.80098679280348	ENSMUSG00000004880	Lbr
1	182111001	182112100	11	0.021380069422721	-6.40752238518196	ENSMUSG00000038633	Degs1
1	183198401	183199400	17	0.037724864714721	5.18877724816211	ENSMUSG00000053461	Hhipl2
1	184539901	184541000	14	0.00671948281615032	-5.69409799659645	ENSMUSG00000026621	Mtarc1
1	185220701	185222100	36	0.0388409773279331	7.24453651804428	ENSMUSG00000102185	5033404E19Rik
1	186440201	186442100	10	0.0168453330545858	-7.96662201033464	ENSMUSG00000039239	Tgfb2
1	190214401	190216300	16	1.81250209284039e-07	11.8688591817322	ENSMUSG00000093064	NA
1	190793901	190794900	25	0.0123093687921378	5.77906850066399	ENSMUSG00000026632	Tatdn3
1	190828501	190829500	51	0.0340143631327191	6.12559084950026	ENSMUSG00000026630	Batf3
1	191116601	191118000	21	0.03675475330179	7.86522292076021	ENSMUSG00000026626	Ppp2r5a
1	191451201	191452300	28	0.00657562713065778	-5.26668245951268	ENSMUSG00000026623	Lpgat1
1	192804401	192805700	17	0.0285720908593822	5.57244617557589	ENSMUSG00000016181	Utp25
1	192811101	192812100	33	0.0303392680809692	-5.92767576027808	ENSMUSG00000016181	Utp25
1	192834301	192835300	74	0.039938009348197	-5.15986394557824	ENSMUSG00000026638	Irf6
1	192881401	192882400	15	0.000635302469489272	10.2785484787099	ENSMUSG00000037318	Traf3ip3
1	192945101	192947000	54	0.00978136645259717	9.00895954834537	ENSMUSG00000016194	Hsd11b1
1	193041401	193042400	37	0.0285275596087632	-6.13226856430987	ENSMUSG00000016179	Camk1g
10	3085401	3087100	10	0.0408466276894594	-11.0284477250262	ENSMUSG00000110909	B020014A21Rik
10	4284501	4285500	14	0.0252974546714075	-5.20231073616863	ENSMUSG00000038587	Akap12
10	4383301	4384400	13	0.0217396262681197	-7.11539470193273	ENSMUSG00000061759	Armt1
10	5869301	5870300	21	0.0498970640445273	5.86065589540149	ENSMUSG00000019775	Rgs17
10	7343201	7344300	32	0.0112730791642778	-5.64796334776528	ENSMUSG00000112057	NA
10	7555501	7556600	20	0.0195466146339726	5.53936583525663	ENSMUSG00000019795	Pcmt1
10	7707901	7709100	31	0.0107614058676951	-5.78955803944555	ENSMUSG00000039981	Zc3h12d
10	7710501	7711500	22	0.021749876122737	-5.26065837755867	ENSMUSG00000039981	Zc3h12d
10	8051401	8052600	17	0.00956274853364305	-6.58372311254554	ENSMUSG00000112109	Gm30906
10	9361601	9362900	23	0.0268905260606726	-7.26033108104061	ENSMUSG00000112307	NA
10	10431701	10433400	12	0.0342514299240635	-6.01007725274274	ENSMUSG00000019832	Rab32
10	10955101	10956100	19	0.0183371595912113	-5.14837022064444	ENSMUSG00000019828	Grm1
10	12200001	12201300	61	0.03445796103021	8.6854529876418	ENSMUSG00000112156	NA
10	12965701	12966700	10	0.000751414094271521	5.43250222481834	ENSMUSG00000019817	Plagl1
10	15659001	15660500	15	0.0253998712789878	11.1727160711121	ENSMUSG00000112011	Gm9535
10	17672401	17673700	12	0.0236730631582196	-5.55747771309606	ENSMUSG00000039891	Txlnb
10	17898901	17900000	13	0.00527654176380409	-6.40926762978666	ENSMUSG00000078453	Abracl
10	18345601	18346700	109	0.0128479466222494	6.65088254446863	ENSMUSG00000039835	Nhsl1
10	18421801	18422800	28	0.0418916907368056	-7.23510694212293	ENSMUSG00000019853	Hebp2
10	19782201	19783200	85	1.24786372552918e-05	-7.27286681888827	ENSMUSG00000020003	Pex7
10	20026101	20027100	12	0.0356932579911324	-5.33428845552088	ENSMUSG00000019996	Map7
10	20829501	20831300	24	0.0133572874946427	5.04313611098198	ENSMUSG00000019986	Ahi1
10	21037701	21038800	25	0.0237859589331102	8.22887986298244	ENSMUSG00000019982	Myb
10	23914801	23916200	23	0.00859296926667018	7.94754697286013	ENSMUSG00000100689	Taar7e
10	24471601	24472600	11	8.68404995354909e-07	-5.06777207072264	ENSMUSG00000019997	Ccn2
10	24586301	24587400	27	0.0127057997103116	-5.69878214095285	ENSMUSG00000037370	Enpp1
10	26233801	26234800	19	0.0434033479304393	6.97482836974562	ENSMUSG00002075974	NA
10	28802001	28803400	11	0.0233653663412712	8.81538743827235	ENSMUSG00000090126	NA
10	29086901	29087900	15	0.0362336622459443	7.97286614212439	ENSMUSG00000004360	9330159F19Rik
10	29273601	29274700	18	0.0279157805485234	-7.88907997892845	ENSMUSG00000088257	Gm24286
10	30076801	30077800	17	0.0165478867131831	12.0401152482269	ENSMUSG00000075266	Cenpw
10	30245001	30246000	55	0.0430375284956105	7.90708063435336	ENSMUSG00000111047	Gm4780
10	31482601	31483900	10	0.0163327142098223	-7.07247100007339	ENSMUSG00000063760	Rnf217
10	33497801	33498800	15	0.0393049984889953	-5.53658059467919	ENSMUSG00000019785	Clvs2
10	34358601	34359600	10	0.0445229281505779	7.0920455943542	ENSMUSG00000019779	Frk
10	36849101	36850100	18	0.00207580958092978	7.82884630932169	ENSMUSG00000019777	Hdac2
10	39037901	39039100	26	0.0418404722344088	7.90625789611744	ENSMUSG00000062074	Ccn6
10	39123101	39124100	47	0.00401523886359052	5.62735038578747	ENSMUSG00000111008	Gm31562
10	39462401	39463900	19	0.0242319763399575	5.16436385431695	ENSMUSG00000086915	Gm16364
10	39775201	39776200	17	2.56663365684192e-06	6.65434306144463	ENSMUSG00000096687	Mfsd4b4
10	39901501	39902500	17	0.0156443738843422	-5.23877843820455	ENSMUSG00000038522	Mfsd4b1
10	40175501	40176500	16	0.0379031669644658	-5.84383158604729	ENSMUSG00000075232	Amd1
10	40945701	40947000	18	0.00324303466369466	6.22676402418192	ENSMUSG00000046922	Gpr6
10	41353601	41354700	10	0.0103882194712603	6.59671203422472	ENSMUSG00000019823	Mical1
10	41681701	41683500	27	0.016783879913249	6.72758100130581	ENSMUSG00000019813	Cep57l1
10	41893101	41894400	16	0.00209618281090697	-8.43722561356156	ENSMUSG00000071324	Armc2
10	41893301	41894300	17	0.00209618281090697	-8.43722561356156	ENSMUSG00000111103	NA
10	41929401	41931300	29	0.0161424053889063	6.95989399118529	ENSMUSG00000085666	NA
10	42573601	42575500	10	0.00430918495628886	6.84627807184485	ENSMUSG00000086434	NA
10	42739801	42741500	14	0.00165654811429247	6.94308341230817	ENSMUSG00000111293	NA
10	42740601	42741600	24	0.00165654811429247	6.94308341230817	ENSMUSG00000044770	Scml4
10	43353101	43354100	13	4.64259164146531e-05	-7.23416663566733	ENSMUSG00000038214	Bend3
10	43618101	43619400	33	0.0286994697564046	-6.69737655052508	ENSMUSG00000111377	NA
10	43776101	43777500	13	0.00943596306401147	6.84903415222009	ENSMUSG00000019863	Qrsl1
10	44023901	44025300	17	0.00451040966199835	-6.44464615435424	ENSMUSG00000019866	Crybg1
10	44474801	44475800	36	0.013046981150381	-7.43686367036911	ENSMUSG00000111116	NA
10	44896401	44897500	20	0.0457636756826369	6.12123315657772	ENSMUSG00000110891	NA
10	45552301	45553500	50	0.0285707802843522	7.08345875978327	ENSMUSG00000038822	Hace1
10	45704101	45705400	18	0.0259789106361078	11.3396153650108	ENSMUSG00000110874	D030045P18Rik
10	50468801	50470200	11	0.00685155087059585	-6.48019569721178	ENSMUSG00000038774	Ascc3
10	51401501	51402500	15	0.00473590663559783	-12.7572404049918	ENSMUSG00000112843	NA
10	51466401	51467400	17	0.00485633126237657	5.55915031630326	ENSMUSG00000019909	Fam162b
10	52295001	52296100	33	0.0293249347920699	6.76085632180371	ENSMUSG00000023068	Nus1
10	57477801	57478800	19	0.0344194103227746	-8.2269655191648	ENSMUSG00000093406	NA
10	58061601	58063100	45	0.0071879225822711	-7.03444224971074	ENSMUSG00000058537	LOC100504180
10	58062201	58063200	23	0.0071879225822711	-7.03444224971074	ENSMUSG00000057216	Gm10807
10	58090001	58091100	16	0.034872343596108	6.1241311344813	ENSMUSG00000038039	Gcc2
10	59451001	59452000	12	0.00637928883467172	-5.03186710602465	ENSMUSG00000071280	NA
10	59700301	59701300	14	1.88672788489191e-05	7.78091090805254	ENSMUSG00000020111	Micu1
10	59785501	59786500	17	0.0484653681913932	6.25117392424858	ENSMUSG00000020108	Ddit4
10	60051401	60053300	39	0.00263038469428676	-9.43024606205602	ENSMUSG00000057337	Chst3
10	60667701	60668700	14	0.0433539411162259	-5.4231339590019	ENSMUSG00000020099	Unc5b
10	61010101	61011100	22	0.0127580151056268	-5.86766296015364	ENSMUSG00000020096	Tbata
10	61860101	61861100	21	0.0309011196527515	-6.20156846121238	ENSMUSG00000112018	NA
10	62172701	62173800	22	0.0191739275520494	-6.04382412389301	ENSMUSG00000037012	Hk1
10	62284001	62285000	11	0.0188310409741143	7.597834897488	ENSMUSG00000020079	Supv3l1
10	62626301	62627400	13	0.0276092799402351	-5.71460758367693	ENSMUSG00000020074	Ccar1
10	62754801	62755800	14	0.00742884023987223	5.96066829098503	ENSMUSG00002075200	NA
10	62814801	62815800	22	0.0197746695974026	5.82961173234711	ENSMUSG00000020070	Rufy2
10	63080301	63081500	17	0.0366013144298908	-6.67074996085937	ENSMUSG00000020064	Herc4
10	67262001	67263300	15	0.0417229852457301	-5.60554417120688	ENSMUSG00000112848	NA
10	67619501	67620500	30	0.0222483866249027	-5.1296247296489	ENSMUSG00000112537	NA
10	67971701	67973200	35	0.000875384993600061	-5.47041733079273	ENSMUSG00000019947	Arid5b
10	68110601	68111600	17	0.0244007998337894	-5.20597920004127	ENSMUSG00000019947	Arid5b
10	68872301	68873400	23	0.0491572096525802	7.68050380750219	ENSMUSG00000112331	Gm33035
10	70123401	70125000	59	0.0151580271075188	7.48250167366239	ENSMUSG00000052426	NA
10	70174701	70176600	21	0.0177332906886123	-6.04181994508644	ENSMUSG00000112676	Gm20108
10	70995501	70996800	24	2.93464274744388e-05	-8.15414158859627	ENSMUSG00000014329	Bicc1
10	71184701	71185900	25	0.011656791873732	-6.99778087823144	ENSMUSG00000060733	Ipmk
10	75048301	75049400	35	0.0112511733778127	6.16712515827694	ENSMUSG00000033444	Specc1l
10	75601101	75602100	13	0.021827024980692	-6.91403863274098	ENSMUSG00000112789	NA
10	75632901	75634000	20	0.0164989769919969	5.66347386485908	ENSMUSG00000001663	Gstt1
10	75775001	75776800	21	0.0151754923076889	-8.58093842594623	ENSMUSG00000050157	Gm867
10	75785701	75786800	26	0.00214905613247644	-6.20771880609971	ENSMUSG00000000903	Vpreb3
10	75787701	75788900	75	0.0150264730120082	7.29847908449716	ENSMUSG00000033255	Gm5134
10	75789201	75791500	14	0.00240927222311075	8.34689233874471	ENSMUSG00000033255	Gm5134
10	76073901	76074900	18	0.00194455242367454	5.23673177882683	ENSMUSG00000020230	Prmt2
10	76092401	76093400	15	0.0257244659042528	5.01130040319322	ENSMUSG00000033208	S100b
10	76867901	76868900	12	0.0407745203126874	5.08865265208921	ENSMUSG00000001436	Slc19a1
10	76924401	76925500	11	0.0178228606151504	5.64439959805926	ENSMUSG00000001435	Col18a1
10	77350301	77351300	11	0.00747420081754888	-6.23282994553667	ENSMUSG00000032977	Fam207a
10	77353001	77354400	24	0.0159019774447753	-6.68771280755837	ENSMUSG00000032977	Fam207a
10	77699801	77700800	16	0.0405962903026043	-5.21070090456701	ENSMUSG00000069581	Tspear
10	77906001	77907000	72	0.0378531209244478	-10.6203076382003	ENSMUSG00000000732	Icosl
10	78004201	78005400	14	0.00567773676628524	5.21048152796147	ENSMUSG00000053329	Gatd3a
10	78550201	78551200	29	0.00816583580940615	8.99240127318483	ENSMUSG00000005355	Casp14
10	79518601	79519800	17	0.00472963096468382	-6.53996927028343	ENSMUSG00000020307	Cdc34
10	79590201	79591900	31	0.0177472409960119	-5.84299081623905	ENSMUSG00000020327	Fgf22
10	79630101	79631300	13	0.0379181015147741	-6.02551296900688	ENSMUSG00000112828	NA
10	79753601	79754600	20	0.0184066855734995	-5.55097976727706	ENSMUSG00000035773	Kiss1r
10	80001001	80002000	35	0.00139188838864907	5.05484894819757	ENSMUSG00000045193	Cirbp
10	80063001	80064200	13	0.0113035660528589	7.94436293535175	ENSMUSG00000020156	Pwwp3a
10	80095401	80096600	10	0.00649350766721308	-6.13723173987402	ENSMUSG00000020150	Gamt
10	80193901	80195000	10	0.0287283395333854	5.66041152432778	ENSMUSG00000035486	Plk5
10	80422401	80423700	18	0.0128944462223743	-6.0669774011367	ENSMUSG00000003346	Abhd17a
10	80441501	80443100	15	4.30540911544291e-05	5.34259843889778	ENSMUSG00000035370	NA
10	80836301	80837300	41	0.0193362982338928	5.05001321467774	ENSMUSG00000048240	Gng7
10	80849901	80851000	21	0.021499234259656	-7.72440733700464	ENSMUSG00000048240	Gng7
10	80902101	80903100	19	0.0419500609377217	11.984126984127	ENSMUSG00000004929	Thop1
10	81093601	81094800	24	0.0163175751584027	7.61827818014329	ENSMUSG00000004933	Matk
10	81125801	81126800	12	0.0262764110718496	-6.48709458419248	ENSMUSG00000034917	Tjp3
10	81182301	81183800	27	0.0105577834638949	-5.21983876468076	ENSMUSG00000020232	Hmg20b
10	81184901	81186200	31	0.00739550872394598	-5.56098653318385	ENSMUSG00000020232	Hmg20b
10	81225401	81226500	30	0.030788248647331	5.62436852119149	ENSMUSG00000114004	Gm48552
10	81244501	81245500	21	0.0300372247095492	-6.48657289002557	ENSMUSG00000085327	Gm16104
10	81261001	81262000	30	0.0401667612413173	-6.76809219529463	ENSMUSG00000055053	Nfic
10	81296101	81297300	18	0.017497293457646	6.44331987158931	ENSMUSG00000084849	NA
10	81358601	81359600	37	0.00226928286326558	-5.50188485025525	ENSMUSG00000034792	Gna15
10	81485401	81486400	14	0.0111595693732179	5.71451059301009	ENSMUSG00000096856	Gm10778
10	82532901	82533900	16	0.0275230247189044	-9.07058337919648	ENSMUSG00000020246	Hcfc2
10	82647101	82648100	55	0.0067169988720156	-8.1904454932658	ENSMUSG00000056821	1700028I16Rik
10	82701901	82703400	27	0.000331708225837065	-8.01233065056921	ENSMUSG00000109864	Eid3
10	83171501	83172800	27	0.0349392026818257	-5.56550429619176	ENSMUSG00000034591	Slc41a2
10	84356701	84357900	24	0.00332121244217745	11.6455620307964	ENSMUSG00000111514	NA
10	84367601	84369000	23	0.0156966792967205	5.48424293772186	ENSMUSG00000046841	Ckap4
10	84772401	84773800	22	0.0158802671915223	6.26275048440109	ENSMUSG00000035620	Ric8b
10	84939401	84940400	16	0.00752578200951662	5.35409507091585	ENSMUSG00000060935	Tmem263
10	85665301	85666300	14	0.0048272438939494	-6.94935553781225	ENSMUSG00000001785	Pwp1
10	85792001	85793000	16	0.0290399141787663	5.32419803694186	ENSMUSG00000001783	Rtcb
10	85854001	85855000	18	0.0182079637290184	-8.14830970556161	ENSMUSG00000001786	Fbxo7
10	86391301	86392900	24	0.00888760661307004	5.30163436426614	ENSMUSG00000112115	NA
10	86494701	86495800	10	0.0183846862689112	-5.68280601771031	ENSMUSG00000112666	NA
10	87331701	87332800	18	0.0323669401187823	17.5623489629514	ENSMUSG00000020052	Ascl1
10	88036001	88037100	29	0.00958272641445655	6.34991651869653	ENSMUSG00000020056	Washc3
10	88038501	88039700	16	0.0233607646578396	6.00917745252717	ENSMUSG00000020056	Washc3
10	88494001	88495000	14	0.0306108759496495	9.02777777777778	ENSMUSG00000112428	NA
10	89277501	89278600	17	0.0168146813062603	7.92875489494295	ENSMUSG00000074802	Gas2l3
10	89389201	89390900	23	0.00459386960166092	8.05057813016531	ENSMUSG00000112272	NA
10	89520401	89521400	15	0.00355032194843561	-7.79034749565687	ENSMUSG00000069539	Scyl2
10	91065001	91066500	15	0.0286518707569655	-5.22568257622869	ENSMUSG00000110870	NA
10	92556901	92557900	24	0.0144645314755395	-6.56433359064239	ENSMUSG00000019988	Nedd1
10	93290001	93291500	16	0.0172815394786789	6.02206285596837	ENSMUSG00000015889	Lta4h
10	93477901	93479000	13	0.012497243926668	5.29006613662321	ENSMUSG00000020019	Ntn4
10	93666401	93667600	18	0.0316607624901633	-5.91802145884518	ENSMUSG00000020020	Usp44
10	93870201	93871200	16	0.0216394622139979	-7.71870527980718	ENSMUSG00000036099	Vezt
10	93982601	93983900	24	0.0271359085964821	5.94715255129581	ENSMUSG00000005897	Nr2c1
10	94981701	94982900	45	0.0173474063794752	-7.53528027809258	ENSMUSG00000112481	Gm29684
10	95400001	95401100	32	0.0185477358226131	5.14530732401516	ENSMUSG00000020029	Nudt4
10	95440601	95441900	15	0.000726835538053001	-5.53343159522432	ENSMUSG00002075187	NA
10	95465501	95466600	15	0.0177841050854846	-6.57798470236116	ENSMUSG00000112439	NA
10	95727601	95728900	16	0.0233498784446025	6.20523758484913	ENSMUSG00000112400	NA
10	96451401	96452500	23	0.0140709734504714	6.07540916817263	ENSMUSG00000036478	Btg1
10	98536801	98537800	38	0.0346192870938975	-6.11038767607132	ENSMUSG00000112647	NA
10	99106101	99107300	23	0.000951522186312962	-7.47405730588225	ENSMUSG00000112384	NA
10	99106401	99107700	26	0.000951522186312962	-7.47405730588225	ENSMUSG00000112544	NA
10	102861201	102862200	16	0.0483058056975172	6.40371256922933	ENSMUSG00000036602	Alx1
10	105676001	105677000	16	0.0286498545668309	5.13055577699348	ENSMUSG00000019897	Ccdc59
10	106002901	106004100	14	0.0221220429070358	5.81899901091265	ENSMUSG00000112668	NA
10	107323601	107324800	13	0.0299050467725714	6.41884101396636	ENSMUSG00000000435	Myf5
10	110577301	110579300	13	0.00115739520158712	8.02729279189512	ENSMUSG00000020185	E2f7
10	110940101	110942000	28	0.00113603297091424	8.52887187326986	ENSMUSG00000112165	NA
10	111346001	111347000	20	0.0220581464866679	6.32419552025844	ENSMUSG00000020205	Phlda1
10	111881201	111882500	20	0.0342025385143802	6.66439026134485	ENSMUSG00000110391	Gm7269
10	111969401	111970400	12	0.0394747424323862	-12.9461126276413	ENSMUSG00000112334	NA
10	114639801	114640900	20	0.0351752926385715	10.0885779061067	ENSMUSG00000084865	Gm15723
10	115020701	115021800	30	0.0129667425894514	-5.84072789305345	ENSMUSG00000006764	Tph2
10	115199001	115200400	40	0.0119740082483544	7.40721734484011	ENSMUSG00000069520	Tmem19
10	115298001	115299000	23	0.0148898944336695	5.83725411121566	ENSMUSG00000020140	Lgr5
10	116111301	116112400	15	0.0355385991062153	-7.5799943209458	ENSMUSG00000020154	Ptprb
10	116310401	116311400	41	0.000724289805998513	-6.70889283844571	ENSMUSG00000085837	Kcnmb4os2
10	117019701	117020700	21	0.0217101990087381	5.32455649875464	ENSMUSG00002074987	NA
10	117262301	117263600	24	0.0220197686306971	17.6728033596094	ENSMUSG00000095826	Gm9002
10	117266001	117267300	22	0.0189006705877317	14.0441178408401	ENSMUSG00000095826	Gm9002
10	117431101	117432200	20	0.0136499797342701	-6.11337901654066	ENSMUSG00000043800	Kifc5c-ps
10	117510801	117512700	21	0.00305225898756432	8.51030856148441	ENSMUSG00000020183	Cpm
10	117580601	117581600	39	0.000343636394462681	7.60123716956817	ENSMUSG00000060181	Slc35e3
10	117839601	117840900	14	0.0124377757049441	5.97728649868213	ENSMUSG00000102896	NA
10	117976301	117977400	29	0.0481738453186859	5.37421525735046	ENSMUSG00000020212	Mdm1
10	118086801	118087900	11	0.0433393246292196	-5.65721284220207	ENSMUSG00000112614	Gm9030
10	118548301	118549600	12	0.0248124387810644	8.86236349341248	ENSMUSG00000112029	Gm33337
10	118706701	118707700	18	0.0393308103845298	-8.43088071348941	ENSMUSG00000028630	Dyrk2
10	118762401	118763400	39	0.0482675248944945	-5.33611949053125	ENSMUSG00000112854	Gm38403
10	120532301	120533300	12	0.00761407558604295	8.52975602234418	ENSMUSG00000112716	4930471E19Rik
10	120763901	120765000	17	0.0227197022304854	-6.41135516865942	ENSMUSG00000082936	Gm16166
10	120997101	120999000	25	0.00204210234153781	8.57266529853364	ENSMUSG00000112431	NA
10	121077701	121079500	13	0.0029432787249705	-6.0332980543407	ENSMUSG00000112871	Gm35404
10	121129601	121131500	18	0.00378749285602259	7.62529620625996	ENSMUSG00000052302	Tbc1d30
10	121340301	121341400	23	0.0135306818554694	6.20706802920565	ENSMUSG00000111926	NA
10	122032901	122034200	18	0.0206188915725754	-5.94705706754138	ENSMUSG00000112305	NA
10	122290801	122291800	16	0.0246120205034534	-7.6900115453141	ENSMUSG00000112794	NA
10	122405501	122406500	21	0.0258159705320203	-6.2465103294249	ENSMUSG00000112095	Sros1
10	122628001	122629300	17	0.0278381531510472	-6.90450613513411	ENSMUSG00000112220	NA
10	122647101	122648300	18	0.00378130172543895	-5.15467412071738	ENSMUSG00000034613	Ppm1h
10	124833901	124834900	17	0.046941408118445	-6.47550776583035	ENSMUSG00000112283	NA
10	126894701	126895700	20	0.0334920886542592	-5.14363321013194	ENSMUSG00000040502	Marchf9
10	126904301	126905300	38	0.0185255073458731	5.61509098174789	ENSMUSG00000006736	Tspan31
10	126959801	126960900	29	0.0148940504883089	-5.98053609466153	ENSMUSG00000040462	Os9
10	126977201	126978400	12	0.00189458628288716	-7.06679762246719	ENSMUSG00000088672	Gm23664
10	127174201	127175300	18	0.0308606472321163	5.59275929263862	ENSMUSG00000025407	Gli1
10	127417501	127418500	39	0.0158575197727117	-6.07363932321519	ENSMUSG00000040249	Lrp1
10	127594801	127595800	22	0.0419709623864741	6.83385579937303	ENSMUSG00000089789	Rdh1
10	127892801	127894400	16	0.0264048360487804	-7.4732458835067	ENSMUSG00000071072	Ptges3
10	127931901	127933000	15	0.0242806360603327	-5.42506910950426	ENSMUSG00000040054	Baz2a
10	128092201	128093300	20	0.034736048885063	-5.66990071759497	ENSMUSG00000051716	Apon
10	128419901	128420900	10	0.0437569422253099	-6.52691563569676	ENSMUSG00000098592	Mir6917
10	128460901	128462000	20	0.0197257447657882	-6.05523364219742	ENSMUSG00000025362	Rps26
10	128462801	128463900	14	0.0055455704697502	8.04489209107982	ENSMUSG00000025362	Rps26
10	128576601	128577900	37	0.0395954919669485	7.76733805149805	ENSMUSG00000025357	Dgka
10	128581401	128582700	16	0.00745813031314484	7.80345184893325	ENSMUSG00000025357	Dgka
10	128581801	128582800	14	0.00745813031314484	7.80345184893325	ENSMUSG00000064030	Pym1
10	128641801	128642900	24	0.0161161787139964	-6.11050473529548	ENSMUSG00000025354	Dnajc14
10	128758101	128759100	26	0.034804269239293	5.59768869628025	ENSMUSG00000025350	Rdh5
10	128907501	128908800	14	0.0177169173837008	-7.67460356038367	ENSMUSG00000107748	NA
10	129750201	129751500	16	0.0308297328693408	6.33921955543776	ENSMUSG00000063715	Olfr816
10	130377001	130378100	23	0.000997899287138539	-8.31966121050628	ENSMUSG00000112742	NA
11	3216601	3217600	19	0.00557116601575817	-5.0186064563262	ENSMUSG00000020457	Drg1
11	3248201	3249200	15	0.0375080159058355	5.02748745384284	ENSMUSG00000020453	Patz1
11	3402701	3404000	78	0.0216394710518301	8.71781570894597	ENSMUSG00000034587	8430429K09Rik
11	3578001	3579000	17	0.0208719956044378	6.74090822441956	ENSMUSG00000084310	NA
11	4168301	4169600	16	0.011355311674059	-7.94577085573394	ENSMUSG00000020424	Castor1
11	5098701	5100500	17	0.00788372200047462	-8.01807108670995	ENSMUSG00000034164	Emid1
11	5466701	5468100	29	0.0141813571435645	5.90634359420015	ENSMUSG00000020484	Xbp1
11	5846701	5848500	10	0.0030840230866536	-5.71530599897819	ENSMUSG00000020469	Myl7
11	6224901	6226000	13	0.00231996024172113	6.10467460131223	ENSMUSG00000004394	Tmed4
11	6600101	6601300	16	0.0305023930595909	6.09355334234852	ENSMUSG00000086373	Gm11978
11	8989001	8990200	11	0.0115887107046978	6.36061377396346	ENSMUSG00000040985	Sun3
11	9141301	9142300	27	0.00821349709512753	-5.12436546920634	ENSMUSG00000004668	Abca13
11	11974601	11975600	32	0.00229535597463616	6.16207624098309	ENSMUSG00000020176	Grb10
11	16206601	16207700	24	0.00907836961917681	-5.98999132454346	ENSMUSG00000048834	Vstm2a
11	16957801	16959000	32	0.0334274746047495	-5.61384282989282	ENSMUSG00000020120	Plek
11	18441801	18443300	14	0.0354153533304918	-9.05903214347498	ENSMUSG00000085675	Gm12022
11	18971701	18972900	12	0.0238743397973051	-7.78641908206837	ENSMUSG00000020160	Meis1
11	20063301	20064500	14	0.00183320160364002	6.71573491627051	ENSMUSG00000020152	Actr2
11	22921501	22922600	30	7.11789557394974e-06	5.06256498621572	ENSMUSG00000044068	Zrsr1
11	22922801	22924200	16	0.00699998199117234	6.27313795566457	ENSMUSG00000044068	Zrsr1
11	23254601	23255700	14	0.0214263974378293	6.39114724480578	ENSMUSG00000056342	Usp34
11	23582101	23583200	35	0.0006301036237773	-9.01841653236899	ENSMUSG00000042208	Sanbr
11	26541101	26542100	15	0.0361960530671334	-5.95900206578739	ENSMUSG00000064090	Vrk2
11	29774701	29776000	13	3.19755723733059e-08	5.87827636375057	ENSMUSG00000078157	Fem1al
11	31771801	31772800	17	0.0125578604464417	-5.7705143215832	ENSMUSG00000085772	D630024D03Rik
11	31773801	31774800	52	0.0380989758431413	5.67028567028567	ENSMUSG00000085772	D630024D03Rik
11	31782001	31783200	13	0.0400605324304178	6.52217204700454	ENSMUSG00000086335	NA
11	31914601	31916000	19	0.0426980832651602	7.4361320675691	ENSMUSG00000020299	4930524B15Rik
11	31952801	31953900	13	0.0388985280109099	7.7683466573278	ENSMUSG00000020297	Nsg2
11	32151301	32152500	32	0.0133116972367682	7.22369508788235	ENSMUSG00000020279	Il9r
11	32485701	32486900	28	0.0384036317268575	5.43127694603415	ENSMUSG00000020272	Stk10
11	33098501	33099800	11	0.0170610681120992	-6.61587129960675	ENSMUSG00000057967	Fgf18
11	33113301	33114300	29	2.2683859923323e-05	5.63594735437473	ENSMUSG00000057113	Npm1
11	34051301	34052500	28	0.0103196710756842	-6.04639983240252	ENSMUSG00000085684	4930469K13Rik
11	34767701	34769000	19	0.0446358884331827	-7.51819594956105	ENSMUSG00000085090	NA
11	35068201	35069200	14	0.003213734851261	-6.67288864497909	ENSMUSG00000056427	Slit3
11	40581201	40582400	32	0.0265186468402309	6.05020594087933	ENSMUSG00000042032	Mat2b
11	42213901	42214900	29	0.0170953895418381	16.7591564927858	ENSMUSG00000020428	Gabra6
11	43277001	43279200	24	0.0066195852103296	-6.70674812052055	ENSMUSG00000084889	NA
11	43279301	43280300	24	0.00189678597619524	5.16887234749469	ENSMUSG00000084889	NA
11	43637301	43638300	11	0.0297891573467998	5.52746775872021	ENSMUSG00000041278	Ttc1
11	43791901	43793100	17	0.0174403766847803	-7.26385634340407	ENSMUSG00000050541	Adra1b
11	44288001	44291600	10	0.0106900008467577	-6.64597172924785	ENSMUSG00000004296	Il12b
11	44370601	44372300	14	0.00968676902892271	-6.36245168486236	ENSMUSG00000082750	NA
11	45051501	45052600	25	0.0454605275161297	-6.30239273668605	ENSMUSG00000087089	NA
11	46017801	46019200	18	0.00225093990965911	-6.87338576140844	ENSMUSG00000011256	Adam19
11	46200201	46201200	19	0.023226045815739	-5.04215412305215	ENSMUSG00000020340	Cyfip2
11	46276401	46277900	15	6.04055265937733e-05	9.65991269818078	ENSMUSG00000020395	Itk
11	46279801	46282500	20	0.0166348436402994	6.62128981216967	ENSMUSG00000020395	Itk
11	48716001	48717100	24	0.0107518117483492	5.42805038154702	ENSMUSG00000040350	Trim7
11	48976901	48977900	19	0.0180494834409108	7.09595135451714	ENSMUSG00000040328	Olfr56
11	49136501	49137500	28	0.0302528303203509	-6.19959990342496	ENSMUSG00000020346	Mgat1
11	49588601	49589600	19	0.0330880654788247	-8.72227675449571	ENSMUSG00000081570	Gm12192
11	50269801	50271000	10	0.0247919061174884	5.91408592483309	ENSMUSG00000007850	Hnrnph1
11	50777201	50778400	31	0.0041338941072601	6.33021990008037	ENSMUSG00000048728	Zfp454
11	51151201	51152500	22	0.0229052544757754	5.61621036864443	ENSMUSG00000045942	BC049762
11	52056701	52058100	27	0.0030880086773407	-6.17363137643625	ENSMUSG00000108218	NA
11	52164801	52166300	20	0.0031241464755746	7.3885860071737	ENSMUSG00000000782	Tcf7
11	52170001	52171800	23	0.0255573705397584	5.99067112133305	ENSMUSG00000000782	Tcf7
11	53348301	53349400	31	0.0127660890566886	-6.27834006011005	ENSMUSG00000018387	Shroom1
11	53526101	53527100	30	0.0393084992595956	6.42694781097051	ENSMUSG00000020383	Il13
11	53620501	53621500	14	0.0140086014941248	-5.46708095493882	ENSMUSG00000083986	NA
11	53625501	53626600	12	0.0138200303401369	6.10983261498184	ENSMUSG00000083986	NA
11	53683701	53684700	12	0.0263041765190252	-5.45626462036247	ENSMUSG00000081769	Gm12216
11	53740701	53741700	41	0.0398515853598166	-6.44510684029935	ENSMUSG00000081769	Gm12216
11	53991701	53992900	24	0.00647682714799713	-5.76744540782921	ENSMUSG00000018906	P4ha2
11	54003101	54004400	16	0.000274596067696562	-6.5934857339612	ENSMUSG00000018906	P4ha2
11	54226201	54227300	20	0.0326116712648515	-5.09339290999922	ENSMUSG00000020333	Acsl6
11	54751801	54752800	22	0.0218643827903417	7.50992506733728	ENSMUSG00000020268	Lyrm7
11	54792701	54794000	36	6.89693206697835e-06	-6.39882619641949	ENSMUSG00000018339	Gpx3
11	54989101	54990200	19	0.0146997975797742	5.46690887495322	ENSMUSG00000000594	Gm2a
11	55094001	55095000	19	0.0481295023363854	-7.42886266697946	ENSMUSG00000020261	Slc36a1
11	56902801	56903900	13	0.0430354980862442	6.8243045777198	ENSMUSG00000020524	Gria1
11	57407801	57408800	21	0.028662273616561	6.52358382386667	ENSMUSG00000020523	Fam114a2
11	57465301	57466500	21	0.0289108648573978	-6.98486721355416	ENSMUSG00000086028	NA
11	58029601	58030800	27	0.0320013552749925	5.18787482136473	ENSMUSG00000037275	Gemin5
11	58162201	58163200	21	0.0313460198639158	-6.70119752330408	ENSMUSG00000069873	4930438A08Rik
11	58851901	58852900	38	1.63389079061531e-07	-6.37805227430321	ENSMUSG00000080152	H3f4
11	59099901	59100900	29	0.00884711656349665	-5.38395465203372	ENSMUSG00000020441	2310033P09Rik
11	59195501	59196900	19	0.0223714763338442	6.17867549960901	ENSMUSG00000000126	Wnt9a
11	59416401	59417900	13	0.0117063127714984	-7.30400152438885	ENSMUSG00000020472	Zkscan17
11	59487001	59488000	26	0.0393685015232556	-6.57247351540979	ENSMUSG00000048919	Olfr223
11	59551901	59552900	15	0.0153400131316354	5.39459660553411	ENSMUSG00000005417	Mprip
11	59785401	59787300	16	0.000200764578098892	-6.98122724767194	ENSMUSG00000084766	NA
11	59856301	59857500	19	0.021430195289941	-6.12047495021399	ENSMUSG00000049892	Rasd1
11	59994801	59995900	27	0.0474904372910317	-5.43033149664325	ENSMUSG00000062115	Rai1
11	60241901	60243300	12	0.000989932332312896	7.32522985410625	ENSMUSG00000000538	Tom1l2
11	60720201	60721200	21	0.0182606477647666	-9.51286309260508	ENSMUSG00000042569	Dhrs7b
11	61067101	61068200	15	0.0335315334694108	8.6899863556901	ENSMUSG00000042506	Usp22
11	61099401	61100400	35	0.0465040623025055	-5.40000217185922	ENSMUSG00000019102	Aldh3a1
11	61345101	61346100	12	0.0106816600870469	8.17425653455227	ENSMUSG00000010086	Rnf112
11	62643801	62644800	20	0.0417669939140805	5.98447154515088	ENSMUSG00000096083	NA
11	62893401	62894400	22	0.025610756164135	-6.78754471438854	ENSMUSG00000087604	Cdrt4os1
11	63019501	63020600	16	0.024558898204675	5.63041582248184	ENSMUSG00000018217	Pmp22
11	64324901	64326000	42	0.0181332290670902	-6.12141522701703	ENSMUSG00000047759	Hs3st3a1
11	67344801	67346100	19	0.00971015006455962	-6.33068348353189	ENSMUSG00000033066	Gas7
11	68391201	68392700	12	0.0355874368112442	-5.20106230561639	ENSMUSG00000046207	Pik3r6
11	68443601	68445400	13	6.9647697905959e-08	-7.49727702618478	ENSMUSG00000046207	Pik3r6
11	68444501	68445500	16	6.9647697905959e-08	-7.49727702618478	ENSMUSG00000048329	Mfsd6l
11	68476901	68477900	19	0.027075547473065	6.94410280257386	ENSMUSG00000045915	Ccdc42
11	68583901	68584900	27	0.0214065227992582	-5.41973649372029	ENSMUSG00000020900	Myh10
11	68864501	68865600	23	0.000522192912615178	6.30108902126318	ENSMUSG00000032892	Rangrf
11	68957701	68958800	25	0.00793150458822929	6.98660551723562	ENSMUSG00000020895	Tmem107
11	68991101	68992300	18	0.00109922876039932	-6.53297727036613	ENSMUSG00000020893	Per1
11	69355801	69357300	10	0.00233849196719543	-5.59532963125176	ENSMUSG00000005237	Dnah2
11	69512801	69513800	19	0.0171354340924487	-5.19859473248451	ENSMUSG00000069835	Sat2
11	69576201	69577300	15	0.0326905870040122	7.6639543479156	ENSMUSG00000089669	Tnfsf13
11	69685101	69686100	17	0.025664036214658	-5.07455917995006	ENSMUSG00000041189	Chrnb1
11	69803801	69805000	10	1.21680828191535e-08	7.30861316549861	ENSMUSG00000023170	Gps2
11	69837701	69838700	28	0.00498447132689757	-7.65119559502399	ENSMUSG00000018566	Slc2a4
11	69887801	69889300	17	0.0100500290948006	-7.48794385522393	ENSMUSG00000018572	Phf23
11	70105501	70106600	35	0.0240011624678343	5.25185179703402	ENSMUSG00000040938	Slc16a11
11	70317801	70318800	26	0.0467880134679787	-6.9482937207805	ENSMUSG00000082370	Gm12313
11	70411101	70412200	10	8.73441983264512e-08	-5.87518789843613	ENSMUSG00000046811	Gltpd2
11	70431201	70432300	39	0.00309915223589833	-5.69747417470712	ENSMUSG00000072768	NA
11	70547201	70548200	35	0.00697429408668094	6.04757626686343	ENSMUSG00000060600	Eno3
11	70589801	70590900	23	0.00154317348747172	-9.01675439852422	ENSMUSG00000057054	Inca1
11	70652501	70653500	10	0.0231814587207138	8.27928034174594	ENSMUSG00000082983	NA
11	70738501	70739600	36	0.0111043060619043	-9.65237947720901	ENSMUSG00000020817	Rabep1
11	70924201	70925200	24	0.00254525741975827	-6.84184058243331	ENSMUSG00000018451	6330403K07Rik
11	72157901	72159000	25	7.31296269850626e-07	7.30722488246358	ENSMUSG00000020805	Slc13a5
11	72232801	72234300	16	0.0196910731161939	-6.28145927240888	ENSMUSG00002075082	NA
11	72378601	72379700	18	0.0229740932096013	6.53698640357448	ENSMUSG00000040447	Spns2
11	72440201	72441200	11	0.0434194967081859	5.10730727194445	ENSMUSG00000020798	Spns3
11	72496901	72497900	18	0.00505068279856148	5.00308657777822	ENSMUSG00000020794	Ube2g1
11	72685301	72686300	13	0.000280718591968842	-5.51490790461671	ENSMUSG00000057778	Cyb5d2
11	72733101	72734700	11	0.0145922818375081	-8.59479176854793	ENSMUSG00000055670	Zzef1
11	72841701	72843100	11	0.00345176808434141	6.37819756535994	ENSMUSG00002075500	NA
11	72940101	72941300	19	0.031935222775277	7.63455747564759	ENSMUSG00000020783	Ncbp3
11	73217401	73218600	16	0.0173505088062947	6.39109490662525	ENSMUSG00000020774	Aspa
11	75079701	75080900	15	0.00112916067171844	-6.30274318948467	ENSMUSG00000078789	Dph1
[truncated: 3,317 more rows]
