# Supplementary material for: Methylation changes induced by a glycodendropeptide immunotherapy and associated to tolerance in mice
Source: Front Immunol. 2022 Dec 14;13:1094172. doi: 10.3389/fimmu.2022.1094172 (PMC9832389; doi:10.3389/fimmu.2022.1094172)
Supplement: Supplementary file 3 [file Table_2.xlsx]

## Sheet: slit2_exclusive_terms
ID	Description	GeneRatio	BgRatio	pvalue	p.adjust	qvalue	geneID	Count
GO:0019724	B cell mediated immunity	52/2533	224/22893	1.53429754935773e-07	0.000118140911300545	0.000101304014508909	Inpp5d/Cd55/Cfh/Xcl1/Fcgr2b/Fcgr3/Fcer1a/Cr2/Traf3ip2/Ifng/6030468B19Rik/Batf/Igha/Ighm/Ighv2-7/Ighv7-2/Ighv16-1/Ighv9-1/Ighv9-3/Ighv7-3/Ighv14-4/Ighv3-5/Ighv10-3/Ighv1-42/Ighv1-43/Ighv1-47/Ighv8-4/Ighv1-55/Ighv1-56/Ighv1-64/Ighv1-74/Ighv1-76/Ighv1-78/Ighv1-82/Mbl1/Csf2rb2/Ccr6/H2-Oa/H2-DMa/H2-Eb2/Tnf/Cd70/Tcirg1/Fas/Shld1/Il2/Fcgr1/Ung/Slc15a4/C1s2/Tgfb1/Cd19	52
GO:0001578	microtubule bundle formation	34/2533	124/22893	3.72547227936618e-07	0.000254987880454396	0.000218648185939877	Dnah7b/Dnah7c/Dnah7a/Nckap5/Nav1/Map7/Armc2/Tpgs1/Gas2l1/Dnah2/Gas2l2/Dnah17/Ccdc40/Ak7/Dnah5/Spag1/Ttll1/Cfap91/Cfap44/Rsph1/Mtcl1/Trim36/Cfap58/Spef1/Trim46/Dnai3/Tekt2/Cfap69/Drc1/Ccdc63/Lrguk/Ttc26/Gas8/Ulk4	34
GO:0050853	B cell receptor signaling pathway	30/2533	116/22893	6.49151290061414e-06	0.00285626567627022	0.00244920388987081	Gps2/Igha/Ighm/Ighv2-7/Ighv7-2/Ighv16-1/Ighv9-1/Ighv9-3/Ighv7-3/Ighv14-4/Ighv3-5/Ighv10-3/Ighv1-42/Ighv1-43/Ighv1-47/Ighv8-4/Ighv1-55/Ighv1-56/Ighv1-64/Ighv1-74/Ighv1-76/Ighv1-78/Ighv1-82/Blk/Nfam1/Ms4a1/Blnk/Lat2/Cd19/Bmx	30
GO:0060219	camera-type eye photoreceptor cell differentiation	15/2533	40/22893	1.17995953549319e-05	0.00476341154246792	0.00408455213945728	Cnga3/Cfh/Ahi1/Sox9/Ttc8/Slc4a7/Rpgrip1/Sox8/Cabp4/Rom1/Pde6c/Crb2/Casz1/Prom1/Mir182	15
GO:0006956	complement activation	31/2533	126/22893	1.37143482737308e-05	0.00476341154246792	0.00408455213945728	Cd55/Cfh/Cr2/Cfd/Igha/Ighm/Ighv2-7/Ighv7-2/Ighv16-1/Ighv9-1/Ighv9-3/Ighv7-3/Ighv14-4/Ighv3-5/Ighv10-3/Ighv1-42/Ighv1-43/Ighv1-47/Ighv8-4/Ighv1-55/Ighv1-56/Ighv1-64/Ighv1-74/Ighv1-76/Ighv1-78/Ighv1-82/Mbl1/Rgcc/Il1b/A2m/C1s2	31
GO:0043010	camera-type eye development	69/2533	374/22893	1.3829223775118e-05	0.00476341154246792	0.00408455213945728	Cnga3/Cryba2/Igfn1/Cacna1s/Cfh/Tgfb2/Rd3/Ahi1/Cfd/Frs2/Limk2/Ikzf1/Spred2/Myh10/Nf1/Grn/Sox9/Sox11/Ttc8/Slc6a3/Slc4a7/Opn4/Bmp4/Rpgrip1/Uchl3/Acvrl1/Rarg/Dlg1/Crybg3/Dscam/Sox8/Ring1/Srf/Twsg1/Tcirg1/Cabp4/Rom1/Rbp4/Pde6c/Hps1/Gata3/Rxra/Crb2/Dll4/Nphp1/Notch2/Chd7/Tgfbr1/Jun/Hdac1/Casz1/Smarcd3/Prom1/Crybb1/Kdm2b/Ache/Tspan12/Mir182/Tulp3/Crx/Tgfb1/Cdkn1c/Pou4f2/Tmem231/Maf/Cdon/Bfsp2/Lamb2/Nhs	69
GO:0060562	epithelial tube morphogenesis	72/2533	395/22893	1.39190597020167e-05	0.00476341154246792	0.00408455213945728	Cxcr2/Tgfb2/Esr1/Ahi1/Stox1/Ipmk/Specc1l/Tmtc3/Lgr5/Timeless/Cobl/Kat2a/Etv4/Hdac5/Sox9/Ccdc40/Gdf7/Sox11/Asb2/Ryr2/Irx1/Dlg5/Wnt5a/Bmp4/Nfatc4/Fzd3/Zic5/Adamts12/Stk3/Ext1/Acvrl1/Rarg/Dvl3/Dlg1/Casr/Arl13b/Sox8/Tnf/Srf/Ptk7/Fgf1/Gata3/Notch1/Mdk/Cd44/Spint1/Dll4/Gzf1/Ctsz/Lama5/Hey1/Sfrp2/Notch2/Csf1/Npnt/Stil/Pik3cd/Fzd1/Sema3e/Pkd2/Pxn/Tctn1/Kdm2b/Wnt2/Hoxa5/Tacstd2/Tulp3/Vasp/Tgfb1/Tead1/Tbx6…	72
GO:1901652	response to peptide	75/2533	419/22893	1.78820687378736e-05	0.00579755491712114	0.00497131417876177	Oprk1/Col3a1/Stat4/Fcgr2b/Slc30a10/Sirt1/Cyp27b1/Timeless/Grb10/Pdk2/Socs7/Stat3/Socs3/Gcgr/Zfp36l1/Serpina3f/Erbin/C1qtnf9/Slc39a14/Tbc1d4/Uchl3/Tns2/Ccnd3/Lpin2/Lhcgr/Cdo1/Adrb2/Anxa1/Kank1/Rbp4/Sorbs1/Gpam/Vwa2/Echdc3/Cacna1b/Notch1/Nr4a2/Gatm/Il1b/Prnp/Trib3/Soga1/Lpin3/Ptpn1/Pld1/Mgarp/Foxo1/Ptpn22/Nfkb1/Chmp5/Nr4a3/Dennd4c/Eif2b3/Slc2a1/Slc9a1/Pxn/Ache/Irf5/Ghrhr/Reg3b/Pparg/Cyfip1/Ptpre/In…	75
GO:0006910	phagocytosis, recognition	26/2533	99/22893	1.95264296024174e-05	0.00601414031754455	0.00515703282868054	Fcgr3/Myo18a/Igha/Ighm/Ighv2-7/Ighv7-2/Ighv16-1/Ighv9-1/Ighv9-3/Ighv7-3/Ighv14-4/Ighv3-5/Ighv10-3/Ighv1-42/Ighv1-43/Ighv1-47/Ighv8-4/Ighv1-55/Ighv1-56/Ighv1-64/Ighv1-74/Ighv1-76/Ighv1-78/Ighv1-82/Fcgr1/Klrh1	26
GO:0050864	regulation of B cell activation	44/2533	212/22893	2.80603984883434e-05	0.00785691157673615	0.00673718084279939	Inpp5d/Fcgr2b/Ifng/Peli1/Il13/Il5/Tnfrsf13b/Zfp36l1/Igha/Ighm/Ighv2-7/Ighv7-2/Ighv16-1/Ighv9-1/Ighv9-3/Ighv7-3/Ighv14-4/Ighv3-5/Ighv10-3/Ighv1-42/Ighv1-43/Ighv1-47/Ighv8-4/Ighv1-55/Ighv1-56/Ighv1-64/Ighv1-74/Ighv1-76/Ighv1-78/Ighv1-82/Blk/Nfam1/Btla/Fas/Bmi1/Shld1/Ada/Il2/Laptm5/Bst1/Slc15a4/Tgfb1/Cd19/Hmgb3	44
GO:0048872	homeostasis of number of cells	67/2533	369/22893	3.08764246987673e-05	0.00826951200627853	0.00709097936560248	Stat4/Cxcr2/Inpp5d/Cfh/Fcgr2b/Zbtb18/Tgfb2/Map7/Traf3ip2/Chst3/Kitl/Ifng/Gas2l1/Ikzf1/Trim58/Tnfrsf13b/Nle1/Stat3/Sox9/Rac3/Zfp36l1/Smad5/Fancc/F2r/Ppp3cb/Rps24/Bmp4/Ext1/Rbfox2/Lgals2/Slc11a2/Acvr1b/Hspa1a/Rhag/Srf/Epas1/Rps14/Fech/Pmaip1/Tcirg1/Anxa1/Fas/Gpam/Gata3/Bmi1/Notch1/Cd44/Ada/Mecom/Il2/Nbea/P2ry14/Csf1/Pik3cd/Slc15a4/Hoxa5/Gata2/Tgfb1/Klf13/Kcnq1/Ank1/Jam3/Il18/Bcl2a1a/Il20rb/Alas1/Zfx	67
GO:0048880	sensory system development	75/2533	428/22893	3.75064744193178e-05	0.00834923984880987	0.00715934476441011	Stau2/Cnga3/Cryba2/Igfn1/Cacna1s/Cfh/Atf6/Tgfb2/Rd3/Ahi1/Cfd/Frs2/Limk2/Ikzf1/Spred2/Myh10/Nf1/Stat3/Grn/Sox9/Sox11/Ttc8/Slc6a3/Isl1/Slc4a7/Opn4/Bmp4/Rpgrip1/Uchl3/Nipbl/Acvrl1/Rarg/Dlg1/Crybg3/Dscam/Sox8/Ring1/Srf/Twsg1/Tcirg1/Cabp4/Rom1/Rbp4/Pde6c/Hps1/Gata3/Rxra/Pbx3/Crb2/Dll4/Nphp1/Notch2/Chd7/Tgfbr1/Jun/Hdac1/Casz1/Smarcd3/Prom1/Crybb1/Kdm2b/Ache/Tspan12/Mir182/Tulp3/Crx/Tgfb1/Cdkn1c/Pou4f2/…	75
GO:0002274	myeloid leukocyte activation	51/2533	261/22893	3.77617752579945e-05	0.00834923984880987	0.00715934476441011	Il18rap/Cxcr2/Slc11a1/Fcgr4/Fcgr3/Fcer1a/Stx11/Traf3ip2/Itgb2/Ifng/Il13/Trpv1/Myo18a/Grn/Cd300lf/Snhg20/Batf/Dnase1l3/Wnt5a/Ctsg/Blk/Rac2/Ifngr2/Aif1/Tnf/Ttbk1/Tslp/Batf2/Ms4a2/Anxa1/Il33/Nmi/Rasgrp1/Cst7/Notch2/Nr4a3/Jun/Ptafr/Rhoh/Anxa3/Lat2/Gata2/Pparg/C5ar1/Tgfb1/Mrgpra1/Mrgpra4/Mrgprb5/Ptpre/Il18/Hyal2	51
GO:0045860	positive regulation of protein kinase activity	64/2533	357/22893	6.79259808622528e-05	0.012306589473867	0.010552711206402	Slc11a1/Cops8/Kif14/Fcer1a/Tgfb2/Stox1/Sirt1/Kitl/Ifng/Il23a/Il12b/Pik3r6/Cdk5r1/Ern1/Axin2/Tcl1b1/Wnt5a/C1qtnf9/Adra1a/Htr2a/Tnfsf11/Rgcc/Bora/Pibf1/Prlr/Emp2/Dvl3/Dlg1/Cd86/Snx9/Map3k4/Tnf/Ttbk1/Ccnd3/Fgf1/Adrb2/Vldlr/Traf2/Rasgrp1/Il1b/Cdc25b/Prnp/Ptpn1/Edn3/Rapgef2/Csf1/Tnfsf15/Lrp8/Stil/Pkd2/Pxn/Camkk2/Camk1/Ccnd2/Tgfb1/Cib1/Tead1/Il18/Chrna3/Csk/Map2k5/Ddx3x/Maged1/Syap1	64
GO:1902622	regulation of neutrophil migration	16/2533	51/22893	7.78445976208863e-05	0.0129600735498557	0.0111130637513971	Cxcr2/Xcl1/Il23a/Thbs4/Ptger4/Rac2/Tnfaip6/Mdk/Il1a/Il1b/Bst1/Rhoh/C3ar1/C5ar1/Jam3/Mpp1	16
GO:0070663	regulation of leukocyte proliferation	51/2533	269/22893	8.51417084411864e-05	0.0138019190525713	0.0118349333229328	Zap70/Inpp5d/Cd55/Tnfsf18/Xcl1/Fcgr2b/Kitl/Ifng/Il23a/Peli1/Il12b/Il13/Il5/Tnfrsf13b/Prkar1a/Sox11/Ighm/Dlg5/Bmp4/Lgals3/Blk/Csf2rb2/Rac2/Dlg1/Cd86/Btla/Btnl2/Aif1/Twsg1/Anxa1/Il33/Gpam/Bmi1/Mapk8ip1/Cd44/Il1a/Il1b/Prnp/Ada/Il2/Ptpn22/Csf1/Laptm5/Bst1/Slc7a1/Tgfb1/Spn/Sh3rf1/Il18/Il20rb/Efnb1	51
GO:0001781	neutrophil apoptotic process	7/2533	12/22893	9.62251282506763e-05	0.0141379636223727	0.0121230863733879	Cxcr2/Fcgr2b/Ifng/Anxa1/Cd44/Pik3cd/Il18	7
GO:0032725	positive regulation of granulocyte macrophage colony-stimulating factor production	7/2533	12/22893	9.62251282506763e-05	0.0141379636223727	0.0121230863733879	Fcer1a/Il23a/Il12b/Isl1/Rasgrp1/Il1b/Il18	7
GO:0008037	cell recognition	45/2533	230/22893	0.000101535477715332	0.0142149668801465	0.0121891154826683	Cntn2/Fcgr3/Prf1/Mypn/Zpbp/Myo18a/Cdk5r1/Igha/Ighm/Ighv2-7/Ighv7-2/Ighv16-1/Ighv9-1/Ighv9-3/Ighv7-3/Ighv14-4/Ighv3-5/Ighv10-3/Ighv1-42/Ighv1-43/Ighv1-47/Ighv8-4/Ighv1-55/Ighv1-56/Ighv1-64/Ighv1-74/Ighv1-76/Ighv1-78/Ighv1-82/Wnt5a/Lgals3/Ext1/Arsa/Tnp2/Ephb3/Dlg1/Dscam/Dock8/Fcgr1/Aldoart1/Klrh1/Izumo1/Aldoa/L1cam/Msn	45
GO:0032604	granulocyte macrophage colony-stimulating factor production	8/2533	16/22893	0.000125874171059247	0.0164975509303183	0.0141463962010146	Slamf9/Fcer1a/Il23a/Il12b/Isl1/Rasgrp1/Il1b/Il18	8
GO:0006023	aminoglycan biosynthetic process	16/2533	54/22893	0.0001658302147199	0.0201082191795883	0.0172424886950058	B3gnt7/Chst3/Ptger4/Ext1/Ccnd3/Chsy3/B3gat3/Chst1/Il1b/Nfkb1/Chst12/Tgfb1/Ap2a1/B3gnt3/B3gnt9/Chst7	16
GO:0003007	heart morphogenesis	52/2533	283/22893	0.000166480386064773	0.0201082191795883	0.0172424886950058	Tnni1/Tnnt2/Tgfb2/Ahi1/Axin2/Sox9/Ccdc40/Gaa/Sox11/Asb2/Ryr2/Isl1/Wnt5a/Bmp4/Nipbl/Ext1/Acvrl1/Mrtfb/Dvl3/Heg1/Arl13b/Lemd2/Srf/Alpk2/Rbp4/Gata3/Notch1/Rxra/Atf2/Actc1/Dll4/Snai1/Hey1/Sfrp2/Notch2/Chd7/Tgfbr1/Jun/Stil/Heyl/Cdc42/Ube4b/Fzd1/Smarcd3/Pkd2/Myl2/Eln/Wnt2/Tgfb1/Tead1/Tbx6/Tafazzin	52
GO:0007517	muscle organ development	63/2533	363/22893	0.000198649730111507	0.0223517075918554	0.0191662455051145	Msc/Col3a1/Hdac4/Tnni1/Tnnt2/Cacna1s/Zbtb18/Tgfb2/Plagl1/Sirt1/Arid5b/Nf1/Hdac5/Sox11/Etv1/Fos/Asb2/Ryr2/Hmgcr/Isl1/Wnt5a/Bmp4/Klf5/Plec/Scn8a/Mrtfb/Heg1/Popdc2/Rcan1/Sox8/Lemd2/Flot1/Mir145a/Adrb2/Tll2/Tcf7l2/Notch1/Rxra/Mettl8/Alx4/Actc1/Dll4/Lama5/Myt1/Hey1/Lmna/Chd7/Tgfbr1/Heyl/Selenon/Id3/Ube4b/Fzd1/Myl2/Eln/Wnt2/Lncpint/Tgfb1/Cdon/Hdac6/Xk/Emd/Tafazzin	63
GO:0003222	ventricular trabecula myocardium morphogenesis	8/2533	17/22893	0.000214705999545034	0.0230474699832522	0.0197628510553588	Tgfb2/Heg1/Notch1/Dll4/Hey1/Chd7/Tgfbr1/Ube4b	8
GO:0002673	regulation of acute inflammatory response	15/2533	50/22893	0.000226012507456211	0.0235972380666146	0.0202342687317621	Fcgr2b/Fcgr3/Fcer1a/F12/Dnase1l3/Tnfsf11/Tnf/Ptges/Il1b/Ash1l/Fcgr1/Park7/Pparg/Spn/Il20rb	15
GO:1903522	regulation of blood circulation	49/2533	266/22893	0.00023741916758011	0.0243750345382246	0.0209012172441577	Per2/Hdac4/Tnnt2/Nos1ap/Tgfb2/Sirt1/Ifng/Smtn/Smtnl2/P2rx1/Trpv1/Asic2/Gjd3/Jup/Gaa/Ryr2/Hrh2/F2r/Hmgcr/Isl1/Cacna1d/Adra1a/Stc1/Htr2a/Rbfox2/Dlg1/Casr/Popdc2/Kcne1/Epas1/Calm2/Adrb2/Cacna1b/Avp/Ada/Edn3/Il2/Ank2/Slc9a1/Nmu/Myl2/Tbxas1/Calm3/Hrc/Glrx3/Kcnq1/Mmp2/Kcnj5/Avpr2	49
GO:0002526	acute inflammatory response	25/2533	108/22893	0.000252688283229767	0.0246724003424139	0.0211562038479551	Cxcr2/Fcgr2b/Fcgr3/Fcer1a/Trpv1/Stat3/F12/Dnase1l3/Tnfsf11/Ext1/Ano6/Tnf/Ptges/Il1a/Il1b/Ash1l/Fcgr1/Park7/Reg3b/Pparg/Saa3/Spn/Sigirr/Il20rb/F8	25
GO:0042098	T cell proliferation	43/2533	226/22893	0.000270867468054549	0.0248308852421617	0.0212921022120928	Zap70/Slc11a1/Cd55/Tnfsf18/Xcl1/Itgb2/Ifng/Il23a/Peli1/Il12b/Prkar1a/Dlg5/Bmp4/Lgals3/Rac2/Dlg1/Cd86/Btla/Btnl2/Aif1/Ccnd3/Twsg1/Anxa1/Dock8/Gpam/Bmi1/Mapk8ip1/Cd44/Rasgrp1/Il1a/Il1b/Prnp/Il2/Ptpn22/Laptm5/Slc7a1/Tgfb1/Spn/Sh3rf1/Il18/Il20rb/Msn/Efnb1	43
GO:0051403	stress-activated MAPK cascade	46/2533	247/22893	0.000280907381499671	0.0248308852421617	0.0212921022120928	Oprk1/Rb1cc1/Phlpp1/Fcgr2b/Tgfb2/Per1/Gps2/Pafah1b1/Nbr1/Dusp3/Dact1/Zfp36l1/Hmgcr/Wnt5a/Bmp4/Tnfrsf19/Tnfsf11/Ptger4/Stk3/Igfbp6/Fgf12/Dlg1/Casr/Map3k4/Tnf/Unc5cl/Fas/Traf2/Stk39/Atf2/Mapk8ip1/Rasgrp1/Il1a/Il1b/Mecom/Foxo1/Sfrp2/Ptpn22/Nfkb1/Ankrd6/Cdc42/Rell1/Sh3rf1/Ulk4/Igbp1/Mid1	46
GO:0032872	regulation of stress-activated MAPK cascade	40/2533	206/22893	0.000281776323325723	0.0248308852421617	0.0212921022120928	Oprk1/Rb1cc1/Phlpp1/Fcgr2b/Tgfb2/Per1/Gps2/Pafah1b1/Nbr1/Dusp3/Dact1/Hmgcr/Wnt5a/Bmp4/Tnfrsf19/Tnfsf11/Stk3/Igfbp6/Dlg1/Map3k4/Tnf/Unc5cl/Fas/Traf2/Stk39/Mapk8ip1/Rasgrp1/Il1a/Il1b/Mecom/Foxo1/Sfrp2/Ptpn22/Ankrd6/Cdc42/Rell1/Sh3rf1/Ulk4/Igbp1/Mid1	40
GO:0046530	photoreceptor cell differentiation	21/2533	85/22893	0.000299811891138784	0.0255829809068739	0.0219370126778355	Cnga3/Cfh/Ahi1/Tug1/Stat3/Sox9/Ttc8/Slc4a7/Rpgrip1/Sox8/Cabp4/Bbs1/Rom1/Pde6c/Notch1/Crb2/Nphp1/Casz1/Prom1/Mir182/Ttc26	21
GO:0002269	leukocyte activation involved in inflammatory response	14/2533	46/22893	0.000307328017387771	0.0255829809068739	0.0219370126778355	Traf3ip2/Ifng/Il13/Trpv1/Grn/Ifngr2/Aif1/Tnf/Ttbk1/Il33/Cst7/Jun/Pparg/C5ar1	14
GO:0007601	visual perception	33/2533	161/22893	0.000337674255226703	0.0267058381770584	0.0228998455181954	Cnnm4/Cnga3/Cryba2/Cfh/Pdc/Atf6/Rd3/Pcdh15/Prcd/Rdh12/Spata7/Ndufs4/Slc4a7/Opn4/Rpgrip1/Gja3/Sema5b/Crybg3/Epas1/Cabp4/Bbs1/Rom1/Rbp4/Pde6c/Myo3a/Dll4/Glrb/Cnga1/Crybb1/Crx/Nob1/Bfsp2/Lamb2	33
GO:0007411	axon guidance	47/2533	258/22893	0.000407272625162943	0.0283114980252915	0.0242766741440384	Cntn2/Nfasc/Tgfb2/Unc5b/Mypn/Ank3/Myh10/Rtn4rl1/Cdk5r1/Etv4/Gdf7/Etv1/Ttc8/Isl1/Wnt5a/Sema3g/Fzd3/Ext1/Rac2/Ephb3/Kalrn/Sema5b/Dscam/Ntn3/Flot1/Lama3/Ablim1/Gata3/Notch1/Chn1/Edn3/Lama5/Sema4a/Efna4/Nr4a3/Artn/Sema3e/Rhoh/Hoxa2/Plxna1/Vasp/Cyfip1/Sema4b/Pou4f2/Lamb2/L1cam/Efnb1	47
GO:0030212	hyaluronan metabolic process	11/2533	32/22893	0.000419374044619136	0.0283114980252915	0.0242766741440384	Ptger4/Ccnd3/Cemip2/Itih5/Tnfaip6/Cd44/Il1b/Nfkb1/Tgfb1/Ap2a1/Hyal2	11
GO:0045662	negative regulation of myoblast differentiation	11/2533	32/22893	0.000419374044619136	0.0283114980252915	0.0242766741440384	Tmem182/Sox9/Bmp4/Cmtm5/Sox8/Tnf/Notch1/Id3/Tgfb1/Ccl17/Il18	11
GO:0060047	heart contraction	44/2533	238/22893	0.000442719986329434	0.0288674785039124	0.0247534188538333	Hdac4/Tnni1/Tnnt2/Nos1ap/Tgfb2/Sirt1/Ifng/Smtn/Trpv1/Gjd3/Jup/Gaa/Ryr2/Smad5/Isl1/Cacna1d/Sgcg/Adra1a/Stc1/Ext1/Rbfox2/Dlg1/Popdc2/Kcne1/Epas1/Calm2/Adrb2/Cacna1b/Actc1/Ada/Edn3/Il2/Ank2/Slc9a1/Cdc42/Nmu/Myl2/Calm3/Hrc/Glrx3/Tnni2/Kcnq1/Kcnj5/Tafazzin	44
GO:0043393	regulation of protein binding	41/2533	218/22893	0.000474658458436198	0.0304018681802676	0.0260691344033805	Bag2/Dnajb2/Hdac4/Pcbd1/Tle5/Hdac5/Tmc8/Dact1/Tert/Plk2/Wnt5a/Bmp4/Nfatc4/Blk/Tnfsf11/Stk3/Tmbim6/Ppp1r2/Tiam1/Flot1/Ttbk1/Adrb2/Mark2/Tcf7l2/Trib3/Ctsz/Rapgef2/Spag8/Tgfbr1/Rpl11/Cdc42/Park7/Smarcd3/Camk1/Ins2/Gas8/Disc1/Pin1/Cdon/Ubash3b/Ttc36	41
GO:1902893	regulation of miRNA transcription	21/2533	88/22893	0.000496011299691189	0.0307299946267756	0.0263504977848872	Hdac4/Tgfb2/Stat3/Sox9/Fos/Tert/Bmp4/Nfatc4/Klf5/Mrtfb/Tnf/Srf/Gata3/Nfkb1/Tgfbr1/Jun/Gata2/Pparg/Tgfb1/Nr1h2/Tead1	21
GO:0010718	positive regulation of epithelial to mesenchymal transition	14/2533	48/22893	0.000499659364352665	0.0307299946267756	0.0263504977848872	Tgfb2/Axin2/Isl1/Bmp4/Rgcc/Tcf7l2/Notch1/Crb2/Mdk/Il1b/Snai1/Sdcbp/Tgfbr1/Tgfb1	14
GO:0035744	T-helper 1 cell cytokine production	6/2533	11/22893	0.000514099614017629	0.0310475845328294	0.0266228262449996	Il18r1/Il18rap/Xcl1/Il12b/Il1b/Il18	6
GO:0051302	regulation of cell division	37/2533	192/22893	0.000542355372587551	0.0312546538163886	0.0268003849710591	Efhc1/Kif14/Zbtb18/Tgfb2/Cenpv/Myo19/Kat2a/Thbs4/Plk2/Rab11fip3/Fsd1/Calm2/Fgf1/Mdk/Il1a/Il1b/Cdc25b/Bcl2l1/Sfrp2/Pkn2/Zzz3/Klhl9/Kdf1/Cdc42/Brca2/Ankrd53/Tas2r124/Calm3/Tgfb1/Mrgpra1/Mrgpra4/Mrgprb5/Cib1/Fgf4/Pin1/Pik3r4/Cetn2	37
GO:0060123	regulation of growth hormone secretion	8/2533	19/22893	0.000544623359038423	0.0312546538163886	0.0268003849710591	Sirt1/Kalrn/Itsn1/Gabbr1/Oga/Madd/Chd7/Ghrhr	8
GO:0060402	calcium ion transport into cytosol	35/2533	179/22893	0.000572753046176397	0.0312546538163886	0.0268003849710591	Cacna1s/Xcl1/Tgfb2/Il13/P2rx1/Trpv1/Ryr2/F2r/Cacna1d/Ero1a/Bmp4/Adra1a/Htr2a/Tmbim6/Itpr3/Calm2/Lhcgr/Adrb2/Ms4a1/Ms4a2/Oga/Cacna1b/Prnp/Trpc3/Ank2/Chd7/Selenon/Pkd2/Itpr2/Calm3/Tgfb1/Hrc/Cd19/Nol3/Ubash3b	35
GO:0071375	cellular response to peptide hormone stimulus	48/2533	269/22893	0.000575185347524738	0.0312546538163886	0.0268003849710591	Slc30a10/Sirt1/Grb10/Pdk2/Socs7/Stat3/Socs3/Gcgr/Zfp36l1/C1qtnf9/Slc39a14/Tbc1d4/Uchl3/Tns2/Ccnd3/Lpin2/Lhcgr/Kank1/Sorbs1/Gpam/Vwa2/Echdc3/Nr4a2/Il1b/Trib3/Soga1/Lpin3/Ptpn1/Mgarp/Foxo1/Nfkb1/Nr4a3/Dennd4c/Slc9a1/Pxn/Ghrhr/Pparg/Cyfip1/Ptpre/Ins2/Leprotl1/Gdf15/Pou4f2/Il18/Csk/Pkm/Gnai2/Syap1	48
GO:0098773	skin epidermis development	26/2533	120/22893	0.000575219678373158	0.0312546538163886	0.0268003849710591	Wnt10a/Lamc1/Tgfb2/Mfsd12/Lgr5/Trpv1/Nf1/Dlx3/Sox9/Edaradd/Wnt5a/Tnfrsf19/Fzd3/Trps1/Ext1/Acvr1b/Krt71/Tnf/Notch1/Alx4/Snai1/Lama5/Sox18/Hdac1/Kdf1/Lncpint	26
GO:0002524	hypersensitivity	7/2533	15/22893	0.000578414047900698	0.0312546538163886	0.0268003849710591	Fcgr2b/Fcgr3/Fcer1a/Ext1/Fcgr1/Spn/Il20rb	7
GO:0060537	muscle tissue development	78/2533	490/22893	0.000618512996373815	0.032326321515054	0.0277193235411041	Msc/Col3a1/Speg/Hdac4/Tnni1/Tnnt2/Cacna1s/Zbtb18/Tgfb2/Plagl1/Sirt1/Frs2/Myh10/Nf1/Kat2a/Hdac5/Prkar1a/Sox9/Sox11/Ifrd1/Fos/Asb2/Ryr2/Hmgcr/Ccnb1/Isl1/Wnt5a/Bmp4/Sgcg/Adra1a/Klf5/Plec/Mrtfb/Dlg1/Heg1/Popdc2/Rcan1/Sox8/Lemd2/Sik1/Rxrb/Ddx39b/Flot1/Srf/Trip10/Fgf1/Mir145a/Adrb2/Alpk2/Rbp4/Tll2/Tcf7l2/Notch1/Rxra/Mettl8/Actc1/Dll4/Hey1/Schip1/Lmna/Chd7/Tgfbr1/Heyl/Slc9a1/Selenon/Cdc42/Ube4b/Myl2/Eln…	78
GO:0061900	glial cell activation	14/2533	49/22893	0.000629100982768039	0.032326321515054	0.0277193235411041	Ifng/Il13/Trpv1/Grn/Ifngr2/Aif1/Tnf/Ttbk1/Il33/Il1b/Cst7/Jun/Pparg/C5ar1	14
GO:0061614	miRNA transcription	21/2533	90/22893	0.000681805269033044	0.0341456947743378	0.0292794081301482	Hdac4/Tgfb2/Stat3/Sox9/Fos/Tert/Bmp4/Nfatc4/Klf5/Mrtfb/Tnf/Srf/Gata3/Nfkb1/Tgfbr1/Jun/Gata2/Pparg/Tgfb1/Nr1h2/Tead1	21
GO:0032465	regulation of cytokinesis	22/2533	97/22893	0.000775380956398381	0.0370259433442948	0.0317491769825139	Kif14/Cenpv/Myo19/Plk2/Rab11fip3/Fsd1/Calm2/Cdc25b/Bcl2l1/Pkn2/Klhl9/Cdc42/Brca2/Ankrd53/Tas2r124/Calm3/Mrgpra1/Mrgpra4/Mrgprb5/Pin1/Pik3r4/Cetn2	22
GO:0061512	protein localization to cilium	18/2533	73/22893	0.000807280977817684	0.0374722558125362	0.0321318830600319	Tmem107/Ccdc40/Csnk1d/Atp6v1d/Spata7/Cplane1/Arl13b/Rab11fip3/Bbs1/Rom1/Cfap58/Ttc21b/Tctn1/Ttc26/Tulp3/Gfy/Gas8/Dync2h1	18
GO:0030900	forebrain development	65/2533	397/22893	0.000809060068679758	0.0374722558125362	0.0321318830600319	Efhc1/Col3a1/Cntn2/Kif14/Zbtb18/Frs2/Ikzf1/Myh10/Pafah1b1/Rtn4rl1/Nf1/Cdk5r1/Socs7/Kat2a/Rac3/Gdf7/Ttc8/Slc6a3/Nr2f1/Zswim6/Isl1/Wnt5a/Bmp4/Dct/Zic5/Dnah5/Ext1/Mrtfb/Bmerb1/Ephb3/Arl13b/D16Ertd472e/Srf/Twsg1/Ndst1/Nars/Bbs1/Prkg1/Tcf7l2/Notch1/Nr4a2/Ttc21b/Mdk/E2f1/Mecom/Rapgef2/Chd7/Nr4a3/Lrp8/Stil/Hdac1/Tctn1/Kdm2b/Ghrhr/Gata2/Xrcc1/Wdr62/Fut1/Fut10/Disc1/Dync2h1/Cdon/Ulk4/Hprt/Sox3	65
GO:0045598	regulation of fat cell differentiation	30/2533	149/22893	0.000833974890780887	0.0383379502030617	0.032874202686084	Sirt1/Mmp11/Vstm2a/Gps2/Dact1/Zfp36l1/Jdp2/Wnt5a/Wdfy2/Htr2a/Klf5/Uchl3/Stk3/Zfp385a/Dlk2/Tcf7l2/Gata3/Trib3/E2f1/Fndc3b/Mecom/Foxo1/Sfrp2/Runx1t1/Medag/Gata2/Pparg/Tgfb1/Hdac6/Syap1	30
GO:0072009	nephron epithelium development	25/2533	117/22893	0.000899351950549327	0.0404546208580668	0.0346892152197162	Ahi1/Timeless/Sox9/Irx1/Bmp4/Ext1/Dlg1/Sox8/Fgf1/Gata3/Notch1/Cd44/Gzf1/Lama5/Hey1/Notch2/Ampd2/Npnt/Heyl/Prom1/Tacstd2/Tgfb1/Lamb2/Maged1/Cited1	25
GO:0090128	regulation of synapse maturation	7/2533	16/22893	0.00093038950766627	0.0404546208580668	0.0346892152197162	Camk2b/Nfatc4/Nrg2/Cdc20/Clstn1/Adgrl1/Disc1	7
GO:0002883	regulation of hypersensitivity	6/2533	12/22893	0.000931974099784583	0.0404546208580668	0.0346892152197162	Fcgr2b/Fcgr3/Fcer1a/Fcgr1/Spn/Il20rb	6
GO:2000146	negative regulation of cell motility	52/2533	304/22893	0.000957387977557542	0.0404546208580668	0.0346892152197162	Col3a1/Il24/Ptprr/Rnf41/Cd63/Nf1/Mmp28/Jup/Stat3/Dusp3/Hdac5/Slc9a3r1/Dlg5/Stc1/Lrch1/Rgcc/Dach1/Ptger4/Acvrl1/Bmerb1/Cd200r1/Phldb2/Aif1/Tnf/Srf/Mcc/Kank1/Il33/Prkg1/Fas/Gata3/Notch1/Egfl7/Olfm1/Scai/Tnfaip6/Dll4/Ada/Rap2b/Sfrp2/Cers2/Ap1ar/Dnai3/Reck/Limch1/Tacstd2/Pparg/Tgfb1/Pin1/Map2k5/Hyal2/Ptpn23	52
GO:0042303	molting cycle	28/2533	137/22893	0.00095882705280483	0.0404546208580668	0.0346892152197162	Wnt10a/Lamc1/Tgfb2/Mfsd12/Lgr5/Per1/Trpv1/Nf1/Dlx3/Sox9/Edaradd/Tert/Wnt5a/Tnfrsf19/Fzd3/Nipbl/Trps1/Ext1/Acvr1b/Krt71/Tnf/Notch1/Alx4/Snai1/Lama5/Sox18/Hdac1/Lncpint	28
GO:0042633	hair cycle	28/2533	137/22893	0.00095882705280483	0.0404546208580668	0.0346892152197162	Wnt10a/Lamc1/Tgfb2/Mfsd12/Lgr5/Per1/Trpv1/Nf1/Dlx3/Sox9/Edaradd/Tert/Wnt5a/Tnfrsf19/Fzd3/Nipbl/Trps1/Ext1/Acvr1b/Krt71/Tnf/Notch1/Alx4/Snai1/Lama5/Sox18/Hdac1/Lncpint	28
GO:0034765	regulation of ion transmembrane transport	78/2533	499/22893	0.00105563615589508	0.043937288650768	0.0376755492907645	Oprk1/Per2/Pm20d1/Cacna1s/Nos1ap/Tgfb2/Oprm1/Ank3/Ifng/Cd63/Il13/Arf1/Kcnj12/Shisa6/P2rx1/Asic2/Stac2/Cacng5/Slc9a3r1/Galr2/Kcns3/Kcnf1/Tspan13/Kcnh5/Ryr2/Dapk1/F2r/Slmap/Cacna1d/Bmp4/Nalcn/Cacng2/Kcnj4/Ano6/Scn8a/Fgf12/Dlg1/Ifngr2/Kcne1/Calm2/Lhcgr/Adrb2/Tcirg1/Cnih2/Catsper1/Ms4a2/Cacna1b/Stk39/Lrrc55/Catsper2/Tmc2/Prnp/Edn3/Hcn3/Ptpn22/Kcnc4/Ank2/Chd7/Slc6a9/Ptafr/Slc9a1/Selenon/Clcnka/Park7/A…	78
GO:0035264	multicellular organism growth	40/2533	221/22893	0.00119483876139591	0.0474852049690244	0.040717832968996	Ercc5/Col3a1/Etnk2/Arid5b/Pcdh15/Gamt/Ikzf1/Rai1/Ctc1/Kat2a/Stat3/Zfp36l1/Ttc8/Unc79/Slc6a3/Slitrk1/Nipbl/Ext1/Plec/Tns2/Rarg/Dlg1/Heg1/Adrb2/Apba1/Gpam/Tcf7l2/Notch2/Csf1/Chd7/Sgip1/Stil/Brca2/Lncpint/Hoxa5/Ghrhr/Cdkn1c/Gdf15/Ankrd11/Zfx	40

## Sheet: slit5_exclusive_terms
ID	Description	GeneRatio	BgRatio	pvalue	p-adjust	qvalue	geneID	Count
GO:0050867	positive regulation of cell activation	146/4514	460/22893	4.65641249015774e-10	1.48981917622597e-06	1.17072012976229e-06	Zap70/Il1rl2/Icos/Bcl2/Cd55b/Cd55/Sox13/Ptprc/Pla2g4a/Tnfsf4/Ddr2/Fcer1g/Dusp10/Hlx/Vnn1/Foxo3/Mif/Tcf3/Ap3d1/Ifng/Ikzf1/Peli1/Il12b/Dppa1/Timd2/Pik3r6/Tnfsf13/Tnfsfm13/Pld2/Stat5b/Crhr1/Ighg3/Ighm/Ighv2-7/Ighv7-1/Ighv7-2/Ighv14-2/Ighv11-2/Ighv9-3/Ighv7-3/Ighv14-4/Ighv7-4/Ighv13-2/Ighv6-4/Ighv6-5/Ighv1-5/Ighv1-24/Ighv1-31/Ighv1-42/Ighv1-43/Ighv1-56/Ighv1-62-3/Ighv8-13/Ighv1-76/Ighv1-78/Ighv1-82/C…	146
GO:0002764	immune response-regulating signaling pathway	138/4514	454/22893	2.89486086973793e-08	3.0873691175755e-05	2.42609655697159e-05	Zap70/Bcl2/Inava/Ptprc/Rc3h1/Cd247/Fcer1g/Psen2/Tlr5/Esr1/Tnfaip3/Themis/Appl2/Ifng/Myo1g/Peli1/Itk/Irgm1/Tnip1/Gps2/Scimp/Skap1/Nr1d1/Dhx58/Sec14l1/Ighg3/Ighm/Ighv2-7/Ighv7-1/Ighv7-2/Ighv14-2/Ighv11-2/Ighv9-3/Ighv7-3/Ighv14-4/Ighv7-4/Ighv13-2/Ighv6-4/Ighv6-5/Ighv1-5/Ighv1-24/Ighv1-31/Ighv1-42/Ighv1-43/Ighv1-56/Ighv1-62-3/Ighv8-13/Ighv1-76/Ighv1-78/Ighv1-82/Gpld1/Irf4/Ubqln1/Mef2c/Cd180/Pde4d/Lga…	138
GO:1901653	cellular response to peptide	102/4514	313/22893	4.31894522007795e-08	3.94813292332555e-05	3.10249643854322e-05	Pid1/Inhbb/Nucks1/Fcgr2b/Slc30a10/Gja1/Appl2/Socs2/Timeless/Cdk2/Gck/Grb10/Vamp2/Trp53/Pdk2/Socs7/Stat5b/Stat3/Crhr1/Gh/Prkca/Socs3/Gcgr/Rab10/Rock2/Rab15/Zfp36l1/Lgmn/Actn2/Gpld1/Pik3r1/Prkcd/Slc39a14/Tbc1d4/Cyp11b2/Hsf1/Nr4a1/Tns2/Socs1/Adipoq/Gsk3b/App/Ccnd3/Kat2b/Rab12/Rhoq/Lhcgr/Apc/Camk2a/Esrra/Kank1/Pten/Sorbs1/Gpam/Vwa2/Echdc3/Prkcq/Obp2a/Nr4a2/Ptprj/Zfp106/Il1b/Ptpra/Soga1/Ncoa5/Pck1/Prk…	102
GO:0007264	small GTPase mediated signal transduction	130/4514	431/22893	1.17647779016123e-07	6.51309438367686e-05	5.11807796791018e-05	Gpr35/Farp2/Ralb/Kif14/Abl2/Ralgps2/F11r/Vangl2/Kitl/Rap1b/Dock2/Rufy1/Cdc42se2/Ntn1/Rap1gap2/Ksr1/Nf1/Rhot1/Erbb2/Nkiras2/Rnd2/Pecam1/Cyth1/Timp2/Rhob/Rock2/Pik3cg/Sos2/Rhoj/Rab15/Sipa1l1/Gpr65/Rapgef5/Net1/Elmo1/Dok3/Fbp1/F2r/Nisch/Adra1a/Rhobtb2/Kbtbd6/Dennd3/Gpr20/Rac2/Cdc42ep1/Arhgap8/Rapgef3/Rhebl1/Dnaja3/Rtn4r/Heg1/Arhgap31/Tiam1/Itsn1/Tiam2/Dynlt1c/Stk19/Aif1/Rab12/Arhgap28/Cdc42ep3/Rhoq/…	130
GO:0007346	regulation of mitotic cell cycle	140/4514	478/22893	2.67328177509144e-07	8.55316503940505e-05	6.72119317874305e-05	Gigyf2/Bcl2/Btg2/Kif14/Brinp2/Pbx1/Ddr2/Sde2/Esr1/Fbxo5/Zc3h12d/Heca/Stox1/Cdk1/Tcf3/Dapk3/Tjp3/Appl2/Usp44/Cradd/Btg1/E2f7/Cdk2/Rpl26/Ctc1/Aurkb/Trp53/Tm4sf5/Pafah1b1/Crlf3/Ccl12/Nle1/Tom1l1/Nfe2l1/Cdk5rap3/Stat5b/Prkca/Birc5/Timp2/Ccdc57/Adam17/Id2/Dact1/Kcnh5/Zfp36l1/Foxn3/Lgmn/Tunar/Ppp2r5c/Gpr132/Cdk7/Ube2e2/Bmp4/Psme1/Fzd3/Npm2/Rgcc/Bora/Rad21/Nsmce2/Hsf1/Ttll12/Pim3/Wnt10b/Dlg1/Btg3/App/Pk…	140
GO:0050863	regulation of T cell activation	107/4514	347/22893	4.65204428902752e-07	0.000131309603728607	0.000103184868854765	Zap70/Il1rl2/Icos/Cd55b/Cd55/Sox13/Ptprc/Rc3h1/Tnfsf4/Tnfsf18/Dusp10/Hlx/Zc3h12d/Vnn1/Arg1/Foxo3/Ap3d1/Ifng/Ikzf1/Peli1/Il12b/Tcf7/Pik3r6/Erbb2/Kat2a/Stat5b/Sos2/Dicer1/Cd83/Il6st/Duxbl1/Bmp4/Lgals3/Mettl3/Ctsg/Egr3/Rac2/Dnaja3/Socs1/Dlg1/Tfrc/Cblb/Runx1/H2-DMa/H2-DMb2/H2-DMb1/H2-Aa/H2-Eb1/H2-Eb2/H2-Ea/Aif1/Tnfrsf21/Tnfsf9/Tnfsf14/Socs5/Ndfip1/Zfp608/Cd74/Malt1/Socs6/Cd5/Cd6/Gpam/Gata3/Prkcq/Dpp4…	107
GO:1990778	protein localization to cell periphery	112/4514	369/22893	6.10421431294563e-07	0.000145103409646879	0.000114024228766524	Pid1/Ramp1/Nfasc/Atp1b1/Fcer1g/F11r/Cnih3/Lyplal1/Ppp2r5a/Stx7/Gopc/Tspan15/Palm/Misp/Grip1/Commd1/Rack1/Snap47/Vamp2/Dlg4/Rabep1/Ppp1r9b/Abi3/Skap1/Stac2/Jup/Nsf/Gga3/Nptx1/Rab10/Efr3b/Rock2/Rab15/Gphn/Ttc8/Amn/Pacs2/Actn2/Nhlrc1/Fcho2/Pik3r1/Rab3c/Lgals3/Exoc5/Mmp14/Fyb/Cacng2/Krt18/Emp2/Ppil2/Ap2m1/Adipoq/Dlg1/Gsk3b/Zdhhc23/Arl13b/Epha3/Mrap/Slc9a3r2/Tnf/Crb3/Rab12/Rhoq/Ttc7/Nrxn1/Cdh2/Camk2a/…	112
GO:0045055	regulated exocytosis	90/4514	281/22893	6.14353415329871e-07	0.000145103409646879	0.000114024228766524	Syt2/Fcer1g/Stxbp5/Stx11/Mical1/Ppfia2/Syt1/Rap1b/Adcy1/Arf1/Snap47/Vamp2/Pld2/P2rx1/Abr/Cacna1g/Crhr1/Milr1/Prkca/Cyth1/Rab10/Rab15/Chga/Nrn1/Dtnbp1/Cadps/Ppp3cb/Blk/Adra1a/Dmtn/Htr2a/Ywhaz/Rac2/Syngr1/Cacna1i/Lrrk2/Snap29/Septin5/Gsk3b/Pdpk1/Baiap3/Grm4/Rab11b/Camk2a/Sptbn2/Apba1/Pi4k2a/Notch1/Rasgrp1/Kcnb1/Pex5l/Pfn2/Adora3/Lyn/Nr4a3/Grin3a/Eqtn/Rims3/Dvl1/Cdk5/Otof/Kit/Rest/Cplx1/Git2/P2rx7/S…	90
GO:0050808	synapse organization	142/4514	493/22893	6.34926624490171e-07	0.000145103409646879	0.000114024228766524	Stau2/Adgrb3/Erbb4/Rab17/Nfasc/Ppfia4/Igfn1/Cacna1s/Abl2/Tnr/Dnm3/Nos1ap/Fcgr2b/Igsf9/Utrn/Srgn/Palm/Ppfia2/Gabrg2/Arf1/Shisa6/Ntn1/Arhgef15/Dlg4/Pafah1b1/Erbb2/Mapt/Prkca/Sdk2/Nptx1/Rock2/Dact1/Six4/Gphn/Sipa1l1/Lgmn/Dtnbp1/Sema4d/Mef2c/F2r/Pik3r1/Ndrg2/Nfatc4/Slitrk6/Ctnnd2/Ywhaz/Sybu/Adgrb1/Arhgap39/Cacng2/Plxnb2/Lrrk2/Tuba1a/Dnaja3/Ephb3/Il1rap/Fbxo45/Gsk3b/Epha3/Chmp2b/App/Itsn1/Get1/Mdga1/T…	142
GO:0006979	response to oxidative stress	121/4514	408/22893	8.38807913861021e-07	0.000185087304855058	0.000145444116316301	Idh1/Lancl1/Ptprn/Scly/Bcl2/Glrx2/Ddr2/Ndufs2/Pycr2/Tnfaip3/Map3k5/Vnn1/Rnf146/Sesn1/Foxo3/Stox1/Msrb3/Vrk2/Rack1/Gpx3/Rnf112/Mapk7/Kdm6b/Trp53/Pld2/Mpo/Pdk2/Nfe2l1/Pcgf2/Mapt/Prkca/Cygb/P4hb/Rhob/Pxdn/Tpo/Pnpla8/Fos/Ngb/Fbln5/Net1/Hk3/Ubqln1/Dapk1/Fancc/Mctp1/Ercc8/Acox2/Prkcd/Ero1a/Bmp4/Psmb5/Oxr1/Naprt/Hsf1/Atf4/Lrrk2/Slc11a2/Hmox2/Adipoq/App/Rcan1/Sod2/Aif1/Txndc2/Cyp1b1/Epas1/Impact/Pdgfrb/P…	121
GO:0016064	immunoglobulin mediated immune response	74/4514	221/22893	9.26689803901051e-07	0.000189548667125045	0.000148949915341434	Cd55b/Cd55/C4bp/Ptprc/Tnfsf4/Fcgr2b/Fcer1g/Mptx1/Exo1/Traf3ip2/Ifng/Tnfsf13/Tnfsfm13/Supt6/6030468B19Rik/Ighg3/Ighm/Ighv2-7/Ighv7-1/Ighv7-2/Ighv14-2/Ighv11-2/Ighv9-3/Ighv7-3/Ighv14-4/Ighv7-4/Ighv13-2/Ighv6-4/Ighv6-5/Ighv1-5/Ighv1-24/Ighv1-31/Ighv1-42/Ighv1-43/Ighv1-56/Ighv1-62-3/Ighv8-13/Ighv1-76/Ighv1-78/Ighv1-82/Gapt/Prkcd/Csf2rb2/Csf2rb/Rnf168/Tfrc/Ccr6/H2-DMa/H2-DMb2/H2-DMb1/H2-Aa/H2-Eb1/H2-E…	74
GO:0010660	regulation of muscle cell apoptotic process	40/4514	97/22893	9.38834555565808e-07	0.000189548667125045	0.000148949915341434	Erbb4/Cxcr2/Bcl2/Capn2/Ifng/Il12b/Trp53/Acot1/Dicer1/Sirt5/Hmgcr/Pik3r1/Lifr/Fbxo32/Hsf1/Atf4/Rapgef3/Gsk3b/Sod2/Pdpk1/Trip10/Camk2a/Smad4/Pten/Pdcd4/Pax8/Mdk/Ltk/Sfrp2/Mfn2/Sirt4/Cftr/Pparg/Tigar/Igf1r/Bag3/Nrg1/Nol3/Gria4/Dipk2a	40
GO:0043547	positive regulation of GTPase activity	83/4514	256/22893	9.47891443663299e-07	0.000189548667125045	0.000148949915341434	Tbc1d8/Ccl20/Rgs8/Rgs16/Ralgps2/Rabgap1l/Rgs4/F11r/Lims1/Arhgap45/Tbc1d30/Rack1/Smcr8/Arhgef15/Rap1gap2/Abr/Nf1/Ccl7/Ccl12/Erbb2/Arhgap27/Tbc1d16/Snx13/Sos2/Sipa1l1/Gpr65/Eif5/Rapgef5/Net1/Amph/Nedd9/Tbc1d7/Sema4d/F2r/Fermt2/Tbc1d4/Sgsm3/Rapgef3/Rtn4r/Dvl3/Gsk3b/Tiam1/Tiam2/Snx9/Tbc1d5/Bin1/Tbc1d10c/Sipa1/Ric1/Usp6nl/Ralgds/Rapgef1/Rasgrp1/Ralgapa2/Cd40/Prex1/Gnas/Arhgef26/S100a10/Arhgap29/Tbc1d2…	83
GO:0001776	leukocyte homeostasis	47/4514	122/22893	1.163399201387e-06	0.000209195654024862	0.000164388784312806	Cxcr2/Bcl2/Rc3h1/Tnfsf4/Fcgr2b/Fcer1g/Tnfaip3/Traf3ip2/Chst3/Mif/Slc39a3/Kitl/Ifng/Stat5b/Adam17/Ahr/Sos2/Siva1/Caml/Mef2c/Gapt/Ppp3cb/Lgals2/Dnaja3/Tnfrsf17/Cd74/Tcirg1/Gpam/Mecom/Il2/Bcl10/Lyn/Sit1/Pde4b/Pik3cd/Cxcl5/P2rx7/Slc15a4/Sh2b2/Flt3/Ceacam1/Axl/Bax/Jam3/Dock11/Ikbkg/Tsc22d3	47
GO:0043087	regulation of GTPase activity	105/4514	345/22893	1.17436588598775e-06	0.000209195654024862	0.000164388784312806	Tbc1d8/Ccl20/Rgs8/Rgs16/Ralgps2/Rabgap1l/Rgs4/F11r/Plxna2/Lims1/Arhgap45/Tbc1d30/Arhgap9/Rack1/Smcr8/Arhgef15/Rap1gap2/Pafah1b1/Abr/Nf1/Ccl7/Ccl12/Erbb2/Arhgap27/Pecam1/Tbc1d16/Snx13/Sos2/Sipa1l1/Gpr65/Ttc8/Eif5/Rapgef5/Net1/Amph/Nedd9/Tbc1d7/Sema4d/F2r/Fermt2/Lrch1/Tbc1d4/Sgsm3/Plxnb2/Lrrk2/Rapgef3/Rtn4r/Dvl3/Ephb3/Gsk3b/Cblb/Epha3/Tiam1/Tiam2/Snx9/Dynlt1c/Mlst8/Tbc1d5/Arhgap12/Bin1/Tbc1d10c/Sip…	105
GO:0007159	leukocyte cell-cell adhesion	114/4514	382/22893	1.2295635818494e-06	0.000209195654024862	0.000164388784312806	Zap70/Il1rl2/Icos/Cd55b/Cd55/Sox13/Ptprc/Rc3h1/Tnfsf4/Tnfsf18/F11r/Dusp10/Hlx/Zc3h12d/Vnn1/Arg1/Foxo3/Ap3d1/Ifng/Ikzf1/Peli1/Stk10/Il12b/Tnip1/Pik3r6/Skap1/Erbb2/Stat5b/Pecam1/Cd83/Sema4d/Il6st/Bmp4/Lgals3/Ctsg/Egr3/Rac2/Itgb7/Dnaja3/Socs1/Dlg1/Tfrc/Cblb/Runx1/H2-DMa/H2-DMb2/H2-DMb1/H2-Aa/H2-Eb1/H2-Eb2/H2-Ea/Aif1/Tnf/Tnfrsf21/Tnfsf9/Tnfsf14/Socs5/Ndfip1/Zfp608/Cd74/Malt1/Socs6/Cd5/Cd6/Gcnt1/Gpam/…	114
GO:0032970	regulation of actin filament-based process	122/4514	415/22893	1.24229330410138e-06	0.000209195654024862	0.000164388784312806	Stau2/Tmeff2/Lmod1/Rgs4/F11r/Vangl2/Abracl/Specc1l/Kiss1r/Dapk3/Pdlim4/Arf1/Arhgef15/Csf3/Jup/Rnd2/Pecam1/Rhob/Cyria/Rock2/Scin/Sptb/Tgfb3/Gpr65/Ttc8/Ryr2/Actn2/Trim27/Carmil1/Pfn3/Mef2c/Pik3r1/Pde4d/Prkcd/Fermt2/Gmfb/Carmil3/Mphosph8/Stc1/Rhobtb2/Sorbs3/Dmtn/Rgcc/Ptger4/Mtss1/Rac2/Cdc42ep1/Rapgef3/Lima1/Dlg1/Pak2/Epha3/Snx9/Mlst8/Daam2/Arhgap28/Cdc42ep3/Svil/Dsg2/Bin1/Synpo/Pdgfrb/Csf1r/Smad4/Cd…	122
GO:0010563	negative regulation of phosphorus metabolic process	132/4514	458/22893	1.49887003825718e-06	0.000233933399385554	0.000183828040378808	Pid1/Hdac4/Myog/Ptprc/Tiprl/Ddr2/Psen2/Dusp10/Ppp2r5a/Rd3/Cnksr3/Tnfaip3/Mical1/Pkib/Ifng/Grb10/Spred2/Rack1/Smcr8/Mapk7/Trp53/Inca1/Nf1/Cox11/Ppp1r9b/Cdk5rap3/Stat3/Hexim1/Mapt/Pecam1/Prkca/Prpsap1/Socs3/Chmp6/Fkbp1b/Rock2/Ahr/Ppp1r36/Bdkrb1/Trim27/Dtnbp1/Sema4d/Fbp1/BC048507/Cmya5/Zbed3/Hmgcr/Pde4d/Nnt/Prkcd/Sh3bp5/Bmp4/Atg14/Pbk/Dmtn/Gfra2/Dnajc3/Lrrk2/Dnaja3/Socs1/Adipoq/Rubcn/Heg1/Gsk3b/Cblb…	132
GO:0045936	negative regulation of phosphate metabolic process	132/4514	458/22893	1.49887003825718e-06	0.000233933399385554	0.000183828040378808	Pid1/Hdac4/Myog/Ptprc/Tiprl/Ddr2/Psen2/Dusp10/Ppp2r5a/Rd3/Cnksr3/Tnfaip3/Mical1/Pkib/Ifng/Grb10/Spred2/Rack1/Smcr8/Mapk7/Trp53/Inca1/Nf1/Cox11/Ppp1r9b/Cdk5rap3/Stat3/Hexim1/Mapt/Pecam1/Prkca/Prpsap1/Socs3/Chmp6/Fkbp1b/Rock2/Ahr/Ppp1r36/Bdkrb1/Trim27/Dtnbp1/Sema4d/Fbp1/BC048507/Cmya5/Zbed3/Hmgcr/Pde4d/Nnt/Prkcd/Sh3bp5/Bmp4/Atg14/Pbk/Dmtn/Gfra2/Dnajc3/Lrrk2/Dnaja3/Socs1/Adipoq/Rubcn/Heg1/Gsk3b/Cblb…	132
GO:0070997	neuron death	127/4514	438/22893	1.67251310196994e-06	0.000242906529447895	0.000190879247772694	Lancl1/Hdac4/Bok/Bcl2/Btg2/Kif14/Ddr2/Nos1ap/Fcgr2b/Kmo/Capn2/Slc30a10/Cd34/Esr1/Map3k5/Foxo3/Unc5b/Tmem259/Ifng/Cpeb4/Rack1/Trp53/Nf1/Ccl12/Atp5g1/Stat3/Grn/Crhr1/Mapt/Gh/Birc5/Six4/Fos/Tgfb3/Psmc1/Lgmn/Chga/Nqo2/Dtnbp1/Mef2c/F2r/Il6st/Ndufs4/Itga1/Isl1/Nfatc4/Tmtc4/Oxr1/Hsf1/Atf4/Lrrk2/Map3k12/Gsk3b/App/Itsn1/Sod2/Pdpk1/Tnf/Tnfrsf21/Msh2/Pou4f3/Ppp2r2b/Clcf1/Casp7/Prdx3/Gata3/Nr4a2/Rapsn/Mdk/Ty…	127
GO:0090407	organophosphate biosynthetic process	137/4514	480/22893	1.70820344196832e-06	0.000242906529447895	0.000190879247772694	Inpp1/Idh1/Cps1/Erbb4/Atic/Pid1/Dgkd/Dtymk/Etnk2/Pla2g4a/Pigc/Nme7/Pigm/Kmo/Capn2/Lpgat1/Rd3/Ipmk/Agpat3/Atp5d/Pip5k1c/Chpt1/Socs2/Dgka/Adcy1/Shmt1/Pfas/Plscr3/Pld2/Nos2/Pdk2/Atp5g1/Socs7/Acly/Stat3/Coasy/Dcakd/Prpsap1/Socs3/Efr3b/Adcy3/Pik3cg/Pygl/Gphn/Ak7/Adssl1/Gmpr/Ippk/Adcy2/Ckmt2/Pik3r1/Mocs2/Atg14/Fitm1/Htr2a/Nadk2/Naprt/Pla2g6/Pnpla3/Chkb/Adcy9/Socs1/Pigz/Umps/Agpat4/Ip6k3/Ppard/Lclat1/Ha…	137
GO:0043405	regulation of MAP kinase activity	67/4514	198/22893	1.95759916532308e-06	0.000272319066497878	0.00021399201859836	Ptprc/Vangl2/Dusp10/Map3k5/Tpd52l1/Mif/Kitl/Fgf18/Mapk7/Pik3r6/Ksr1/Nf1/Cdk5rap3/Erbb2/Ern1/Pik3cg/Dtnbp1/Hmgcr/Prkcd/Bmp4/Htr2a/Lrrk2/Map3k12/Dvl3/Adipoq/Gsk3b/App/Map3k4/Cbs/Tnf/Fgf1/Pdgfrb/Traf2/Ptprj/Mapk8ip1/Traf6/Rasgrp1/Il1b/Cd40/Bmp7/Edn3/Fgf2/Spry1/Sfrp2/Ptpn22/Lyn/Tlr4/Uchl1/Kit/Taok3/P2rx7/Fzd10/Pparg/Apoe/Cblc/Ceacam1/Ntrk3/Rps3/Smpd1/Ern2/Hras/Gab1/Tirap/Dusp7/Mst1r/Tdgf1/Tenm1	67
GO:0070665	positive regulation of leukocyte proliferation	58/4514	165/22893	2.40389109677635e-06	0.000320468731838997	0.00025182867915133	Zap70/Bcl2/Cd55b/Cd55/Ptprc/Tnfsf4/Mif/Tcf3/Kitl/Ifng/Peli1/Il12b/Stat5b/Ighm/Mef2c/Il6st/Csf2rb2/Csf2rb/Dnaja3/St6gal1/Tfrc/Gsk3b/H2-DMb2/H2-DMb1/Aif1/Tnfsf9/Cd74/Csf1r/Clcf1/Cd6/Gpam/Prkcq/Traf6/Cd59b/Cd59a/Il1a/Il1b/Cd40/Il7/Il2/Cd1d1/Ptpn22/Csf1/Vcam1/Lyn/Tlr4/Ephb2/Ceacam1/Rps3/Pth/Spn/Pycard/Igf2/Il15/Tyk2/Tirap/Cd3e/Efnb1	58
GO:0045619	regulation of lymphocyte differentiation	67/4514	200/22893	2.90633936672847e-06	0.000361080017912285	0.000283741578958387	Zap70/Il1rl2/Sox13/Ptprc/Rc3h1/Tnfsf4/Tnfsf18/Slamf8/Dusp10/Hlx/Vnn1/Foxo3/Ap3d1/Ifng/Ikzf1/Tcf7/Pik3r6/Erbb2/Kat2a/Stat5b/Id2/Sos2/Zfp36l1/Dicer1/Cd83/Duxbl1/Bmp4/Mettl3/Mmp14/Egr3/Nfam1/Socs1/Runx1/Pglyrp2/H2-DMa/H2-Aa/Tnfsf9/Socs5/Ndfip1/Zfp608/Cd74/Malt1/Gata3/Il15ra/Mdk/Rasgrp1/Pck1/Il7/Il2/Cd1d1/Rorc/Lef1/Shb/Runx3/Rhoh/Dtx1/Hspb1/Flt3/Loxl3/Pglyrp1/Clptm1/Axl/Mir150/Il27/Il15/Fanca/Hmgb3	67
GO:0042593	glucose homeostasis	90/4514	291/22893	3.18959185645664e-06	0.000371094514353928	0.000291611106187433	Gpr1/Ptprn/Nucks1/Foxo3/Mcu/Appl2/Gck/Rack1/Plscr3/Pdk2/Spop/Nr1d1/Stat3/Ern1/Birc5/Gcgr/Aspscr1/Fkbp1b/Pygl/Mir337/Ero1b/Gpld1/Hk3/Fgfr4/BC048507/Hmgcr/Pik3r1/Ndufaf2/Ppp3cb/Ang2/Slc39a14/Mir320/Oxct1/C1qtnf3/Sybu/Pla2g6/Pim3/Pfkm/Adipoq/Zbtb20/Baiap3/Ppard/Rab11b/Nrxn1/Aqp4/Smad4/Rbp4/Tcf7l2/Obp2a/Ptprj/Ptpmt1/Fbn1/Foxa2/Ncoa6/Ncoa5/Kcnb1/Pck1/Myt1/Fabp5/Pik3ca/Bglap2/Vcam1/Ppp3ca/Nadk/C1qtnf12…	90
GO:0046854	phosphatidylinositol phosphate biosynthetic process	26/4514	55/22893	3.69755565774343e-06	0.000411371461713794	0.000323261278095557	Inpp1/Pip5k1c/Socs2/Socs7/Socs3/Efr3b/Pik3cg/Pik3r1/Atg14/Socs1/Ip6k3/Socs5/Ttc7/Impa2/Socs6/Pi4k2a/Sla2/Impa1/Pik3ca/Pik3cd/Pi4k2b/Pik3c2g/Smg1/Pik3r2/Pik3r4/Ip6k2	26
GO:0007163	establishment or maintenance of cell polarity	74/4514	229/22893	4.09882181370223e-06	0.00044454848789628	0.00034933223557637	Eya1/Dst/Pard3b/Map2/Crb1/BC034090/Vangl2/Kif26b/Traf3ip2/Gja1/Lims1/Misp/Cep290/Rap1b/Dock2/Llgl1/Pafah1b1/Myo18a/Ankfn1/Rnd2/Llgl2/Cyth1/Fscn2/Rab10/Rhob/Syne2/Ttc8/Map1b/Rhobtb2/Rac2/Parvb/Coro7/Nde1/Dlg1/Gsk3b/Pkd1/Crb3/Lama1/Apc/Alpk2/Pard6g/Tcirg1/Mark2/Kank1/Pdlim1/Shtn1/Gata3/Crb2/Lhx2/Ckap5/Prkci/Spry1/Lmna/Arhgef2/Rhoc/Dock7/Macf1/Cenpa/Rhoh/Sipa1l3/Lin7b/Igf1r/Rhog/Parva/Mcph1/Amotl1/J…	74
GO:0010657	muscle cell apoptotic process	40/4514	102/22893	4.23448067935607e-06	0.000451607364453325	0.000354879196583929	Erbb4/Cxcr2/Bcl2/Capn2/Ifng/Il12b/Trp53/Acot1/Dicer1/Sirt5/Hmgcr/Pik3r1/Lifr/Fbxo32/Hsf1/Atf4/Rapgef3/Gsk3b/Sod2/Pdpk1/Trip10/Camk2a/Smad4/Pten/Pdcd4/Pax8/Mdk/Ltk/Sfrp2/Mfn2/Sirt4/Cftr/Pparg/Tigar/Igf1r/Bag3/Nrg1/Nol3/Gria4/Dipk2a	40
GO:1901214	regulation of neuron death	114/4514	392/22893	4.77408314849811e-06	0.000475250756380429	0.000373458494868328	Lancl1/Hdac4/Bok/Bcl2/Btg2/Kif14/Ddr2/Nos1ap/Fcgr2b/Kmo/Capn2/Slc30a10/Cd34/Esr1/Map3k5/Foxo3/Unc5b/Tmem259/Ifng/Cpeb4/Rack1/Trp53/Nf1/Ccl12/Atp5g1/Stat3/Grn/Crhr1/Mapt/Gh/Birc5/Six4/Fos/Tgfb3/Psmc1/Lgmn/Chga/Nqo2/Dtnbp1/Mef2c/F2r/Il6st/Itga1/Isl1/Nfatc4/Oxr1/Hsf1/Atf4/Lrrk2/Map3k12/Gsk3b/App/Itsn1/Sod2/Pdpk1/Tnf/Msh2/Ppp2r2b/Clcf1/Prdx3/Gata3/Nr4a2/Rapsn/Mdk/Tyro3/Il1b/Kcnb1/Cebpb/Ctsz/Prkci/Pik…	114
GO:0006909	phagocytosis	96/4514	318/22893	4.82751979445662e-06	0.000475250756380429	0.000373458494868328	Slc11a1/C4bp/Ptprc/Abl2/Fcgr2b/Fcer1g/Snx3/Pip5k1c/Appl2/Ifng/Myo1g/Dock2/Dppa1/Timd2/Rack1/Cdc42se2/Abr/Myo18a/Pecam1/Jmjd6/Ighg3/Ighm/Ighv2-7/Ighv7-1/Ighv7-2/Ighv14-2/Ighv11-2/Ighv9-3/Ighv7-3/Ighv14-4/Ighv7-4/Ighv13-2/Ighv6-4/Ighv6-5/Ighv1-5/Ighv1-24/Ighv1-31/Ighv1-42/Ighv1-43/Ighv1-56/Ighv1-62-3/Ighv8-13/Ighv1-76/Ighv1-78/Ighv1-82/Elmo1/Itga2/Anxa11/Cebpe/Rhobtb2/Adgrb1/Ncf4/Rac2/Adipoq/Aif1/T…	96
GO:0030111	regulation of Wnt signaling pathway	96/4514	318/22893	4.82751979445662e-06	0.000475250756380429	0.000373458494868328	Sulf1/Fzd7/Sox13/Lgr6/Tmem9/Abl2/Vangl2/Tnfaip3/Rnf146/Foxo3/Snx3/Dapk3/Tle5/Tle2/Tle6/Scyl2/Lgr5/Wif1/Grb10/Shisa6/Nxn/Nle1/Rnf43/Axin2/Rnf213/Atp6v1c2/Sostdc1/Dact1/Cmah/Tmem170b/Barx1/Zbed3/Depdc1b/Isl1/Nfatc4/Shisa2/Amer2/Sox7/Ccar2/Ubac2/Ctnnd2/Stk3/Ubr5/Fzd6/Rspo2/Csnk1e/Lrrk2/Wnt10b/Gsk3b/App/Tiam1/Atp6v0c/Daam2/Ppm1b/Cdh2/Apc/Mcc/Alpk2/Mbd2/Frmd8/Sdhaf2/Kank1/Tcf7l2/Notch1/Rapgef1/Lrp4/Md…	96
GO:0002495	antigen processing and presentation of peptide antigen via MHC class II	15/4514	24/22893	5.46829759379158e-06	0.000525456754617997	0.000412911049721613	Fcgr2b/Fcer1g/H2-DMa/H2-DMb2/H2-DMb1/H2-Aa/H2-Eb1/H2-Eb2/H2-Ea/Cd74/Traf6/Ctss/Pycard/Marchf1/Ifi30	15
GO:0043409	negative regulation of MAPK cascade	63/4514	188/22893	5.59060119550614e-06	0.00052609201544182	0.00041341024629927	Rnf149/Ptprc/Dusp10/Cnksr3/Ptprr/Spred2/Tnip1/Mapk7/Per1/Gps2/Pafah1b1/Nf1/Cdk5rap3/Prkca/Dact1/Ranbp9/Hmgcr/Prkcd/Bmp4/Ndrg2/Pbk/Adipoq/Dlg1/Gsk3b/Lemd2/Apc/Smad4/Tbc1d10c/Pten/Eif3a/Rapgef1/Ptprj/Mapk8ip1/Spred1/Il1b/Bmp7/Mecom/Spry1/Sfrp2/Ptpn22/Lyn/Fktn/Tlr4/Ephb2/Errfi1/Uchl1/Taok3/P2rx7/Pparg/Ankrd26/Apoe/Cblc/Ceacam1/Vrk3/Igf1r/Smpd1/Pik3r2/Marveld3/Pin1/Dusp7/Dmd/Igbp1/Rps6ka6	63
GO:0050870	positive regulation of T cell activation	72/4514	223/22893	5.67650968137242e-06	0.000526434571755103	0.000413679431699711	Zap70/Il1rl2/Icos/Cd55b/Cd55/Sox13/Ptprc/Tnfsf4/Dusp10/Hlx/Vnn1/Foxo3/Ap3d1/Ifng/Ikzf1/Il12b/Pik3r6/Stat5b/Cd83/Il6st/Egr3/Dnaja3/Socs1/Tfrc/Runx1/H2-DMa/H2-DMb2/H2-DMb1/H2-Aa/H2-Eb1/H2-Eb2/H2-Ea/Aif1/Tnfsf9/Tnfsf14/Socs5/Cd74/Malt1/Cd5/Cd6/Gpam/Gata3/Prkcq/Dpp4/Mdk/Traf6/Cd59b/Cd59a/Rasgrp1/Il1a/Il1b/Pck1/Il7/Il2/Cd1d1/Ptpn22/Vcam1/Lef1/Bcl10/Shb/Runx3/Rhoh/Ceacam1/Rps3/Spn/Pycard/Igf2/Fcho1/Il1…	72
GO:0045446	endothelial cell differentiation	44/4514	118/22893	6.83635171501327e-06	0.00062494020891957	0.000491086498385239	F11r/Col18a1/Tjp3/Btg1/Rap1b/Kdm6b/Tmem100/Pecam1/Rock2/Dicer1/Marveld2/Pde4d/Bmp4/Stc1/Ednrb/Rapgef3/Acvrl1/Heg1/Notch4/Tnf/Ptprs/Xdh/Proc/Smad4/Notch1/Rapgef1/Acvr1/Il1b/Id1/Arhgef26/Col24a1/Col15a1/Tgfbr1/Zdhhc21/Pdpn/Hpse/Plod3/Tnfrsf1a/Apold1/Ceacam1/Etv2/Nrg1/S1pr2/Dmd	44
GO:0032956	regulation of actin cytoskeleton organization	107/4514	367/22893	8.14106905428885e-06	0.000699793090414086	0.000549906908630146	Stau2/Tmeff2/Lmod1/Rgs4/F11r/Vangl2/Specc1l/Kiss1r/Dapk3/Pdlim4/Arf1/Arhgef15/Csf3/Rnd2/Pecam1/Rhob/Cyria/Rock2/Scin/Sptb/Tgfb3/Gpr65/Ttc8/Actn2/Trim27/Carmil1/Pfn3/Mef2c/Pik3r1/Prkcd/Fermt2/Gmfb/Carmil3/Mphosph8/Rhobtb2/Sorbs3/Dmtn/Rgcc/Ptger4/Mtss1/Rac2/Cdc42ep1/Rapgef3/Lima1/Dlg1/Pak2/Epha3/Snx9/Mlst8/Daam2/Arhgap28/Cdc42ep3/Svil/Bin1/Synpo/Pdgfrb/Csf1r/Smad4/Cdc42ep2/Kank1/Add3/Prkcq/Myo3b/Md…	107
GO:0046651	lymphocyte proliferation	99/4514	334/22893	8.20198183795225e-06	0.000699793090414086	0.000549906908630146	Zap70/Slc11a1/Bcl2/Cd55b/Cd55/Ptprc/Rc3h1/Tnfsf4/Tnfsf18/Fcgr2b/Zc3h12d/Arg1/Gja1/Mif/Tcf3/Ifng/Tbk1/Peli1/Dock2/Il12b/Trp53/Erbb2/Stat5b/Fkbp1b/Ahr/Sos2/Ighm/Mef2c/Cd180/Gapt/Il6st/Prkcd/Bmp4/Lgals3/Blk/Rac2/Dnaja3/Vpreb2/Dlg1/Tfrc/Cblb/H2-DMb2/H2-DMb1/H2-Aa/Aif1/Tnfrsf21/Ccnd3/Satb1/Tnfsf9/Ndfip1/Cd74/Malt1/Clcf1/Cd6/Gpam/Prkcq/Mapk8ip1/Traf6/Cd59b/Cd59a/Rasgrp1/Il1a/Il1b/Cd40/Cebpb/Il7/Il2/Cd1…	99
GO:0003158	endothelium development	48/4514	134/22893	9.58791929330346e-06	0.000765764989884994	0.000601748522660714	F11r/Col18a1/Tjp3/Btg1/Rap1b/Kdm6b/Tmem100/Pecam1/Rhob/Rock2/Dicer1/Marveld2/Pde4d/Bmp4/Stc1/Ednrb/Adamts12/Rapgef3/Acvrl1/Heg1/Notch4/Tnf/Ptprs/Xdh/Proc/Fgf1/Smad4/Notch1/Rapgef1/Acvr1/Il1b/Id1/Arhgef26/Col24a1/Col15a1/Tgfbr1/Zdhhc21/Pdpn/Cxcl10/Hpse/Plod3/Tnfrsf1a/Apold1/Ceacam1/Etv2/Nrg1/S1pr2/Dmd	48
GO:0090087	regulation of peptide transport	76/4514	242/22893	9.78921937633225e-06	0.000765764989884994	0.000601748522660714	Per2/Inhbb/Slc35f5/Gja1/Mcu/Ifng/Gck/Nos2/Gip/Nr1d1/Birc5/Fkbp1b/Chga/Gpld1/BC048507/Hmgcr/Ndufaf2/Isl1/Ppp3cb/Blk/Oxct1/Ptger4/Sybu/Pla2g6/Pim3/Pfkm/Ildr1/Itsn1/Baiap3/Uqcc2/Ppard/Tnf/Gabbr1/Nrxn1/Cd74/Tcirg1/Clcf1/Rbp4/Tcf7l2/Pax8/Ptpmt1/Madd/Fbn1/Il1b/Foxa2/Ncoa6/Nnat/Kcnb1/Myt1/Pex5l/Npy2r/Bglap2/S100a8/Ppp3ca/Nadk/C1qtnf12/Ucn/Rest/Sirt4/Psmd9/Tfr2/Ica1/Cftr/Pde1c/Pparg/Trpm4/Syt9/Pde3b/Kcnq…	76
GO:0032868	response to insulin	77/4514	246/22893	9.81289719808868e-06	0.000765764989884994	0.000601748522660714	Pid1/Scly/Inhbb/Nucks1/Appl2/Cdk2/Gck/Grb10/Vamp2/Pdk2/Socs7/Gh/Prkca/Socs3/Rab10/Rab15/Zfp36l1/Srsf5/Gpld1/Pik3r1/Prkcd/Slc39a14/Tbc1d4/Tns2/Socs1/Adipoq/Gsk3b/Ccnd3/Kat2b/Rab12/Rhoq/Apc/Mc4r/Esrra/Kank1/Pten/Rbp4/Sorbs1/Gpam/Vwa2/Echdc3/Prkcq/Obp2a/Ptprj/Zfp106/Il1b/Ptpra/Soga1/Ncoa5/Pck1/Prkci/Bglap2/Slc9a1/Mfn2/C1qtnf12/Khk/Ywhag/Sh2b2/Ache/Irs3/Pparg/Ankrd26/C2cd5/Ceacam1/Csrp3/Igf1r/Pde3b/P…	77
GO:0009895	negative regulation of catabolic process	94/4514	316/22893	1.16870073776094e-05	0.000869594886154914	0.000683339464416648	Slc11a1/Serpine2/Hdac4/Bcl2/Ikbke/Mdm4/Myog/Pkp1/Dedd/Fmn2/Psen2/Traf5/Tnfaip3/Traf3ip2/Snx3/Sgta/Smcr8/Trp53/Mettl16/Rilp/Nos2/Cdk5rap3/Stat3/Axin2/Usp36/Timp2/Nbas/Pik3cg/Dicer1/Gpld1/Caml/Fbp1/Tent4a/Hmgcr/Pbk/Adra1a/Ccar2/Mycbp2/Dap/Laptm4b/Azin1/Adgrb1/Tspo/Lrrk2/Usp7/Clec16a/Rubcn/Tmem39a/Anks1/Rnf5/Ehmt2/Tnf/Plin5/Fez2/Usp14/Smad4/Bscl2/Ric1/2700046G09Rik/Sufu/Traf2/Mtch2/Bmf/Il1b/Ddrgk1/C…	94
GO:0007269	neurotransmitter secretion	61/4514	185/22893	1.37834580173347e-05	0.00096923459179038	0.000761637697499222	Syt2/Kmo/Stxbp5/Stx11/Ppfia2/Syt1/Rap1b/Adcy1/Snap47/Vamp2/P2rx1/Nf1/Prkca/Cyth1/Nrn1/Dtnbp1/Mctp1/Mef2c/Cadps/Adra1a/Htr2a/Ptger4/Lrrk2/Nr4a1/Snap29/Septin5/Gsk3b/Baiap3/Grm4/Nrxn1/Camk2a/Sptbn2/Apba1/Edn3/Pfn2/Kcnc4/Grin3a/Rims3/Dvl1/Otof/Cplx1/Git2/P2rx7/Stx2/Ica1/Cadps2/Dgki/Vamp1/Syt5/Grik5/Lin7b/P2ry2/Syt9/Prkcb/Unc13c/Myo6/Snap91/Cask/Syn1/Fmr1/Pdzd11	61
GO:0099643	signal release from synapse	61/4514	185/22893	1.37834580173347e-05	0.00096923459179038	0.000761637697499222	Syt2/Kmo/Stxbp5/Stx11/Ppfia2/Syt1/Rap1b/Adcy1/Snap47/Vamp2/P2rx1/Nf1/Prkca/Cyth1/Nrn1/Dtnbp1/Mctp1/Mef2c/Cadps/Adra1a/Htr2a/Ptger4/Lrrk2/Nr4a1/Snap29/Septin5/Gsk3b/Baiap3/Grm4/Nrxn1/Camk2a/Sptbn2/Apba1/Edn3/Pfn2/Kcnc4/Grin3a/Rims3/Dvl1/Otof/Cplx1/Git2/P2rx7/Stx2/Ica1/Cadps2/Dgki/Vamp1/Syt5/Grik5/Lin7b/P2ry2/Syt9/Prkcb/Unc13c/Myo6/Snap91/Cask/Syn1/Fmr1/Pdzd11	61
GO:0032623	interleukin-2 production	31/4514	75/22893	1.43549523530666e-05	0.000998449348992101	0.000784595050235689	Slc11a1/Ptprc/Abl2/Tnfsf4/Cd247/Fcer1g/Cd34/Tnfaip3/Nav3/Stat5b/Trim27/Irf4/Cd83/Pde4d/Il1rap/Runx1/Malt1/Gpam/Gata3/Prkcq/Traf2/Traf6/Il1a/Il1b/Cd1d1/Pde4b/Prkd2/Ceacam1/Homer2/Rps3/Cd3e	31
GO:0002263	cell activation involved in immune response	96/4514	326/22893	1.49164820912264e-05	0.00102635020324471	0.000806519920201343	Il18r1/Slc11a1/Ptprc/Rc3h1/Tnfsf4/Tnfsf18/Fcer1g/Exo1/Psen2/Hlx/Stx11/Tnfaip3/Ifng/Dock2/Il12b/Vamp2/Trp53/Tnfsf13/Tnfsfm13/Pld2/Abr/Supt6/Stat3/Grn/Crhr1/Milr1/6030468B19Rik/Chga/Irf4/Cd180/Gapt/Dnase1l3/Lgals3/Blk/Ptger4/Ywhaz/Rac2/Rnf168/Tfrc/App/Ccr6/Pdpk1/Pglyrp2/H2-DMb2/H2-DMb1/Socs5/Msh2/Ndfip1/Cd74/Malt1/Clcf1/Il33/Pi4k2a/Gata3/Mdk/Rasgrp1/Eif2ak4/Shld1/Lbp/Cd40/Pck1/Il2/Sema4a/Rorc/Adora…	96
GO:0045601	regulation of endothelial cell differentiation	21/4514	43/22893	1.68042836228267e-05	0.00109725113165784	0.00086223483207565	F11r/Btg1/Tmem100/Rock2/Dicer1/Bmp4/Acvrl1/Notch4/Tnf/Xdh/Proc/Notch1/Il1b/Id1/Tgfbr1/Zdhhc21/Tnfrsf1a/Apold1/Ceacam1/Etv2/S1pr2	21
GO:0001505	regulation of neurotransmitter levels	78/4514	254/22893	1.84603269433703e-05	0.00117869364481013	0.000926233464317287	Per2/Syt2/Aldh9a1/Kmo/Stxbp5/Stx11/Moxd1/Slc1a6/Ppfia2/Syt1/Rap1b/Adcy1/Snap47/Vamp2/P2rx1/Slc6a4/Nf1/Prkca/Cyth1/Nrn1/Dtnbp1/Agtpbp1/Mctp1/Mef2c/Cadps/Adra1a/Htr2a/Ptger4/Lrrk2/Nr4a1/Pde1b/Snap29/Comt/Septin5/Gsk3b/Baiap3/Grm4/Slc44a4/Slc29a1/Slc5a7/Nrxn1/Camk2a/Sptbn2/Dagla/Apba1/Edn3/Pfn2/Kcnc4/Grin3a/Rims3/Dvl1/Otof/Cplx1/Git2/P2rx7/Stx2/Ache/Slc29a4/Ica1/Cadps2/Dgki/Vamp1/Syt5/Grik5/Slc17a7/…	78
GO:0050727	regulation of inflammatory response	100/4514	345/22893	2.05519954647474e-05	0.00128933548018548	0.00101317732027965	Il1rl2/Macir/Pla2g4a/Tnfsf4/Tnfsf18/Fcgr2b/Fcer1g/Slamf8/Dusp10/Esr1/Tnfaip3/Ggt1/Ifng/Fem1al/Il12b/Tnip1/Gps2/Bcl6b/Abr/Nfe2l1/Nr1d1/Stat5b/Grn/Prkca/Socs3/Pik3cg/Arel1/Dicer1/Itga2/Isl1/Dnase1l3/Pbk/Lacc1/Acod1/Ednrb/Ptger4/C1qtnf3/Adamts12/Sharpin/Lgals2/Lrrk2/Pla2g10/Adipoq/Cd200r3/App/Ppard/Pglyrp2/Tnf/C3/Socs5/Proc/Ndfip1/Clcf1/Dagla/Il33/Pik3ap1/Pdcd4/Gata3/Ptges/Tnfaip6/Celf1/Mdk/Tyro3/Il…	100
GO:0070372	regulation of ERK1 and ERK2 cascade	95/4514	325/22893	2.27336874757864e-05	0.00137238552978827	0.00107843917648293	Erbb4/Ccl20/Dstyk/Chil1/Ptprc/Abl2/Ddr2/Dusp10/Slc30a10/Akap12/Esr1/Cnksr3/Mif/Ptprr/Rap1b/Spred2/Fgf18/Tnip1/Scimp/Ccl7/Ccl12/Erbb2/Prkca/Dnajc27/Adam17/Nqo2/Gcnt2/Ranbp9/Fgfr4/F2r/Hmgcr/Fermt2/Bmp4/Ndrg2/Adra1a/Htr2a/C1qtnf3/Ywhaz/Arhgap8/Map3k12/Adipoq/Dlg1/App/Atp6v0c/C3/Nrxn1/Fgf1/Cd74/Pdgfrb/Csf1r/Smad4/Tbc1d10c/Clcf1/Pten/Acta2/Eif3a/Notch1/Rapgef1/Spred1/Rasgrp1/Il1a/Il1b/Fgf2/Spry1/Ptpn2…	95
GO:0010543	regulation of platelet activation	22/4514	47/22893	2.48289918199763e-05	0.00147026476745253	0.00115535400993917	Serpine2/Pla2g4a/Fcer1g/F11r/Prkca/Prkcd/Ctsg/Blk/Dmtn/Gp1bb/Gp5/Prkg1/Prkcq/Ptprj/Lyn/Tlr4/Pdpn/Txk/Cd9/Apoe/Ceacam1/Ubash3b	22
GO:0198738	cell-cell signaling by wnt	125/4514	453/22893	2.73531266979718e-05	0.00153537419070458	0.00120651787845071	Sulf1/Fzd7/Mir135b/Sox13/Lgr6/Tmem9/Abl2/Vangl2/Tnfaip3/Rnf146/Foxo3/Snx3/Dapk3/Tle5/Tle2/Tle6/Scyl2/Lgr5/Wif1/Grb10/Tcf7/Shisa6/Nxn/Nle1/Rnf43/Dlx3/Axin2/Rnf213/Sdc1/Atp6v1c2/Sostdc1/Dact1/Cmah/Tmem170b/Barx1/Grk6/Zbed3/Depdc1b/Isl1/Fermt2/Ndrg2/Nfatc4/Shisa2/Amer2/Sox7/Fzd3/Ccar2/Ednrb/Ubac2/Ctnnd2/Stk3/Ubr5/Fzd6/Rspo2/Csnk1e/Lrrk2/Wnt10b/Dvl3/Gsk3b/App/Tiam1/Atp6v0c/Pkd1/Daam2/Strn/Ppm1b/Cdh2/…	125
GO:0055057	neuroblast division	11/4514	16/22893	2.81177888276686e-05	0.00155108388541596	0.00121886276978015	Rab10/Dct/Tead3/Arhgef2/Lef1/Akna/Dock7/Sox5/Numbl/Fgfr2/Fgf13	11
GO:0046883	regulation of hormone secretion	90/4514	306/22893	2.85037654298413e-05	0.00155893670927825	0.00122503362535629	Per2/Inhbb/Ren1/Gja1/Mcu/Kiss1r/Ifng/Gck/Nos2/Gip/Nr1d1/Crhr1/Birc5/Fkbp1b/Chga/Gpld1/Fgfr4/BC048507/Hmgcr/Ndufaf2/Isl1/Ppp3cb/Blk/Oxct1/Ptger4/C1qtnf3/Sybu/Pla2g6/Tspo/Pim3/Pfkm/Adipoq/Ildr1/Itsn1/Runx1/Baiap3/Rab11fip3/Uqcc2/Ppard/Tnf/Gabbr1/Nrxn1/Smad4/Tcirg1/Clcf1/Rbp4/Tcf7l2/Pax8/Ptpmt1/Madd/Scg5/Fbn1/Il1b/Foxa2/Ncoa6/Nnat/Kcnb1/Gnas/Edn3/Myt1/Pex5l/Bglap2/Ppp3ca/Mfn2/Nadk/C1qtnf12/Ucn/Rest/…	90
GO:0018209	peptidyl-serine modification	104/4514	365/22893	3.10015203874893e-05	0.0016260551554061	0.00127777621131179	Sgk3/Plcl1/Clk1/Bcl2/Il24/Ikbke/Camk1g/Cnksr3/Spock2/Stox1/Cdk1/Mif/Dcn/Ifng/Dyrk2/Tbk1/Cdk2/Vrk2/Rack1/Irgm1/Fnip1/Mapk7/Aurkb/Pdk2/Csf3/Ern1/Prkca/Mgat5b/Rock2/Rps6ka5/Tcl1b1/Mast4/Pde4d/Prkcd/Pbk/Dmtn/Gfra2/Csnk1e/Lrrk2/Rapgef3/Map3k12/Pak2/Tfrc/Gsk3b/App/Pdpk1/Pkd1/Tnf/Nrxn1/Galnt1/Camk2a/Rps6ka4/Mark2/Pten/Prkcq/Ntmt1/Sh2d3c/Nek6/Galnt13/Myo3b/Csnk2a1/Pck1/Prkci/Pik3ca/Pfn2/Sfrp2/Dclk2/Hipk1…	104
GO:0006022	aminoglycan metabolic process	40/4514	110/22893	3.44355558567936e-05	0.00176208803003886	0.00138467269055126	Lyg2/Chit1/Chil1/Dse/Spock2/Chst3/Dcn/B3gnt2/B4galt7/Habp4/Itih4/Ednrb/Ptger4/B4galt4/Pglyrp2/Ccnd3/Chsy3/Ndst1/Pdgfrb/Cemip2/Itih5/Tnfaip6/Chst1/Il1b/Fgf2/Ovgp1/Hs2st1/Ctbs/Hpse/Chst12/Spam1/Pglyrp1/Chsy1/Lyve1/Il15/Has3/Chst5/Hexa/Pxylp1/Hyal1	40
GO:0008360	regulation of cell shape	53/4514	159/22893	3.5040016928814e-05	0.00176208803003886	0.00138467269055126	F11r/Plxna2/Palm/Dapk3/Itga7/Cdc42se2/Gas7/Ccl7/Ccl12/Rnd2/Fmnl1/Rhob/Rhoj/Sema4d/Fermt2/Rhobtb2/Dmtn/Rac2/Cdc42ep1/Parvb/Plxnb2/Fmnl3/Dlg1/Cdc42ep3/Rhoq/Diaph1/Csf1r/Cdc42ep2/Mark2/Arhgap15/Fmnl2/Hck/Sema4a/Sprr1b/Rhoc/Palmd/Pakap/Pdpn/Sema3e/Slc26a5/Rhoh/Kit/Pxn/Gna12/Hpn/Gas2/Arap1/Rhog/Parva/Aldoa/Taok2/Limd1/Plxna3	53
GO:0034329	cell junction assembly	121/4514	440/22893	4.29130715009202e-05	0.00212049774595783	0.00166631590995971	Stau2/Adgrb3/Dst/Erbb4/Tns1/Rab17/Cdh20/Bcl2/Cdh19/Nfasc/Pkp1/Igfn1/Lamc1/Dnm3/F11r/Gja1/Lims1/Dapk3/Rap1b/Gabrg2/Ntn1/Gjd3/Jup/Mapt/Pecam1/Prkca/Sdk2/Itgb4/Nptx1/Tbcd/Rock2/Six4/Sipa1l1/Actn2/Sema4d/Mef2c/Marveld2/Pik3r1/Itga2/Fermt2/Mmp14/Gjb6/Dmtn/Slitrk6/Cldn10/Cdh10/Cdh12/Ctnnd2/Adgrb1/Plxnb2/Acvrl1/Ephb3/Il1rap/Dlg1/Pak2/Fbxo45/Heg1/Ildr1/Gsk3b/Epha3/App/Cldn14/Cldn6/Cldn9/Pdpk1/Mdga1/Tnf/P…	121
GO:1902882	regulation of response to oxidative stress	37/4514	100/22893	4.33148141238377e-05	0.00212049774595783	0.00166631590995971	Lancl1/Scly/Ddr2/Vnn1/Rnf146/Sesn1/Foxo3/Stox1/Rack1/Mapk7/Trp53/P4hb/Pnpla8/Ngb/Fbln5/Hk3/Ubqln1/Mctp1/Acox2/Oxr1/Atf4/Lrrk2/App/Sod2/Ggt7/Mcl1/Nr4a3/Txn1/Tlr4/Selenon/Pink1/Fzd1/Rest/Hspb1/Nol3/Meak7/Abcd1	37
GO:1902903	regulation of supramolecular fiber organization	109/4514	389/22893	4.372858571796e-05	0.00212049774595783	0.00166631590995971	Tmeff2/Map2/Lmod1/Rgs4/F11r/Specc1l/Kiss1r/Dapk3/Nav3/Aebp1/Pdlim4/Arf1/Arhgef15/Csf3/Mapt/Pecam1/Tbcd/Cyria/Rock2/Scin/Sptb/Tgfb3/Gpr65/Ttc8/Actn2/Trim27/Carmil1/Pfn3/Mef2c/Map1b/Pik3r1/Prkcd/Fermt2/Gmfb/Carmil3/Mphosph8/Sorbs3/Dmtn/Rgcc/Slain1/Ptger4/Mtss1/Cdc42ep1/Rapgef3/Lima1/Map6d1/Dlg1/Pak2/App/Snx9/Mlst8/Daam2/Arhgap28/Cdc42ep3/Eml4/Svil/Bin1/Apc/Synpo/Smad4/Cdc42ep2/Kank1/Add3/Prkcq/Cams…	109
GO:0032743	positive regulation of interleukin-2 production	19/4514	39/22893	4.40734802644776e-05	0.00212049774595783	0.00166631590995971	Ptprc/Abl2/Tnfsf4/Stat5b/Irf4/Cd83/Pde4d/Runx1/Malt1/Prkcq/Traf2/Traf6/Il1a/Il1b/Cd1d1/Pde4b/Prkd2/Rps3/Cd3e	19
GO:0043254	regulation of protein-containing complex assembly	118/4514	429/22893	5.24917433171087e-05	0.00245178587946116	0.00192664662178892	Map2/Farp2/Ralb/Ikbke/Lmod1/Kif14/Nek7/Tnfsf18/Psen2/Lefty1/Esr1/Stxbp5/Nav3/Bbs10/Rap1b/Ifng/Ikzf1/Rack1/Irgm1/Septin8/Fnip1/Trp53/Skap1/Csf3/Mapt/Pecam1/Tmc8/Tbcd/Cyria/Trappc12/Ahr/Scin/Dact1/Sptb/Carmil1/Pfn3/Map1b/Isl1/Prkcd/Fermt2/Lgals3/Mphosph8/Dmtn/Slain1/Ptger4/Hsf1/Cdc42ep1/Bik/Wnt10b/Dlg1/Tfrc/Gsk3b/Snx9/Abca3/Mlst8/Tnf/Atat1/Daam2/Arhgap28/Cdc42ep3/Svil/Mpp7/Impact/Bin1/Apc/Cdc42ep2/…	118
GO:0016358	dendrite development	91/4514	316/22893	6.13951175074329e-05	0.0027473241743361	0.00215888462519696	Stau2/Adgrb3/Map2/Rab17/Abl2/Dnm3/Fcgr2b/Igsf9/Palm/Ppfia2/Grip1/Cobl/Arf1/Ntn1/Dlg4/Mink1/Pafah1b1/Ppp1r9b/Grn/Rock2/Kidins220/Dact1/Sipa1l1/Dtnbp1/Sema4d/Mef2c/Map1b/Nfatc4/Ctnnd2/Rbfox2/Lrrk2/Slc11a2/Ephb3/Il1rap/Pak2/Gsk3b/D16Ertd472e/App/Itsn1/Dscam/Dynlt1c/Ptprs/Strn/Camk2a/Nedd4l/Spire1/Pias2/Prkg1/Pten/Cpeb3/Abi1/Lrp4/Btbd3/Id1/Bmp7/Il2/Celsr2/Ppp3ca/Pdlim5/Grin3a/Ptprd/Elavl4/Cdc20/Ephb2…	91
GO:0050905	neuromuscular process	62/4514	198/22893	6.7617694913213e-05	0.00289874947732312	0.00227787668355623	Gigyf2/Tnni1/Abl2/Tnr/Fabp7/Pcdh15/Dlg4/Pafah1b1/Abr/Ankfn1/Stac2/Tifab/Agtpbp1/Myh7/Jph4/Mycbp2/Slitrk6/Fgf14/Slurp1/Rbfox2/Nr4a1/App/Get1/Clic5/Nrxn1/Pou4f3/Bscl2/Pten/Mylk2/Glrb/Nbn/Nr4a3/Grin3a/Dvl1/Otof/Ucn/Uchl1/Rest/Ctnna2/Spr/Atp2b2/Grin2b/Tnnt1/Grin2d/Ush1c/Synm/Myo7a/Cln3/Tnni2/Kcnq1/Cln8/Csmd1/Nrg1/Stra6/Hexa/Igdcc3/Kbtbd13/Aph1c/Stac/Mecp2/Dmd/Ap1s2	62
GO:0031589	cell-substrate adhesion	104/4514	372/22893	7.11948534055139e-05	0.00297050135939506	0.0023342602863655	Tmeff2/Fzd7/Sned1/Bcl2/Kif14/Lamc1/Cd34/Utrn/Lims1/Spock2/Dapk3/Cd63/Itga7/Myo1g/Vwc2/Rab1a/Mink1/Nf1/Skap1/Jup/Itga2b/Pecam1/Itgb4/P4hb/Dicer1/Net1/Actn2/Carmil1/Rreb1/Gcnt2/Nedd9/Pik3r1/Itga2/Itga1/Fermt2/Mmp14/Sorbs3/Dmtn/Adamts12/Gfus/Rac2/Parvb/Acvrl1/Itgb7/Emp2/Ephb3/St6gal1/Gp5/Itgb5/Gsk3b/Epha3/Tiam1/Pdpk1/Ppard/Muc21/Vit/Kank1/Pten/Sorbs1/Vwa2/Notch1/Ptprj/Mdk/Tyro3/Ptpra/Prex1/Npy2r/Ada…	104
GO:0001964	startle response	18/4514	37/22893	7.14888590946773e-05	0.00297050135939506	0.0023342602863655	Fabp7/Pcdh15/Slitrk6/Get1/Nrxn1/Pten/Glrb/Grin3a/Dvl1/Otof/Ucn/Ctnna2/Grin2b/Grin2d/Csmd1/Nrg1/Aph1c/Mecp2	18
GO:0048662	negative regulation of smooth muscle cell proliferation	28/4514	70/22893	7.39755841831887e-05	0.00305399847218209	0.00239987345088688	Esr1/Tnfaip3/Ifng/Il12b/Trp53/Tgfb3/Mef2c/Pik3r1/Ang2/Ndrg2/Tafa5/Comt/Adipoq/Sod2/Ppard/Aif1/Sf1/Prkg1/Pten/Pdcd4/Mfn2/Nppb/Gna12/Pparg/Apoe/Il15/S1pr2/Apln	28
GO:0002697	regulation of immune effector process	116/4514	424/22893	7.72010737412873e-05	0.00314655841318788	0.00247260830883091	Il18r1/Cd55b/Cd55/C4bp/Inava/Ptprc/Cfhr4/Mr1/Rc3h1/Tnfsf4/Tnfsf18/Fcgr2b/Fcer1g/Slamf8/Dusp10/Hlx/Tnfaip3/Stx7/Arg1/Mif/Vpreb3/Appl2/Ifng/Il12b/Pik3r6/Tnfsf13/Tnfsfm13/Pld2/Scimp/Abr/Myo18a/Supt6/Dhx58/Stat5b/Grn/Crhr1/6030468B19Rik/Ahr/Tgfb3/Ighm/Dnase1l3/Ppp3cb/Lgals3/Blk/Lacc1/Rac2/Tfrc/Pdpk1/Pglyrp2/H2-DMb2/H2-DMb1/Tnf/Gm7030/C3/Socs5/Msh2/Ndfip1/Cd74/Malt1/Cd226/Clcf1/Il33/Rbp4/Gata3/Traf2/R…	116
GO:0044262	cellular carbohydrate metabolic process	85/4514	293/22893	7.95905262065609e-05	0.00322341631136572	0.00253300428839934	Rb1cc1/Inpp1/Idh1/Per2/Hdac4/Myog/Pla2g4a/Dusp12/Hsd11b1/Ranbp2/Dyrk2/Ptges3/Gck/Grb10/B3gnt2/C1qtnf2/Trp53/Cox11/Pdk2/Nfe2l1/Nr1d1/Kat2a/Stat3/Galk1/Gcgr/Pygl/Gpld1/Nhlrc1/Ippk/Fbp2/Fbp1/Il6st/Rubcnl/C1qtnf3/Pfkm/Usp7/Adipoq/Gsk3b/Synj2/Pgp/Sik1/Kat2b/Lhcgr/Pcdh12/Ndst1/Impa2/Ddb1/Pten/Sorbs1/Tcf7l2/Obp2a/Mtch2/Galk2/Foxa2/Soga1/Pck1/Impa1/Rorc/Agl/Ndst3/Hs2st1/B4galt1/C1qtnf12/Khk/Dgkq/Ppp1cc/F…	85
GO:0016311	dephosphorylation	98/4514	348/22893	8.40998886965888e-05	0.00337276816000319	0.00265036699818808	Ppp1r42/Eya1/Ptpn18/Inpp1/Ptprn/Bcl2/Ptprv/Ptprc/Tiprl/Dusp12/Dusp10/Ppp2r5a/Hsp90b1/Ptprr/Ifng/Ppm1h/Tns3/Ppp3r1/Ublcp1/Ppp1r9b/Cdk5rap3/Fkbp1b/Rock2/Ahr/Ppp1r36/Calm1/Ppp2r5c/Sema4d/Fbp1/Mef2c/Cmya5/Itga2/Itga1/Ppp3cb/Prkcd/Pip4p1/Ephx2/Tns2/Rcan1/Synj2/Pgp/Tnf/Ptprs/Ppp4r1/Ptprm/Ppm1b/Calm2/Cdc25c/Ppp2r2b/Pdgfrb/Impa2/Sdhaf2/Pten/Fra10ac1/Ptprj/Ptpmt1/Ptpra/Ywhab/Eya2/Impa1/Ptpn22/Cdc14a/Plppr…	98
GO:0048511	rhythmic process	88/4514	307/22893	9.60906494808094e-05	0.00370412087968493	0.00291074846271291	Nms/Ptprn/Per2/Pla2g4a/Esr1/Foxo3/Atoh7/Cdk1/Timeless/Adcy1/Rack1/Per1/Hes7/Trp53/Slc6a4/Nos2/Ankfn1/Erbb2/Nr1d1/Stat5b/Rock2/Id2/Ahr/Mettl3/Ccar2/Piwil2/Enox1/Mycbp2/Ptger4/Klf10/Csnk1e/Atf4/Tef/Usp7/Gsk3b/Nrip1/Runx1/Sik1/Kat2b/Nudt12/Fbxl17/Lhcgr/Rbm4b/Ddb1/Klf9/Pten/Htr7/Nfkb2/Ass1/Tnfaip6/Mdk/Gpr176/Tyro3/Prokr2/Csnk2a1/Id1/Noct/Schip1/Npy2r/Rorc/Kcna2/Bmpr1b/Grin3a/Mfn2/Gpr157/Cdk5/Alb/Hnrn…	88
GO:0006874	cellular calcium ion homeostasis	133/4514	500/22893	9.8138921820457e-05	0.00376042491454553	0.00295499293751228	Cxcr2/Cxcr1/Gpr35/Bok/Bcl2/Cd55b/Cd55/Cacna1s/Ptprc/Abl2/Atp1b1/Psen2/Esr1/Gja1/Mcu/Gck/Dlg4/P2rx1/P2rx5/Ccl12/Cacna1g/Ccr10/Crhr1/Prkca/Galr2/Fkbp1b/Pik3cg/Gpr65/Calm1/Chga/Bdkrb1/Pacs2/Ryr2/Scgn/Mcur1/F2r/Pde4d/Il6st/Ptger2/Ero1a/Bmp4/Adra1a/Stc1/Htr2a/Ednrb/Tmtc4/Ptger4/Rxfp3/Gpr20/Kctd17/Pla2g6/Atf4/Cacna1i/Smdt1/Gp1bb/Gp5/Atp13a3/App/Ccr6/Pkd1/Itpr3/Slc25a23/Tmem178/Thada/Calm2/Lhcgr/Diaph1/…	133
GO:0062012	regulation of small molecule metabolic process	103/4514	371/22893	0.000103119135326541	0.0038588265903774	0.0030323183099716	Acadl/Pid1/Hdac4/Myog/Pla2g4a/Mir199a-2/Dusp12/Lpgat1/Rd3/Ranbp2/Appl2/Ifng/Dyrk2/Sec14l2/Gck/Grb10/C1qtnf2/Trp53/Nos2/Cox11/Pdk2/Gip/Nfe2l1/Nr1d1/Kat2a/Stat3/Gcgr/Entpd5/Gpld1/Sirt5/Fgfr4/Fbp1/Slc7a7/Ephx2/Htr2a/Rubcnl/Lacc1/C1qtnf3/Srebf2/Usp7/Comt/Adipoq/Zbtb20/App/Pgp/Jmjd8/Ppard/Sik1/Tnf/Kat2b/Plin5/Lhcgr/Apc/Fgf1/Cd74/Ddb1/Sorbs1/Entpd1/Erlin1/Acsl5/Tcf7l2/Obp2a/Mtch2/Il1b/Foxa2/Soga1/Snai1…	103
GO:0051495	positive regulation of cytoskeleton organization	63/4514	205/22893	0.000108934255921256	0.00402930811352667	0.00316628500478149	Lmod1/Kiss1r/Nav3/Pdlim4/Arhgef15/Csf3/Mapt/Rock2/Scin/Tgfb3/Gpr65/Actn2/Trim27/Carmil1/Pfn3/Map1b/Fermt2/Sorbs3/Rgcc/Slain1/Mtss1/Cdc42ep1/Rapgef3/Dlg1/Snx9/Mlst8/Cdc42ep3/Bin1/Apc/Synpo/Cdc42ep2/Add3/Prkcq/Ckap5/Katnbl1/Dstn/Id1/Hck/Mapre1/Pfn2/Kirrel/Nes/S100a10/Rhoc/Sass6/Synpo2/Tgfbr1/Stil/Arhgef10l/Limch1/Pxn/P2rx7/Ntrk3/Rps3/Fchsd2/Pycard/Hras/Arhgef10/Fhod1/Tenm1/Mecp2/Flna/Plxna3	63
GO:0006836	neurotransmitter transport	72/4514	242/22893	0.000115285865885751	0.00418867690002359	0.00329151916029851	Per2/Syt2/Kmo/Stxbp5/Stx11/Slc1a6/Slc6a15/Ppfia2/Syt1/Rap1b/Adcy1/Snap47/Vamp2/P2rx1/Slc6a4/Nf1/Prkca/Cyth1/Nrn1/Dtnbp1/Mctp1/Mef2c/Cadps/Adra1a/Htr2a/Ptger4/Lrrk2/Nr4a1/Snap29/Septin5/Gsk3b/Baiap3/Grm4/Slc29a1/Nrxn1/Camk2a/Slc6a7/Sptbn2/Apba1/Edn3/Pfn2/Kcnc4/Grin3a/Rims3/Dvl1/Otof/Slc10a4/Cplx1/Git2/P2rx7/Stx2/Slc29a4/Ica1/Cadps2/Dgki/Slc6a13/Vamp1/Syt5/Grik5/Slc17a7/Lin7b/P2ry2/Syt9/Prkcb/Cln8/…	72
GO:0042176	regulation of protein catabolic process	108/4514	394/22893	0.000123141662278862	0.00442687357821596	0.00347869734302854	Dnajb2/Serpine2/Rhbdd1/Psmd1/C4bp/Mdm4/Tmem9/Cop1/Dedd/Fmn2/Psen2/Tnfaip3/Snx3/Gja1/Pttg1ip/Sumo3/Tmem259/Sgta/Ifng/Commd1/Rack1/Rilp/Nos2/Nfe2l1/Cdk5rap3/Psmd3/Nsf/Smurf2/Gga3/Timp2/Chmp6/Dact1/Arel1/Gpld1/Rnf144b/Caml/Ubqln1/Agtpbp1/Hmgcr/Psme1/Pbk/Ccar2/Mycbp2/Laptm4b/Azin1/Rnf139/Adgrb1/Csnk1e/Sgsm3/Lrrk2/Wnt10b/Usp7/Clec16a/Psmd2/Gsk3b/Cblb/App/Kcne2/Snx9/Pkd1/Anks1/Tnf/Socs5/Usp14/Apc/Ndfip…	108
GO:0001678	cellular glucose homeostasis	54/4514	170/22893	0.00012736660319277	0.00455317817782423	0.0035779492117134	Ptprn/Nucks1/Gck/Rack1/Nr1d1/Ern1/Birc5/Fkbp1b/Mir337/Gpld1/Hk3/BC048507/Hmgcr/Pik3r1/Ndufaf2/Ppp3cb/Ang2/Slc39a14/Mir320/Oxct1/Sybu/Pla2g6/Pim3/Zbtb20/Baiap3/Ppard/Rab11b/Nrxn1/Aqp4/Smad4/Tcf7l2/Ptpmt1/Foxa2/Ncoa6/Kcnb1/Pck1/Myt1/Pik3ca/Vcam1/Ppp3ca/Nadk/C1qtnf12/Mlxipl/Cftr/Pde1c/Foxa3/Trpm4/Igf1r/Pde3b/Pde4c/Pik3r2/Piwil4/Hmgn3/Ogt	54
GO:1901990	regulation of mitotic cell cycle phase transition	88/4514	310/22893	0.000139152202408537	0.00482609341258656	0.00379240970742566	Gigyf2/Bcl2/Kif14/Pbx1/Ddr2/Sde2/Fbxo5/Zc3h12d/Stox1/Cdk1/Tcf3/Tjp3/Appl2/Usp44/Cradd/E2f7/Cdk2/Rpl26/Ctc1/Aurkb/Trp53/Tm4sf5/Crlf3/Ccl12/Cdk5rap3/Birc5/Adam17/Id2/Dact1/Kcnh5/Zfp36l1/Foxn3/Ppp2r5c/Gpr132/Cdk7/Ube2e2/Psme1/Npm2/Rgcc/Rad21/Nsmce2/Wnt10b/Dlg1/App/Pkd1/Aif1/Mad2l1bp/Ccnd3/Mta3/Apc/Cdc23/Cdc25c/Lmnb1/Ddb1/Pten/Prkcq/Nacc2/Nek6/Acvr1/Dgkz/Rbl1/Rbm38/Ints3/Cdc14a/Sass6/Cenpe/Nbn/Cdkn2c…	88
GO:0009914	hormone transport	104/4514	378/22893	0.00013950385536857	0.00482609341258656	0.00379240970742566	Ptprn/Per2/Inhbb/Ren1/Gja1/Mcu/Kiss1r/Ifng/Selenom/Gck/Rab1a/Vamp2/Nos2/Gip/Nr1d1/Crhr1/Birc5/Fkbp1b/Chga/Gpld1/Fgfr4/BC048507/Hmgcr/Ndufaf2/Isl1/Ppp3cb/Slc7a8/Blk/Oxct1/Ptger4/C1qtnf3/Ywhaz/Sybu/Pla2g6/Tspo/Pim3/Pfkm/Adipoq/Ildr1/Itsn1/Runx1/Baiap3/Rab11fip3/Uqcc2/Ppard/Rab11b/Tnf/Gabbr1/Nrxn1/Mc4r/Smad4/Tcirg1/Clcf1/Rbp4/Tcf7l2/Gata3/Pax8/Niban2/Ptpmt1/Madd/Scg5/Fbn1/Il1b/Foxa2/Ncoa6/Nnat/Kcnb1…	104
GO:1905475	regulation of protein localization to membrane	61/4514	199/22893	0.000150064818234506	0.00508677751164078	0.0039972588106872	Pid1/Lyplal1/Ppp2r5a/Stx7/Gopc/Commd1/Rack1/Shisa6/Dlg4/Ppp1r9b/Abi3/Stac2/Erbb2/Nhlrc1/Pik3r1/Lgals3/Mmp14/Dmtn/Cacng2/Ap2m1/Dlg1/Gsk3b/Epha3/Mrap/Kcne1/Tnf/Rhoq/Nrxn1/Cdh2/Camk2a/Sorbs1/Stom/Tnfaip6/Lrp4/Csnk2a1/Kcnb1/Prkci/Ephb2/Cdk5/Ssh1/Fis1/Gpc2/Tcaf1/Vamp8/C2cd5/Csrp3/Cib1/Rhog/Cln3/Hras/Ppfia1/Pik3r2/Cdh1/Ptpn9/Pls1/Stac/Clasp2/Lztfl1/Pgrmc1/Gpc4/Ogt	61
GO:1903305	regulation of regulated secretory pathway	57/4514	183/22893	0.00015191446374913	0.00511631922910887	0.00402047309323876	Syt2/Fcer1g/Stxbp5/Mical1/Ppfia2/Syt1/Rap1b/Adcy1/Arf1/Vamp2/Pld2/P2rx1/Abr/Cacna1g/Crhr1/Prkca/Cyth1/Rab15/Nrn1/Dtnbp1/Cadps/Blk/Adra1a/Htr2a/Rac2/Cacna1i/Lrrk2/Gsk3b/Pdpk1/Baiap3/Grm4/Apba1/Notch1/Kcnb1/Pfn2/Adora3/Lyn/Grin3a/Rims3/Dvl1/Cdk5/Rest/Git2/P2rx7/Dgki/Vamp8/Klrc3/Klrc1/Syt5/Lypd10/Cd177/P2ry2/Syt9/Prkcb/Myo6/Cask/Fmr1	57
GO:0019221	cytokine-mediated signaling pathway	113/4514	419/22893	0.000176507583125864	0.00588266679386669	0.00462267941114174	St18/Il18r1/Cxcr2/Ptprn/Ccl20/Gpr35/Ikbke/Ptprc/Tnfsf18/Fcer1g/Grem2/Traf5/Il20ra/Arg1/Traf3ip2/Foxo3/Lims1/Appl2/Ifng/Tbk1/Vrk2/Il12b/Irgm1/Trp53/Gps2/Pafah1b1/Ccl7/Ccl12/Nkiras2/Stat5b/Stat3/Adam17/Rps6ka5/Klf6/Naip6/Il6st/Il3ra/Mettl3/Lifr/Prlr/Sharpin/Csf2rb2/Csf2rb/Ttll12/Krt8/Krt18/Dnaja3/Socs1/Tnfrsf17/Adipoq/Il1rap/Ifngr2/Tnf/Socs5/Cd74/Csf1r/Smad4/Rps6ka4/Il33/Wbp1l/Il15ra/Traf2/Notch1/T…	113
GO:0010639	negative regulation of organelle organization	102/4514	372/22893	0.000184473193246652	0.00605355878761705	0.00475696865932122	Tmeff2/Map2/Bok/Lmod1/F11r/Esr1/Fbxo5/Specc1l/Usp44/Nav3/Mdm1/Tbc1d30/Limk2/Pttg1/Smcr8/Ctc1/Aurkb/Trp53/Smg6/Tom1l1/Kat2a/Mapt/Pecam1/Ten1/Birc5/Tbcd/Scin/Sptb/Carmil1/Mak/Tbc1d7/Map1b/Pik3r1/Prkcd/Bmp4/Gmfb/Bcl2l2/Tinf2/Mphosph8/Dmtn/Tbc1d4/Rad21/Tspo/Lrrk2/Lima1/Clec16a/Ercc4/Mpv17l/Map6d1/Pak2/Tfrc/Tmem39a/Ehmt2/Mad2l1bp/Kat2b/Arhgap28/Fez2/Eml4/Svil/Apc/Smad4/Kank1/Add3/Camsap1/Mapre1/Bmp7/P…	102
GO:0033002	muscle cell proliferation	75/4514	258/22893	0.000188472635234152	0.00615324690236399	0.00483530493294064	Erbb4/Hdac4/Myog/Ddr2/Esr1/Tnfaip3/Gja1/Cdk1/Ifng/Il12b/Trp53/Stat5b/Stat3/Ern1/Prkca/Id2/Sav1/Tgfb3/Nqo2/Jarid2/Mef2c/Hmgcr/Pik3r1/Pde4d/Itga2/Bmp4/Ang2/Ndrg2/Tafa5/Mapk11/Comt/Adipoq/Gsk3b/Sod2/Ppard/Aif1/Tnf/Apc/Fgf1/Megf10/Pdgfrb/Sf1/Prkg1/Pten/Rbp4/Pdcd4/Tcf7l2/Notch1/Rxra/Traf6/Pik3ca/Fgf2/Tgfbr1/Nr4a3/Tlr4/Selenon/Mfn2/Nppb/Gna12/Pparg/C3ar1/Apoe/Igf1r/P2ry6/Fgfr2/Nrg1/Smad1/Il15/Mmp2/Nol3…	75
GO:0010721	negative regulation of cell development	62/4514	205/22893	0.000201577754514968	0.00648188970422755	0.00509355690726265	Map2/Tnr/Dusp10/Appl2/Ntn1/Trp53/Rflnb/Nf1/Nr1d1/Id2/Dicer1/Sema4d/Sema3g/Bmp4/Nfatc4/Dmtn/Ednrb/Tspo/Rtn4r/Gsk3b/Ttc3/Daam2/Sema6b/Ptprs/Mbp/Kank1/Pten/Slit1/Sema4g/Notch1/Lhx2/Lrp4/Fbn1/Il1a/Il1b/Id1/Bmp7/Sema4a/Arhgef2/Cers2/Ppp3ca/Npr2/Shb/Ephb2/Mfn2/Sema3e/Cdk5/Rest/Ulk1/Coro1c/Rnf10/Cit/Rflna/Cftr/Dll3/Sirt2/Ntrk3/Sema4b/Ryk/Fgf13/Mecp2/Plxna3	62
GO:0071322	cellular response to carbohydrate stimulus	51/4514	161/22893	0.000208105291172795	0.00662520277718765	0.00520617426516074	Ptprn/Rack1/Nr1d1/Ern1/Prkca/Birc5/Fkbp1b/Zfp36l1/Mir337/Gpld1/BC048507/Hmgcr/Ndufaf2/Ppp3cb/Ang2/Slc39a14/Mir320/Oxct1/Sybu/Pla2g6/Pim3/Zbtb20/Baiap3/Ppard/Rab11b/Nrxn1/Aqp4/Smad4/Tcf7l2/Ptpmt1/Foxa2/Ncoa6/Kcnb1/Pck1/Myt1/Pik3ca/Vcam1/Ppp3ca/Nadk/C1qtnf12/Mlxipl/Cftr/Pde1c/Trpm4/Igf1r/Pde3b/Prkcb/Pde4c/Piwil4/Hmgn3/Ogt	51
GO:0051348	negative regulation of transferase activity	76/4514	264/22893	0.000238958777422162	0.00738694307596337	0.00580476013092128	Ptprc/Ddr2/Psen2/Dusp10/Ppp2r5a/Fbxo5/Tnfaip3/Pkib/Usp44/Ifng/Smcr8/Mapk7/Trp53/Inca1/Nf1/Cox11/Cdk5rap3/Hexim1/Mapt/Prkca/Prpsap1/Chmp6/Trim27/Dtnbp1/Hmgcr/Prkcd/Sh3bp5/Bmp4/Dnajc3/Dnaja3/Adipoq/Rubcn/Heg1/Gsk3b/Cblb/Kat2b/Mllt1/Socs5/Apc/Pten/Prdx3/Ptprj/Mapk8ip1/Spred1/Il1b/Foxa2/Pkig/Bmp7/Fabp4/Spry1/Sfrp2/Ptpn22/Lyn/Shb/Cdkn2c/Cdc20/Ephb2/Errfi1/Dvl1/Uchl1/Coro1c/Hspb1/Prkar1b/Pot1a/Gadd45a/…	76
GO:0071333	cellular response to glucose stimulus	48/4514	150/22893	0.000241360422639379	0.0074253141561028	0.00583491264649955	Ptprn/Rack1/Nr1d1/Ern1/Birc5/Fkbp1b/Mir337/Gpld1/BC048507/Hmgcr/Ndufaf2/Ppp3cb/Ang2/Slc39a14/Mir320/Oxct1/Sybu/Pla2g6/Pim3/Zbtb20/Baiap3/Ppard/Rab11b/Nrxn1/Aqp4/Smad4/Tcf7l2/Ptpmt1/Foxa2/Ncoa6/Kcnb1/Pck1/Myt1/Pik3ca/Vcam1/Ppp3ca/Nadk/C1qtnf12/Mlxipl/Cftr/Pde1c/Trpm4/Igf1r/Pde3b/Pde4c/Piwil4/Hmgn3/Ogt	48
GO:0090130	tissue migration	88/4514	315/22893	0.000251607209167871	0.00763049540978771	0.00599614686053839	Dusp10/Dcn/Ptprr/Ifng/Cd63/Fgf18/Nf1/Jup/Grn/Pecam1/Prkca/Rhob/Rock2/Adam17/Pik3cg/Clec14a/Rhoj/Lgmn/Dicer1/Gpld1/Rreb1/Mef2c/Itga2/Bmp4/Stc1/Egr3/Rgcc/Adgrb1/Gfus/Acvrl1/Nr4a1/Krt2/Emp2/Ccr6/T/Pdpk1/Ppard/Tnf/Daam2/Ptprm/Cyp1b1/Fgf1/Mcc/Lgals12/Kank1/Pten/Gata3/Notch1/Dpp4/Spred1/Cd40/Fgf2/Pfn2/Sema4a/Tgfbr1/Epb41l4b/Plpp3/Macf1/Pik3cd/Kit/Coro1c/Pxn/P2rx4/Hspb1/Prss3/Prss2/Gadd45a/Pparg/Prkd2/A…	88
GO:0061351	neural precursor cell proliferation	60/4514	199/22893	0.000276792171294789	0.00823810746100164	0.00647361665740615	Btg2/Kif14/Ndufs2/Foxo3/Fabp7/Lims1/Pcnt/Appl2/Trp53/Pafah1b1/Slc6a4/Nf1/Grn/Gh/Rab10/Id2/Rarb/Zfp503/Rpgrip1/Fzd3/Dct/Fzd6/Plxnb2/Lrrk2/Tarbp2/Nde1/Tead3/Cdh2/Dagla/Notch1/Rapgef1/Lhx2/Mdk/Il1b/Ctsz/Fgf2/Nes/Arhgef2/Lef1/Lyn/Akna/Dock7/Trnp1/Smarcd3/Kdm2b/Smo/Tafa1/Sox5/Numbl/Sirt2/Wdr62/Fgfr2/Hhip/Zfp423/Disc1/Cdon/Trf/Smarca1/Fgf13/Flna	60
GO:0010038	response to metal ion	83/4514	295/22893	0.000289430778254429	0.0084957227066518	0.0066760542140097	Cnga3/Spag16/Bcl2/Myog/Syt2/Nek7/Pla2g4a/Slc30a10/Syt1/Dlg4/P2rx5/Cacna1g/Nfe2l1/Mapt/Nptx1/Id2/Gphn/Fos/Calm1/Lgmn/Crip1/Ryr2/Gpld1/Fbp1/Mef2c/Hcn1/Anxa11/Nfatc4/Atp12a/Dmtn/Hsf1/Lrrk2/Slc11a2/Tfrc/Mylk/Gsk3b/App/Itpr3/Slc25a23/Xdh/Haao/Calm2/Nrxn1/Nedd4l/Tcirg1/Ass1/Fibin/Slc30a4/Il1a/Foxa2/Entpd6/Kcnb1/Fabp4/Kcnmb3/Trpc3/Ahcyl1/Ppp3ca/Cpne3/A3galt2/Atp13a2/Khk/Hnrnpd/Pkd2/P2rx7/P2rx4/Tfr2/Alox…	83
GO:0034599	cellular response to oxidative stress	78/4514	274/22893	0.000292618903336803	0.0085500838468137	0.00671877193578422	Lancl1/Scly/Bcl2/Ddr2/Pycr2/Tnfaip3/Map3k5/Vnn1/Rnf146/Foxo3/Vrk2/Rack1/Rnf112/Mapk7/Kdm6b/Trp53/Mpo/Pdk2/Nfe2l1/Pcgf2/Mapt/P4hb/Rhob/Pnpla8/Fos/Ngb/Fbln5/Net1/Hk3/Ubqln1/Dapk1/Fancc/Prkcd/Bmp4/Oxr1/Hsf1/Atf4/Lrrk2/Slc11a2/App/Sod2/Aif1/Txndc2/Cyp1b1/Epas1/Impact/Pdgfrb/Prdx3/Nr4a2/Pla2r1/Prkra/Pjvk/Slc4a11/Chd6/Mcl1/Nr4a3/Txn1/Tlr4/Prdx1/Adprs/Selenon/Pink1/Atp13a2/Fzd1/Rest/Aldh2/Diablo/Stx2/Hs…	78
GO:0044772	mitotic cell cycle phase transition	112/4514	420/22893	0.000300460146686278	0.00873929308475224	0.00686745512306387	Cdk15/Gigyf2/Bcl2/Kif14/Pbx1/Ddr2/Sde2/Fbxo5/Zc3h12d/Tpd52l1/Stox1/Cdk1/Tcf3/Tjp3/Appl2/Cdk17/Usp44/Cradd/E2f7/Cdk2/Rpl26/Ctc1/Aurkb/Trp53/Tm4sf5/Crlf3/Ccl12/Cdk5rap3/Birc5/Ccdc57/E2f6/Adam17/Id2/Dact1/Kcnh5/Zfp36l1/Foxn3/Calm1/Ppp2r5c/Gpr132/Cdk7/Ube2e2/Psme1/Npm2/Rgcc/Rad21/Nsmce2/Wnt10b/Dlg1/App/Pkd1/Aif1/Mad2l1bp/Ccnd3/Fbxl17/Mta3/Calm2/Apc/Cdc23/Cdc25c/Lmnb1/Camk2a/Nfatc1/Ddb1/Pten/Prkcq/Nac…	112
GO:0019216	regulation of lipid metabolic process	103/4514	382/22893	0.000334926184282853	0.00937147542776075	0.00736423258871256	Idh1/Acadl/Erbb4/Pla2g4a/Mir199a-2/Capn2/Ppp2r5a/Lpgat1/Esr1/Appl2/Ifng/Sec14l2/C1qtnf2/Arf1/Gps2/Pdk2/Gip/Nfe2l1/Nr1d1/Stat5b/Gh/Rnf213/Id2/Pik3cg/Gpld1/Fgfr4/Prkcd/Atg14/Ephx2/Htr2a/Rubcnl/Pla2g6/Srebf2/Tspo/Dhh/Adipoq/Rubcn/Zbtb20/App/Abca3/Ppard/Sik1/Tnf/Plin5/C3/Lhcgr/Fgf1/Cd74/Pdgfrb/Sf1/Lgals12/Bscl2/Sorbs1/Erlin1/Scd1/Cyp17a1/Gpam/Acsl5/Tcf7l2/Obp2a/Vav2/Dgkz/Il1a/Il1b/Foxa2/Snai1/Pck1/Ee…	103
GO:0006753	nucleoside phosphate metabolic process	119/4514	452/22893	0.000343296260258604	0.00946876193704658	0.00744068164816402	Atic/Pid1/Hdac4/Dtymk/Myog/Nme7/Kmo/Rd3/Smpdl3a/Upb1/Atp5d/Nudt4/Ifng/Cs/Gck/Adcy1/Shmt1/Pfas/Nos2/Acaca/Pdk2/Atp5g1/Acly/Cnp/Stat3/Coasy/Dcakd/Galk1/Prpsap1/Cant1/Adcy3/Acot1/Acot5/Entpd5/Ak7/Adssl1/Pfkp/Gmpr/Hk3/Fbp1/Adcy2/Acot12/Hmgcr/Pde4d/Sucla2/Htr2a/Lacc1/Nadk2/Naprt/Gtpbp1/Tymp/Lrrk2/Pfkm/Adcy9/Umps/Zbtb20/App/Jmjd8/Nudt3/Pde9a/Enpp5/Nudt12/Xdh/Haao/Rhoq/Hsd17b4/Ak3/Papss2/Entpd1/Gpam/Acs…	119
GO:0019319	hexose biosynthetic process	30/4514	83/22893	0.000353064182582811	0.0096138625716911	0.00755470369629603	Per2/Ranbp2/Gck/Pdk2/Kat2a/G6pc3/Fbp2/Fbp1/Slc39a14/C1qtnf3/Atf4/Usp7/Adipoq/Pgp/Sik1/Kat2b/Gnpda1/Ddb1/Rbp4/Tcf7l2/Obp2a/Soga1/Pck1/C1qtnf12/Dgkq/Fam3c/Gpi1/Car5a/Arpp19/Ogt	30
GO:0033619	membrane protein proteolysis	23/4514	58/22893	0.000367049871681083	0.00995233952918325	0.00782068348358846	Rhbdd1/Psen2/Ifng/Adam19/Timp2/Adam17/Gpld1/Erap1/App/Snx9/Tnf/Afg3l2/Prkcq/Pacsin3/Sppl2a/Il1b/Ptpn3/Sppl3/P2rx7/Timp4/Apoe/Napsa/Aph1c	23
GO:0140056	organelle localization by membrane tethering	28/4514	76/22893	0.000382230143122119	0.0102768516211699	0.00807568949002372	Ralb/Psen2/Stx11/Stx7/Cep290/Syt1/Vamp2/Rab10/Rab15/Pacs2/Rab3c/Atg14/Snap29/Septin5/Rab12/Nrxn1/Camk2a/Pdzd8/Kcnb1/Ahcyl1/Stx2/Cftr/Vamp8/Sytl2/Cln3/Ncam1/Gramd2/Unc13c	28
GO:0032535	regulation of cellular component size	105/4514	393/22893	0.000422421092565774	0.0109880998834487	0.00863459802818444	Rb1cc1/Map2/Lmod1/Tnr/Specc1l/Ntn1/Rap1gap2/Pafah1b1/Rilp/Atp5g1/Csf3/Rnd2/Mapt/Pecam1/Cyria/Ahr/Scin/Sptb/Actn2/Carmil1/Sema4d/Pfn3/Slc12a7/Map1b/Prkcd/Sema3g/Mphosph8/Dmtn/Cdc42ep1/Rapgef3/Lima1/Vpreb2/Rtn4r/Ap2m1/Dlg1/Gsk3b/Dscam/Snx9/Mlst8/Daam2/Sema6b/Ptprs/Arhgap28/Cdc42ep3/Svil/Aqp4/Bin1/Cdc42ep2/Kank1/Pten/Slit1/Sema4g/Add3/Shtn1/Olfm1/Myo3b/Slc12a6/Dstn/Arhgap40/Rab22a/Cdh4/Pik3ca/Pfn2/K…	105
GO:2001233	regulation of apoptotic signaling pathway	108/4514	407/22893	0.000462005539261507	0.0116852705364995	0.00918244418994058	Rb1cc1/Sgk3/Eya1/Bok/Bcl2/Inhbb/Steap3/Fcmr/Il19/Mdm4/Ptprc/Tnfsf4/Psen2/Tnfaip3/Il20ra/Vnn1/Tpd52l1/Unc5b/Mif/Pttg1ip/Dapk3/Cradd/Rack1/Mapk7/Rpl26/Trp53/Inca1/Mnt/Nf1/Nle1/Spop/Pcgf2/Tmc8/P4hb/Ubqln1/Dapk1/Prkcd/Bmp4/Lgals3/Bcl2l2/Nfatc4/Ccar2/Tpt1/Stk3/Trps1/Mrtfa/Lrrk2/Col2a1/Zfp385a/Mpv17l/Pak2/Gsk3b/Sod2/Tnf/Cd74/Sgms1/Pten/Acsl5/Traf2/Nacc2/Nr4a2/Acvr1/Prkra/Mtch2/Ndufs3/Ptpmt1/Madd/Mapk8i…	108
GO:0022406	membrane docking	29/4514	81/22893	0.000526673539460428	0.0129125822950471	0.0101468824279188	Ralb/Psen2/Stx11/Stx7/Snx3/Cep290/Syt1/Vamp2/Rab10/Rab15/Pacs2/Rab3c/Atg14/Snap29/Septin5/Rab12/Nrxn1/Camk2a/Pdzd8/Kcnb1/Ahcyl1/Stx2/Cftr/Vamp8/Sytl2/Cln3/Ncam1/Gramd2/Unc13c	29
GO:0045216	cell-cell junction organization	63/4514	216/22893	0.000532647844421569	0.0130092120475329	0.0102228153989628	Cdh20/Cdh19/Nfasc/Pkp1/Inava/Mpz/F11r/Gja1/Lims1/Specc1l/Tjp3/Gjd3/Jup/Pecam1/Prkca/Tbcd/Rock2/Tgfb3/F2r/Marveld2/Fermt2/Gjb6/Cldn10/Cdh10/Cdh12/Ctnnd2/Mtss1/Dlg1/Pak2/Heg1/Ildr1/Cldn14/Cldn6/Cldn9/Tnf/Crb3/Mpp7/Cdh2/Dsg2/Csf1r/Nedd4l/Il1b/Snai1/Prkci/Kirrel/Hipk1/Rhoc/Tgfbr1/Svep1/Ephb2/Cd9/Lypd10/Cd177/Ceacam1/Numbl/Lsr/Zfp703/Cldn23/Cdh1/Marveld3/Jam3/Ptpn23/Flna	63
GO:0009743	response to carbohydrate	62/4514	212/22893	0.000543242130737275	0.0132175148083187	0.0103865025356492	Ptprn/Gck/Rack1/Vamp2/Gip/Nr1d1/Gjd3/Ern1/Prkca/Birc5/Fkbp1b/Zfp36l1/Mir337/Gpld1/BC048507/Hmgcr/Ndufaf2/Ppp3cb/Ang2/Slc39a14/Mir320/Oxct1/Sybu/Pla2g6/Pim3/Adipoq/Zbtb20/Baiap3/Ppard/Rab11b/Nrxn1/Aqp4/Smad4/Gpam/Tcf7l2/P2rx3/Ptpmt1/Il1b/Foxa2/Ncoa6/Nnat/Kcnb1/Pck1/Myt1/Pik3ca/Vcam1/Ppp3ca/Nadk/C1qtnf12/Khk/Hnf1a/Mlxipl/Cftr/Pde1c/Trpm4/Igf1r/Pde3b/Prkcb/Pde4c/Piwil4/Hmgn3/Ogt	62
GO:0051961	negative regulation of nervous system development	51/4514	167/22893	0.000549026182760119	0.0133076459980379	0.0104573288478672	Map2/Tnr/Dusp10/Appl2/Ntn1/Trp53/Nf1/Nr1d1/Id2/Dicer1/Sema4d/Sema3g/Bmp4/Nfatc4/Tspo/Rtn4r/Gsk3b/Mdga1/Daam2/Sema6b/Ptprs/Mbp/Pten/Slit1/Sema4g/Notch1/Lhx2/Lrp4/Il1b/Id1/Bmp7/Sema4a/Arhgef2/Cers2/Ppp3ca/Ephb2/Mfn2/Sema3e/Cdk5/Rest/Ulk1/Rnf10/Cit/Dll3/Sirt2/Ntrk3/Sema4b/Ryk/Fgf13/Mecp2/Plxna3	51
GO:0050768	negative regulation of neurogenesis	50/4514	163/22893	0.000552609195891909	0.0133439480924993	0.0104858555264177	Map2/Tnr/Dusp10/Appl2/Ntn1/Trp53/Nf1/Nr1d1/Id2/Dicer1/Sema4d/Sema3g/Bmp4/Nfatc4/Tspo/Rtn4r/Gsk3b/Daam2/Sema6b/Ptprs/Mbp/Pten/Slit1/Sema4g/Notch1/Lhx2/Lrp4/Il1b/Id1/Bmp7/Sema4a/Arhgef2/Cers2/Ppp3ca/Ephb2/Mfn2/Sema3e/Cdk5/Rest/Ulk1/Rnf10/Cit/Dll3/Sirt2/Ntrk3/Sema4b/Ryk/Fgf13/Mecp2/Plxna3	50
GO:0030865	cortical cytoskeleton organization	24/4514	63/22893	0.000555354452554963	0.0133598238417263	0.0104983309056393	Llgl1/Pafah1b1/Rnd2/Fmnl1/Llgl2/Rhob/Rock2/Rhobtb2/Rac2/Fmnl3/Dlg1/Tnf/Rhoq/Synpo/Fmnl2/Rhoc/Cdk5/Rhoh/Rtkn/Rhog/Cavin3/Fhod1/Septin7/Pls1	24
GO:0051402	neuron apoptotic process	87/4514	318/22893	0.000566214455974725	0.0135700610628549	0.0106635381675193	Lancl1/Hdac4/Bok/Bcl2/Btg2/Kif14/Slc30a10/Esr1/Foxo3/Unc5b/Cpeb4/Trp53/Nf1/Ccl12/Grn/Birc5/Six4/Tgfb3/Lgmn/Nqo2/Mef2c/F2r/Il6st/Itga1/Isl1/Nfatc4/Tmtc4/Oxr1/Atf4/Map3k12/Gsk3b/App/Itsn1/Sod2/Pdpk1/Tnf/Tnfrsf21/Msh2/Pou4f3/Ppp2r2b/Clcf1/Casp7/Prdx3/Gata3/Nr4a2/Rapsn/Mdk/Tyro3/Spg11/Il1b/Kcnb1/Cebpb/Ctsz/Prkci/Pik3ca/Hdgf/Nes/Mcl1/Cntfr/Nr4a3/Pink1/Cdk5/Wfs1/Cit/Kdm2b/Diablo/Fis1/Smo/Tnfrsf1a/Zfp11…	87
GO:0002931	response to ischemia	17/4514	39/22893	0.000582613364715919	0.0138079367437673	0.0108504641062298	Per2/Bcl2/Cpeb4/Trp53/Rock2/Sirt5/Rcan1/Camk2a/Csf1r/Csf1/Uchl1/Rest/P2rx4/Tigar/Cib1/Nol3/Mlycd	17
GO:0002831	regulation of response to biotic stimulus	98/4514	366/22893	0.000593811327946117	0.0138678784216321	0.0108975670902751	Cd55b/Cd55/Ikbke/Cfhr4/Mr1/Slamf8/Ifi206/Ifi208/Ifi205/Dusp10/Tnfaip3/Arg1/Traf3ip2/Mif/Appl2/Ifng/Tbk1/Il12b/Irgm1/Pik3r6/Scimp/Dhx58/Stat5b/Grn/Hexim1/Prkca/Sec14l1/Ahr/Calm1/Ly86/Dapk1/Cd180/Mettl3/Acod1/Apobec3/Ttll12/Tarbp2/Dnaja3/Socs1/Treml4/C3/Ppm1b/Calm2/Rnf125/Cd74/Cd226/Banf1/Pten/Dpp4/Traf6/Rasgrp1/Eif2ak4/Tyro3/Il1b/Lbp/Znfx1/Zbp1/Ptpn22/Tlr4/Tut4/Smpdl3b/Gpatch3/Txk/Ankrd17/Cxcl5/Cx…	98
GO:0061458	reproductive system development	126/4514	490/22893	0.000644252998332213	0.0147487935977493	0.0115898021921926	Sulf1/Hs6st1/Ptprn/Serpine2/Bcl2/Serpinb5/Ren1/Etnk2/Pla2g4a/Dedd/Esr1/Foxo3/Gja1/Jmjd1c/Arid5b/Dazap1/Kitl/E2f7/Nefh/Tcf7/Ccdc182/Dlx3/Stat5b/Llgl2/Socs3/Ahr/Arid4a/Six4/Zfp36l1/Dicer1/Tifab/Ndufs6/Bmp4/Bcl2l2/Ctsb/Fndc3a/Ptger4/Prlr/Stk3/Zfat/Hsf1/Dmc1/Bik/Dhh/Krt8/Rarg/Dlg1/Nrip1/Runx1/Map3k4/Pkd1/Ppard/Tfeb/C3/Epas1/Msh2/Lhcgr/Greb1l/Apc/Pcdh12/Hsd17b4/Smad4/Fosl1/Sf1/Rln1/Pten/Rbp4/Tcf7l2/Pr…	126
GO:0002819	regulation of adaptive immune response	66/4514	230/22893	0.000647143920632135	0.0147487935977493	0.0115898021921926	Il18r1/Slc11a1/Cd55b/Cd55/C4bp/Ptprc/Pla2g4a/Mr1/Rc3h1/Tnfsf4/Tnfsf18/Fcgr2b/Fcer1g/Dusp10/Hlx/Tnfaip3/Stx7/Arg1/Mif/Ifng/Il12b/Tnfsf13/Tnfsfm13/Supt6/Skap1/6030468B19Rik/Ahr/Trim27/Mef2c/Ppp3cb/Tfrc/H2-DMa/Tnf/Gm7030/C3/Socs5/Msh2/Ndfip1/Cd74/Malt1/Cd226/Clcf1/Il33/Gata3/Prkcq/Traf2/Dpp4/Traf6/Eif2ak4/Il1b/Shld1/Cd40/Il2/Cd1d1/Ephb2/P2rx7/Slc15a4/Pms2/Loxl3/Pvr/Trpm4/Nlrp10/Il27/Spn/Pycard/Clec4g	66
GO:0060048	cardiac muscle contraction	42/4514	132/22893	0.000649970275756417	0.0147487935977493	0.0115898021921926	Myl1/Hdac4/Tnni1/Atp1b1/Psen2/Sgcd/Cacna1g/Jup/Myl4/Fkbp1b/Calm1/Chga/Ryr2/Smad5/Pde4d/Myh7/Adra1a/Stc1/Dlg1/Kcne2/Kcne1/Calm2/Dsg2/Bin1/Snta1/Pik3ca/Atp1a1/Ank2/Pde4b/Slc9a1/Ucn/P2rx4/Kcnj8/Atp1a3/Trpm4/Csrp3/Tnni2/Kcnq1/Fgf13/Flna/Tafazzin/Dmd	42
GO:0060249	anatomical structure homeostasis	89/4514	328/22893	0.000656145671579673	0.014757728301013	0.0115968232032865	Col9a1/Pantr2/Erbb4/Gigyf2/Bcl2/Inava/Crb1/Pla2g4a/Fcgr4/Psen2/Cd34/Il20ra/Pcdh15/Tjp3/Cep290/Bbs10/Mdm1/Slc22a21/Mink1/P2rx1/Nf1/Acaca/Nkiras2/Prkca/Scgn/Gcnt2/Mak/F2r/Ptger4/Rac2/Col2a1/Pfkm/Tfrc/Muc13/Ildr1/Chmp2b/Abca3/Haao/Epas1/Apc/Lox/Pdgfrb/Csf1r/Mc4r/Mbp/Tcirg1/Lipa/Rbp4/Notch1/Ptgs1/Crb2/Traf6/Tyro3/Gnas/Il7/Ctss/Dram2/Csf1/Tlr4/Cdk5/Prom1/Hnf1a/Oas1g/P2rx7/Flt3/Smo/Iapp/Ceacam1/Lsr/Nap…	89
GO:0106106	cold-induced thermogenesis	46/4514	148/22893	0.000657282788840241	0.014757728301013	0.0115968232032865	Il18r1/Plcl1/Acadl/Per2/Lama4/Gja1/Appl2/Grb10/Kdm6b/Nr1d1/Adam17/Irf4/Prlr/Hsf1/Atf4/Wnt10b/Adipoq/Adamts5/Epas1/Apc/Zfp516/Bscl2/Scd1/Notch1/Id1/Cebpb/Gnas/Fabp5/Fabp4/Slc25a44/Prkab2/Elovl6/Tlr4/Dock7/Mfn2/Rheb/Prkab1/Ksr2/Ache/Pparg/Igf1r/Il15/Ucp1/Zfp423/Tfe3/Ogt	46
GO:0034121	regulation of toll-like receptor signaling pathway	26/4514	71/22893	0.000676733577068428	0.01508856501624	0.0118567991845072	Tlr5/Esr1/Tnfaip3/Appl2/Peli1/Gps2/Nr1d1/Irf4/Ubqln1/Acod1/Gramd4/App/Pdpk1/Treml4/Ptprs/Pja2/Pik3ap1/Tyro3/Lbp/Ptpn22/Lyn/Smpdl3b/Slc15a4/Mfhas1/Tlr3/Tirap	26
GO:0051489	regulation of filopodium assembly	22/4514	57/22893	0.000756235993592647	0.0166293956116816	0.0130676047798592	Stau2/Rab17/Dnm3/Palm/Rab3ip/Tgfb3/Pik3r1/Prkcd/Dmtn/Daam2/Rhoq/Nrxn1/Prkcq/Myo3b/Tgfbr1/Ephb2/Espn/Arap1/Cln3/Dock11/Tenm1/Fmr1	22
GO:0001952	regulation of cell-matrix adhesion	41/4514	129/22893	0.000767067105251618	0.0168098027620038	0.0132093711672205	Bcl2/Utrn/Lims1/Dapk3/Mink1/Nf1/Skap1/Jup/Dicer1/Pik3r1/Fermt2/Mmp14/Dmtn/Gfus/Acvrl1/Emp2/Gsk3b/Epha3/Pten/Ptprj/Ptpra/Adam15/S100a10/Csf1/Acer2/Macf1/Sema3e/Limch1/Hpse/Coro1c/Fut1/Cib1/Ccl25/Cdh13/Disc1/Cd3e/Tdgf1/Clasp2/Cask/Dmd/Nexmif	41
GO:0009416	response to light stimulus	87/4514	321/22893	0.000778182574490369	0.0169951887172828	0.0133550499670936	Rev1/Ercc5/Rhbdd1/Per2/Bcl2/Crb1/Ro60/Abl2/Sde2/Atoh7/Il12b/Rpl26/Aurkb/Per1/Trp53/Nf1/Crhr1/Gh/Prcd/Id2/Rdh11/Crip1/Hrh2/Hmgcr/Pik3r1/Ercc8/Prkcd/Mettl3/Nfatc4/Pbk/Ccar2/Dct/Pde1b/Ercc4/Rnf168/App/Map3k4/Sik1/Fbxl17/Map4k3/Msh2/Impact/Synpo/Fech/Cabp4/Rbm4b/Best1/Ddb1/Rbp4/Pde6c/Casp7/Ddb2/Ckap5/Eif2ak4/Bmf/Cds2/Xpa/Cdk5/Kit/Mapk10/Ppp1cc/Bhlhe40/Pparg/Cacna2d4/Atp1a3/Bax/Trpm1/Nsmce3/Tyr/Pold3/…	87
GO:0010692	regulation of alkaline phosphatase activity	7/4514	10/22893	0.000787154090228143	0.0170168885924658	0.0133721020235414	Ahr/Sema4d/Mef2c/Itga2/Tnf/Npnt/Hpn	7
GO:0071871	response to epinephrine	7/4514	10/22893	0.000787154090228143	0.0170168885924658	0.0133721020235414	Ryr2/Pde4d/Adipoq/Pde4b/Slc9a1/Sirt2/Kcnq1	7
GO:0071872	cellular response to epinephrine stimulus	7/4514	10/22893	0.000787154090228143	0.0170168885924658	0.0133721020235414	Ryr2/Pde4d/Adipoq/Pde4b/Slc9a1/Sirt2/Kcnq1	7
GO:0019318	hexose metabolic process	72/4514	257/22893	0.000797468748846407	0.0170778275426671	0.0134199886777245	Per2/Dusp12/Ranbp2/Dyrk2/Gck/Grb10/C1qtnf2/Trp53/Cox11/Pdk2/Nfe2l1/Kat2a/G6pc3/Galk1/Gcgr/Pfkp/Gpld1/Fbp2/Fbp1/Pik3r1/Nisch/Slc39a14/Rubcnl/C1qtnf3/Atf4/Pmm1/Pfkm/Usp7/Adipoq/Pgp/Sik1/Tnf/Kat2b/Gnpda1/Ddb1/Rbp4/Sorbs1/Tcf7l2/Obp2a/Chst1/Fbn1/Galk2/Foxa2/Soga1/Pck1/Fabp5/Pik3ca/Rorc/B4galt1/Pgm1/Gale/Eno1/C1qtnf12/Khk/Pgm2/Dgkq/Oas1g/Hectd4/Fam3c/Tigar/Gpi1/Pth/Lcmt1/Aldoa/Igf2/Kcnq1/Mlycd/Car5a/D…	72
GO:0043523	regulation of neuron apoptotic process	78/4514	283/22893	0.000838134246177073	0.0176421744779181	0.0138634601592378	Lancl1/Hdac4/Bok/Bcl2/Btg2/Kif14/Slc30a10/Esr1/Foxo3/Unc5b/Cpeb4/Trp53/Nf1/Ccl12/Grn/Birc5/Six4/Tgfb3/Lgmn/Nqo2/Mef2c/F2r/Il6st/Itga1/Isl1/Nfatc4/Oxr1/Atf4/Map3k12/Gsk3b/App/Itsn1/Sod2/Pdpk1/Tnf/Msh2/Ppp2r2b/Clcf1/Prdx3/Gata3/Nr4a2/Rapsn/Mdk/Tyro3/Il1b/Kcnb1/Cebpb/Ctsz/Prkci/Pik3ca/Hdgf/Nes/Mcl1/Cntfr/Nr4a3/Pink1/Cdk5/Wfs1/Kdm2b/Fis1/Smo/Tnfrsf1a/Apoe/Grik5/Axl/Tyrobp/Gpi1/Bax/Gabra5/Cln3/Hras/St…	78
GO:1903532	positive regulation of secretion by cell	96/4514	361/22893	0.000855004983613746	0.0177060740781371	0.0139136733323892	Inhbb/Pla2g4a/Fcer1g/Kmo/Stxbp5/Gja1/Mcu/Mif/Kiss1r/Syt1/Gck/Arf1/Pld2/Slc6a4/Myo18a/Cacna1g/Gip/Crhr1/Prkca/Sdc1/Rab15/Tgfb3/Gpld1/Dtnbp1/Fgfr4/BC048507/Isl1/Cadps/Ppp3cb/Lgals3/Ang2/Blk/Rgcc/Oxct1/Ptger4/C1qtnf3/Sybu/Pla2g6/Cacna1i/Pfkm/Pla2g10/Septin5/Ildr1/Itsn1/Runx1/Baiap3/Ppard/Gabbr1/Smad4/Clcf1/Rbp4/Tcf7l2/Prkcq/Ptges/Il1a/Il1b/Ncoa6/Nnat/Kcnb1/Edn3/Pex5l/Npy2r/Bglap2/Adora3/Sdcbp/Tlr4/P…	96
GO:0010507	negative regulation of autophagy	26/4514	72/22893	0.000862939986763528	0.0178127515332252	0.013997501924514	Bcl2/Tnfaip3/Smcr8/Trp53/Stat3/Usp36/Adra1a/Dap/Tspo/Lrrk2/Clec16a/Rubcn/Tmem39a/Rnf5/Ehmt2/Fez2/Bmf/Mcl1/Ptpn22/Pink1/Tbc1d14/Usp30/Tigar/Sirt2/Smg1/Il10ra	26
GO:0032102	negative regulation of response to external stimulus	105/4514	401/22893	0.000902571531350223	0.0182521128683392	0.0143427580250296	Serpine2/Macir/Tnr/Fcgr2b/Slamf8/Ifi206/Dusp10/Cd34/Tnfaip3/Arg1/Gja1/Fabp7/Mif/Tspan8/Fem1al/Il12b/Gps2/Abr/Ccl12/Nr1d1/Dhx58/Pyy/Grn/Sec14l1/Socs3/Sema4d/Hmgcr/Isl1/Prkcd/Sema3g/Mettl3/Pbk/Acod1/Ptger4/C1qtnf3/Sharpin/Ttll12/Tafa5/Tarbp2/Dnaja3/Pla2g10/Rtn4r/Adipoq/St6gal1/Gp5/Ppard/Aif1/Tnf/Sema6b/Ptprs/Ppm1b/Socs5/Nrxn1/Rnf125/Proc/Ndfip1/Banf1/Prkg1/Pten/Slit1/Sema4g/Gata3/Notch1/Tnfaip6/Dpp…	105
GO:0002702	positive regulation of production of molecular mediator of immune response	40/4514	126/22893	0.000905420558854121	0.0182521128683392	0.0143427580250296	Il18r1/Cd55b/Cd55/Inava/Ptprc/Tnfsf4/Fcer1g/Mif/Ifng/Tnfsf13/Tnfsfm13/Scimp/6030468B19Rik/Lacc1/Tfrc/Msh2/Cd74/Malt1/Cd226/Clcf1/Il33/Rbp4/Gata3/Traf2/Traf6/Il1b/Shld1/Cd40/Il2/Ptpn22/Nr4a3/Tlr4/Ephb2/Kit/Pms2/Ceacam1/Gpi1/Cd37/Trim6/Gprc5b	40
GO:1900407	regulation of cellular response to oxidative stress	31/4514	91/22893	0.000909895922019098	0.0182521128683392	0.0143427580250296	Lancl1/Scly/Ddr2/Vnn1/Rnf146/Foxo3/Rack1/Mapk7/Trp53/P4hb/Pnpla8/Ngb/Fbln5/Hk3/Ubqln1/Oxr1/Atf4/Lrrk2/App/Sod2/Mcl1/Nr4a3/Txn1/Tlr4/Pink1/Fzd1/Rest/Hspb1/Nol3/Meak7/Abcd1	31
GO:0001666	response to hypoxia	62/4514	216/22893	0.00091779143439541	0.0182957862576206	0.0143770771670991	Bcl2/Mir199a-2/Atp1b1/Fmn2/Cd34/Stox1/Commd1/Aldh3a1/Trp53/Pld2/Nos2/Nf1/Crhr1/P4hb/Rock2/Adam17/Zfp36l1/Tgfb3/Ryr2/Prl8a2/Ubqln1/Ang2/Rgcc/Slc11a2/Hmox2/Ppard/Cbs/Epas1/Smad4/Pten/Notch1/Nr4a2/Dpp4/P2rx3/Ddah1/Slc9a1/Ece1/Pink1/Eno1/Fosl2/Rest/Kcnd2/Pparg/Tigar/Grin2b/Itpr2/Hif3a/Sirt2/Ryr1/Arnt2/Ucp3/Prkcb/Eif4ebp1/Mmp2/Nol3/Cbfa2t3/Birc2/Pin1/Limd1/Suv39h1/Mecp2/Ogt	62
GO:0046847	filopodium assembly	27/4514	76/22893	0.000924658228997146	0.0183754285942632	0.0144396611962058	Stau2/Rab17/Dnm3/Palm/Rab3ip/Ppp1r9b/Itgb4/Tgfb3/Fgd3/Pik3r1/Prkcd/Dmtn/Daam2/Rhoq/Nrxn1/Prkcq/Myo3b/Tgfbr1/Ephb2/Espn/Ttyh1/Arap1/Cln3/S1pr2/Dock11/Tenm1/Fmr1	27
GO:0051098	regulation of binding	104/4514	397/22893	0.000936032899864093	0.0184883882346608	0.014528426414814	Plcl1/Map2/Dnajb2/Ramp1/Per2/Hdac4/Ralb/Nucks1/Abl2/Ifi206/Grem2/Psen2/Pcbd1/Dot1l/Tle5/Ifng/Rack1/Aurkb/Csf3/Tmc8/Id2/Dact1/Calm1/Tunar/Irf4/Dtnbp1/Habp4/Itga2/Isl1/Bmp4/Nfatc4/Blk/Dzip1/Stk3/Derl1/Hsf1/Lrrk2/Rapgef3/Ercc4/Adipoq/Gsk3b/Cblb/App/Tiam1/Pkd1/Arhgap28/Lox/Smad4/Mark2/Tcf7l2/Gata3/Edf1/Cdk9/Niban2/Lhx2/Traf6/Ddrgk1/Id1/Mapre1/Slpi/Ctsz/Nes/Adam15/S100a10/Hipk1/Lef1/Ppp3ca/Tgfbr1/Zfp4…	104
GO:0070265	necrotic cell death	24/4514	65/22893	0.000936120923273966	0.0184883882346608	0.014528426414814	Atg9a/Bok/Ddr2/Map3k5/Ipmk/Peli1/Trp53/Ahr/Pygl/Tspo/Tnf/Traf2/Zbp1/Mutyh/Adprs/Ucn/Gsdme/Slc6a13/Ybx3/Bax/Tlr3/Nol3/Mlkl/Birc2	24
GO:0043270	positive regulation of ion transport	88/4514	328/22893	0.00102304880927413	0.0198080403604905	0.0155654269667239	Pla2g4a/Atp1b1/Kmo/Cnksr3/Mif/Syt1/Ifng/Slc36a2/Arf1/P2rx1/P2rx5/Slc6a4/Ccl12/Stac2/Wnk4/Galr2/Calm1/Bdkrb1/Ryr2/Actn2/Dtnbp1/F2r/Hcn1/Stimate/Bmp4/Lgals3/Stc1/Fgf14/Cacng2/Pla2g6/Atf4/Tspo/Cntn1/Rapgef3/Pla2g10/Dlg1/Mylk/Ifngr2/Kcne2/Kcne1/Slc9a3r2/Gabbr1/Calm2/Lhcgr/Camk2a/Pdgfrb/Nedd4l/Ptges/Pla2r1/Il1a/Il1b/Cebpb/Gnas/Edn3/Trpc3/Npy2r/Ctss/Ahcyl1/Ank2/Slc9a1/Ephb2/Pink1/Cdk5/Ucn/Wfs1/Cxcl1/Cx…	88
GO:0051646	mitochondrion localization	20/4514	51/22893	0.00102460718226635	0.0198080403604905	0.0155654269667239	Tle6/Rhot1/Myo19/Kat2a/Mapt/Actr10/Agtpbp1/Zbed3/Map1b/Sybu/Lrrk2/Synj2/Plin5/Agbl4/Mfn2/Uchl1/Alb/Bhlha15/Slc4a5/Ogt	20
GO:0046434	organophosphate catabolic process	47/4514	155/22893	0.0010453681848654	0.020148527153475	0.0158329861100254	Inpp1/Idh1/Pla2g4a/Smpdl3a/Upb1/Nudt4/Pld2/Cnp/Cant1/Pnpla8/Abhd12b/Entpd5/Pde4d/Prkcd/Smpd5/Pla2g6/Tymp/Pla2g10/Synj2/Nudt3/Pde9a/Enpp5/Nudt12/Xdh/Impa2/Pten/Entpd1/Gpcpd1/Entpd6/Abhd12/Abhd16b/Impa1/Nudt17/Smpdl3b/Pla2g2c/Nt5c3/Plbd1/Dera/Apoc2/Smpd1/Mtmr7/Inpp4b/Pla2g15/Mlycd/Entpd3/Hprt/Abcd1	47
GO:1901342	regulation of vasculature development	84/4514	311/22893	0.00105855431143728	0.0202805061044525	0.0159366969610333	Sulf1/Adgrb3/Cxcr2/Optc/Chil1/Cd34/Btg1/Dcn/Fgf18/Mapk7/Pik3r6/Nf1/Jup/Stat3/Grn/Prkca/Rhob/Rock2/Rhoj/Fbln5/Erap1/Isl1/Lgals3/Rgcc/Ptger4/Adgrb1/Tafa5/Rapgef3/Acvrl1/Emp2/Runx1/Jmjd8/Notch4/Tnf/C3/Ptprm/Cyp1b1/Fgf1/Tcf4/Mdk/Cd59a/Spred1/Il1a/Il1b/Ism1/Id1/Cd40/Fgf2/Sfrp2/Sema4a/Ecm1/Ddah1/Reck/Pik3cd/Sema3e/Cxcl10/Hpse/Pxn/Gtf2i/Hspb1/Tspan12/Gadd45a/Pparg/C3ar1/Tnfrsf1a/Epn1/Prkd2/Psg22/Ceacam1…	84
GO:0051259	protein complex oligomerization	69/4514	247/22893	0.00109801330494452	0.0207139866439909	0.0162773318525665	Gls/Bok/Aldh9a1/Bend3/Mcu/Upb1/Mif/Appl2/Syt1/Cpsf6/Mip/Ikzf4/Shmt1/Rnf112/Trp53/Acaca/Mapt/Jmjd6/Kcnf1/Hcn1/Kctd9/Stk3/Polq/App/Sod2/Abca3/Pkd1/H2-Ke6/Atl2/Kctd1/Aqp4/Cd74/Ehd1/Cpsf7/Ms4a1/Pkd2l1/Nacc2/P2rx3/Tgm2/Kcnb1/Tdo2/Kcna2/Kcnc4/Tifa/Bcl10/Cryz/Pkd2/Lrrc8c/Oas1g/Tmem120b/Kctd7/Alox5ap/Kcnd2/Zfp777/Mat2a/Prmt8/Grin2b/Iapp/Shkbp1/Trpm4/Trpm1/Pycard/Trim72/Hgsnat/Nudt21/Nol3/Mlkl/Cep57/Hprt	69
GO:0001649	osteoblast differentiation	63/4514	222/22893	0.00114980551014003	0.0215765555993726	0.0169551502452197	Hdac4/Ddr2/Fbxo5/Gja1/Nf1/Axin2/Id2/Ahr/Sema4d/Smad5/Mef2c/Il6st/Fermt2/Bmp4/Ptger4/Ranbp3l/Rspo2/Atf4/Mapk11/Wnt10b/Dhh/Sp7/Gsk3b/Tnf/Gabbr1/Crim1/Apc/Lox/Smad4/Pias2/Nfatc1/Tcirg1/Esrra/Notch1/Tnfaip6/Acvr1/Id1/Cebpb/Bmp7/Gnas/Fgf2/Noct/Sfrp2/Bglap2/Lmna/Npnt/Bmpr1b/Hemgn/Bmp8a/Fzd1/Rest/Areg/Smo/Clec5a/Hoxa2/Pparg/Lrp3/Trpm4/Igf2/Smad1/Junb/Pth1r/Limd1	63
GO:0030705	cytoskeleton-dependent intracellular transport	57/4514	197/22893	0.00117152048332537	0.0218558588128251	0.0171746305012898	Stau2/Dst/Myo1b/Map2/Arl8a/Nme7/Ap3d1/Ppfia2/Myo1a/Nefh/Myo1g/Rab1a/Pafah1b1/Rhot1/Myo19/Mapt/Wdr35/Actr10/Syne2/Klc1/Mak/Dtnbp1/Agtpbp1/Map1b/Sybu/Ift27/Nde1/Map6d1/App/Lca5l/Bicdl2/Dync2li1/Ap3s1/Klc2/Kif5c/Dync1i2/Ttc30b/Ttc30a1/Madd/Rasgrp1/Spg11/Agbl4/Uchl1/Myo1h/Hspb1/Bicd1/Myo7a/Cln3/Caly/Dync2h1/Myo5c/Myo6/Tmem108/Myrip/Rpgr/Fmr1/Mecp2	57
GO:1990845	adaptive thermogenesis	49/4514	164/22893	0.00118354179751123	0.0220159417507976	0.0173004258467294	Il18r1/Plcl1/Acadl/Per2/Lama4/Gja1/Appl2/Grb10/Kdm6b/Nr1d1/Adam17/Irf4/Prlr/Hsf1/Atf4/Wnt10b/Adipoq/Adamts5/Clic5/Epas1/Apc/Mc4r/Zfp516/Bscl2/Scd1/Notch1/Id1/Cebpb/Gnas/Fabp5/Fabp4/Slc25a44/Prkab2/Elovl6/Tlr4/Dock7/Mfn2/Rheb/Prkab1/Ksr2/Ache/Pparg/Igf1r/Ucp3/Il15/Ucp1/Zfp423/Tfe3/Ogt	49
GO:0048640	negative regulation of developmental growth	40/4514	128/22893	0.0012689925856768	0.0231921161908725	0.018224679685773	Map2/Tnr/Rgs4/Dusp10/Gja1/Socs2/Ntn1/Slc6a4/Sav1/Lgmn/Jarid2/Sema4d/Sema3g/Bmp4/Stk3/Mapk11/Rtn4r/Gsk3b/Sema6b/Ptprs/Apc/Pten/Rbp4/Tll2/Slit1/Sema4g/Tcf7l2/Gnas/Sema4a/Sema3e/Cdk5/Ulk1/Ankrd26/Sema4b/Gdf15/Nkd1/Ryk/Fgf13/Mecp2/Plxna3	40
GO:0022411	cellular component disassembly	110/4514	427/22893	0.00127598649521024	0.0231961294967339	0.0182278333959908	Rb1cc1/Map2/Atg9a/Per2/Bok/Nckap5/Eif2d/Lmod1/Lamc1/Ddr2/Ufc1/Mical1/Cdk1/Specc1l/Nav3/Pym1/Irgm1/Smcr8/Trp53/Pafah1b1/Cdk5rap3/Nsf/Smarcd2/Mrpl58/Chmp6/Scin/Sptb/Tgfb3/Dicer1/Klc1/Actn2/Carmil1/Fgfr4/Ubqln1/Map1b/Pik3r1/Dnase1l3/Atg14/Acin1/Ctsg/Mphosph8/Dmtn/Rubcnl/Sharpin/Hsf1/Tspo/Nckap5l/Lima1/Clec16a/Snap29/Map6d1/Rubcn/Gsk3b/Tmem39a/Chmp2b/Adamts5/Scaf8/Tnf/C3/Eml4/Svil/Apc/Add3/Camsap1/Dp…	110
GO:0016050	vesicle organization	78/4514	287/22893	0.00129274950139122	0.0233826622882079	0.0183744133953117	Ptprn/Serpine2/Bcl2/Syt2/Tmem9/Pla2g4a/Dnm3/Cd34/Fbxo5/Rab32/Stx11/Stx7/Snx3/Srgn/Ap3d1/Syt1/Pmel/Zpbp/Rab1a/Septin8/Arf1/Snap47/Vamp2/Dlg4/Ankfy1/Pafah1b1/Rilp/Gosr1/Myo18a/Snx11/Rab5c/Gosr2/Chmp6/Sdc1/Dtnbp1/Cadps/Rubcnl/Tbc1d4/Laptm4b/Zfp385a/Snap29/Ap2m1/Chmp2b/Kcne1/Baiap3/Rfx2/Yipf4/Pi4k2a/Arfgap2/Vps39/Spg11/Snph/Prkci/S100a10/Sdcbp/Eqtn/Atp13a2/Pi4k2b/Cplx1/Coro1c/P2rx7/Stx2/Vamp8/Vamp1/C…	78
GO:0034644	cellular response to UV	30/4514	89/22893	0.00132237459521748	0.0237027311899067	0.0186259278825119	Rhbdd1/Sde2/Rpl26/Aurkb/Trp53/Crip1/Pik3r1/Prkcd/Mettl3/Nfatc4/Pbk/Ercc4/Rnf168/Impact/Ddb1/Ddb2/Eif2ak4/Bmf/Xpa/Bax/Nsmce3/Pold3/Smpd1/Tmem161a/N4bp1/Mmp2/Mc1r/Usp28/Hyal1/Fmr1	30
GO:0006109	regulation of carbohydrate metabolic process	57/4514	198/22893	0.00133423697802496	0.0237237850720653	0.0186424723088732	Hdac4/Myog/Dusp12/Hsd11b1/Ranbp2/Ifng/Dyrk2/Gck/Grb10/C1qtnf2/Trp53/Cox11/Pdk2/Nfe2l1/Kat2a/Stat3/Gcgr/Entpd5/Gpld1/Fbp1/Htr2a/Rubcnl/Ptger4/C1qtnf3/Usp7/Adipoq/Zbtb20/App/Pgp/Jmjd8/Sik1/Kat2b/Lhcgr/Ddb1/Sorbs1/Tcf7l2/Obp2a/Mtch2/Foxa2/Soga1/Rorc/C1qtnf12/Khk/Dgkq/P2rx7/Mlxipl/Fam3c/Tigar/P2ry6/Pth/Lcmt1/Igf2/Mlycd/Cbfa2t3/Arpp19/Pth1r/Ogt	57
GO:0035592	establishment of protein localization to extracellular region	104/4514	401/22893	0.00134108239146835	0.0237237850720653	0.0186424723088732	Ptprn/Per2/Inhbb/Steap3/Stxbp5/Gja1/Mcu/Ifng/Gck/Il12b/Arf1/Llgl1/Pafah1b1/Myo18a/Nos2/Gip/Nr1d1/Cavin1/Llgl2/Rhbdf2/Birc5/Rab10/Fkbp1b/Rab15/Tgfb3/Chga/Gpld1/BC048507/F2r/Hmgcr/Ndufaf2/Rab3c/Isl1/Ppp3cb/Ang2/Blk/Dmtn/Ednrb/Oxct1/Ptger4/C1qtnf3/Sybu/Pla2g6/Pim3/Pfkm/Tvp23a/Baiap3/Rab11fip3/Uqcc2/Ppard/Rab11b/Tnf/Rab12/Nrxn1/Mc4r/Tcirg1/Rbp4/Tcf7l2/Prkcq/Ptpmt1/Madd/Fbn1/Il1a/Il1b/Foxa2/Ncoa6/Nnat…	104
GO:0032303	regulation of icosanoid secretion	12/4514	25/22893	0.0013437204091797	0.0237237850720653	0.0186424723088732	Pla2g4a/Mif/Hrh2/Pla2g6/Pla2g10/Ptges/Pla2r1/Il1a/Il1b/P2rx7/P2ry2/Acsl4	12
GO:0045862	positive regulation of proteolysis	94/4514	357/22893	0.00134514923847169	0.0237237850720653	0.0186424723088732	St18/Dnajb2/Rhbdd1/Bok/Il24/Cop1/Ifi206/Psen2/Map3k5/Sumo3/Tmem259/Sgta/Cradd/Ifng/Rack1/Tnip1/P2rx1/Stat3/Grn/Wdr35/Rock2/Lgmn/Gpld1/Rnf144b/Fgfr4/Prr7/Ubqln1/Agtpbp1/Dapk1/F2r/Mmp14/Psme1/Cideb/Sox7/Dap/Rnf139/Hsf1/Csnk1e/Gramd4/Lrrk2/Slc11a2/Dnaja3/Gsk3b/App/Kcne2/Snx9/Mtch1/Tnf/Xdh/Socs5/Malt1/Mbp/Plgrkt/Il33/Pten/Tank/Mtch2/Pacsin3/Il1b/Ddrgk1/Bbs7/Sfrp2/S100a8/S100a10/Bcl10/Lyn/Acer2/Zyg11b…	94
GO:0030100	regulation of endocytosis	66/4514	236/22893	0.00134579371482414	0.0237237850720653	0.0186424723088732	Dgkd/Rab17/Pip5k1c/Appl2/Scyl2/Cd63/Ppp3r1/Rufy1/Arf1/Dlg4/Pld2/Ankfy1/Unc119/Rab5c/Nsf/Prkca/Ston2/Ighm/Amph/Dtnbp1/Mctp1/Itga2/Ppp3cb/Lgals3/Lrrk2/Ap2m1/Adipoq/Tnk2/Rubcn/Epha3/App/Itsn1/Tbc1d5/C3/Rit2/Bin1/Pten/Pacsin3/Ckap5/Snph/Lbp/Ppp3ca/Sdcbp/Lrpap1/Dgkq/Tfr2/Vamp8/Pparg/Bicd1/Apoc2/Apoe/Lypd10/Cd177/Axl/Sirt2/Siglece/Slc17a7/Smpd1/Cln3/Caly/Nrg1/Cdh13/Snap91/Trf/Apln/Fmr1	66
GO:0010623	programmed cell death involved in cell development	10/4514	19/22893	0.00140145013137337	0.0245024027067164	0.0192543206142381	Bcl2/Kitl/Dnase1l3/Il1a/Il1b/Bhlhe23/Fgf2/Kit/Bax/Casp4	10
GO:0010959	regulation of metal ion transport	114/4514	446/22893	0.00141381638942914	0.0245842692281441	0.0193186524379376	Serpine2/Gpr35/Bcl2/Atp1b1/Rgs4/Nos1ap/Psen2/Slc30a10/Cnksr3/Gja1/Ifng/Cd63/Gck/Commd1/Arf1/Vamp2/Per1/Kcnab3/P2rx1/P2rx5/Ccl12/Cacna1g/Stac2/Wnk4/Galr2/Fkbp1b/Pik3cg/Ahr/Calm1/Bdkrb1/Ryr2/Actn2/Trim27/Ubqln1/F2r/Pde4d/Stimate/Bmp4/Lgals3/Jph4/Stc1/Htr2a/Fgf14/Pla2g6/Atf4/Tspo/Cntn1/Rapgef3/Dlg1/Mylk/Kcne2/Kcne1/Sik1/Calm2/Lhcgr/Bin1/Diaph1/Camk2a/Pdgfrb/Nedd4l/Ahnak/Best1/Pten/Stom/Sestd1/Pacsin…	114
GO:0010001	glial cell differentiation	71/4514	258/22893	0.00145351099140557	0.0248027115573447	0.0194903073851071	Serpine2/Sox13/Crb1/Abl2/Dusp10/Ifng/Ppp3r1/Rnf112/Nf1/Nfe2l1/Erbb2/Nr1d1/Cnp/Stat3/Grn/Itgb4/Id2/Dicer1/Il6st/Zfp488/Bmp4/Mettl3/Cntn1/App/Metrn/Tnfrsf21/Daam2/Cdh2/B4galt6/Bin1/Csf1r/Clcf1/Myrf/Il33/Pten/Tcf7l2/Notch1/Mir219a-2/Ptprj/Ckap5/Mdk/Mal/Il1b/Ptpra/Mmp24/Fgf2/S100a8/Tspan2/Mettl14/Lef1/Tlr4/Plpp3/Gpr157/Mxra8/Adam22/Cdk5/Rheb/Fgf5/Dtx1/Smo/Pparg/Sox5/Dll3/Sirt2/Lgi4/Ntrk3/Arhgef10/Nrg…	71
GO:0030048	actin filament-based movement	40/4514	129/22893	0.00149457707126115	0.0251678912605265	0.0197772705523947	Myo1b/Myo1a/Myo1g/Sgcd/Myo19/Cacna1g/Jup/Syne2/Ryr2/Pde4d/Myh7/Stc1/Emp2/Dlg1/Kcne2/Kcne1/Dsg2/Bin1/Acta2/Shtn1/Wipf1/Mylk2/Snta1/Pik3ca/Atp1a1/Ank2/Pde4b/Pdpn/Limch1/Myo1h/Kcnj8/Trpm4/Myo7a/Parva/Kcnq1/Myo5c/Myo6/Myrip/Fgf13/Flna	40
GO:2000278	regulation of DNA biosynthetic process	40/4514	129/22893	0.00149457707126115	0.0251678912605265	0.0197772705523947	Nek7/Gja1/Pkib/Cct2/Ptges3/Jade2/Ctc1/Aurkb/Trp53/Ten1/Ahr/Fgfr4/Tinf2/Parp4/Rgcc/Acvrl1/Adipoq/Gsk3b/Map3k4/Tcp1/Cyp1b1/Pdgfrb/Prkcq/Niban2/Fgf2/Exosc10/Parm1/Hnrnpd/Cct6a/Rfc2/Pot1a/Pparg/C3ar1/Ing4/Prkd2/Pnkp/Sh2b1/Tfdp1/Gins3/Pif1	40
GO:0071692	protein localization to extracellular region	105/4514	407/22893	0.00153845979517511	0.0258388562449488	0.0203045239440571	Ptprn/Per2/Inhbb/Steap3/Stxbp5/Gja1/Mcu/Ifng/Gck/Il12b/Arf1/Llgl1/Pafah1b1/Myo18a/Nos2/Gip/Nr1d1/Cavin1/Llgl2/Rhbdf2/Birc5/Rab10/Fkbp1b/Rab15/Tgfb3/Chga/Gpld1/BC048507/F2r/Hmgcr/Ndufaf2/Rab3c/Isl1/Ppp3cb/Ang2/Blk/Dmtn/Ednrb/Oxct1/Ptger4/C1qtnf3/Sybu/Pla2g6/Pim3/Pfkm/Tvp23a/Baiap3/Rab11fip3/Uqcc2/Ppard/Rab11b/Tnf/Rab12/Nrxn1/Mc4r/Tcirg1/Rbp4/Tcf7l2/Prkcq/Ptpmt1/Madd/Fbn1/Il1a/Il1b/Foxa2/Ncoa6/Nnat…	105
GO:0010720	positive regulation of cell development	98/4514	377/22893	0.0016751424912024	0.0275558786663346	0.0216537834676603	Stau2/Serpine2/Bcl2/Myog/F11r/Plxna2/Lims1/Tle6/Myf6/Ifng/Jade2/Rnf112/Ntn1/Pafah1b1/Atp5g1/Rnd2/Mapt/Gh/P4hb/Id2/Dicer1/Net1/Carmil1/Rreb1/Nedd9/Sema4d/Map1b/Il6st/Zfp488/Fermt2/Bmp4/Fzd3/Dmtn/Dct/Tspo/Plxnb2/Adipoq/Gsk3b/Tiam1/Runx1/Dscam/Tiam2/Metrn/Tnf/Proc/Bin1/Pias2/Clcf1/Il33/Shtn1/Notch1/Mir219a-2/Mdk/Il1b/Ptpra/Tgm2/Prex1/Cdh4/Prkci/S100a10/Lyn/Ptprd/Macf1/Ephb2/Mfn2/Smarcd3/Rheb/Kit/Hps…	98
GO:0007611	learning or memory	85/4514	320/22893	0.00168773465461847	0.0275755217655382	0.0216692192816272	Adgrb3/Btg2/Abl2/Tnr/Psen2/Adcy1/Specc1/Pafah1b1/Slc6a4/Nf1/Gip/Kat2a/Crhr1/Mapt/Taco1/Prkca/Adcy3/Lgmn/Amph/Hrh2/Tifab/Mef2c/Hmgcr/Pde4d/Gmfb/Jph4/Nfatc4/Htr2a/Ctnnd2/Pla2g6/Rapgef3/Slc11a2/Zfp385a/Pde1b/Comt/App/Rcan1/Itpr3/Grm4/Ehmt2/Pja2/Nrxn1/Synpo/Rin1/Pten/Cpeb3/Sorcs3/Ptgs1/Nr4a2/Ckap5/Mdk/Eif2ak4/Pak6/Spg11/Il1b/Elavl4/Ephb2/Cdk5/Ucn/Kit/Prkar1b/Dgki/Ccnd2/Grin2b/Apoe/Atp1a3/Slc17a7/Trpm…	85
GO:0015908	fatty acid transport	32/4514	98/22893	0.00168926465574168	0.0275755217655382	0.0216692192816272	Pla2g4a/Fabp7/Mif/Kiss1r/Pnpla8/Hrh2/Pla2g6/Slc25a17/Pla2g10/Ppard/Lhcgr/Slc27a6/Acsl5/Ptges/Pla2r1/Slc27a2/Il1a/Il1b/Fabp5/Fabp4/Plin2/Pla2g2c/Pla2g2e/Hnf1a/P2rx7/Fis1/Pparg/Apoe/P2ry2/Rbp1/Abcd1/Acsl4	32
GO:0031668	cellular response to extracellular stimulus	66/4514	238/22893	0.00169581578920501	0.0276120234990404	0.0216979028392456	Bcl2/Inhbb/Ralb/Ptprc/Ifi206/Map3k5/Sesn1/Foxo3/Tle5/Gck/Cpeb4/Fnip1/Trp53/Pdk2/Gcgr/Fos/Kif26a/Nim1k/Atg14/Rnase4/Dap/Klf10/Atf4/Srebf2/Lrrk2/Clec16a/Comt/Tfrc/Wdr24/Cbs/Sik1/Ehmt2/Tfeb/Impact/Fosl1/Sipa1/Tcf7l2/Rxra/Nr4a2/Eif2ak4/Bmf/Foxa2/Kcnb1/Pck1/Sfrp2/Prkab2/Elapor1/Vcam1/Alb/Ulk1/Prkab1/P2rx7/Nupr1l/Bhlha15/Cadps2/Itfg2/Foxa3/Axl/Hnrnpl/Usf2/Map1lc3b/Ppan/Pik3r4/Wdr45/Suv39h1/Rragb	66
GO:0046394	carboxylic acid biosynthetic process	79/4514	294/22893	0.00170617197729381	0.0276399860321597	0.0217198761773019	Gls/Acadl/Cyp27a1/Per2/Pla2g4a/Kmo/Pycr2/Degs1/Lpgat1/Upb1/Ggt1/Ggt5/Mif/Ilvbl/Ptges3/Ltc4s/Shmt1/Acaca/Gip/Nr1d1/Acly/Adi1/Pnpla8/Fgfr4/Agxt2/Amacr/Pycrl/Mcat/Pla2g10/Cbs/H2-Ke6/Cyp39a1/Haao/Cd74/Lipg/Carns1/Fads2/Aldh18a1/Erlin1/Scd3/Scd2/Scd1/Ptges/Ass1/Ptgs1/Kynu/Slc27a2/Il1b/Acss1/Fabp5/Mgst2/Prkab2/Elovl6/Mecr/Hnf1a/Prkab1/Asl/Mlxipl/Plod3/Alox5ap/Aass/Tbxas1/Thnsl2/Mgll/Apoc2/Ceacam1/Bcat2…	79
GO:0051656	establishment of organelle localization	108/4514	422/22893	0.00177336513514301	0.0283694087494503	0.0222930664488899	Eya1/Myo1b/Pard3b/Map2/Rab17/Steap3/Kif14/Dnm3/Fcer1g/Fmn2/Misp/Rps15/Ap3d1/Tle6/Ppfia2/Myo1a/Limk2/Nefh/Myo1g/Rab1a/Arf1/Llgl1/Ntn1/Aurkb/Pld2/Pafah1b1/Rhot1/Myo19/Ankfn1/Crhr1/Mapt/Milr1/Llgl2/Birc5/Chmp6/Sdc1/Trappc12/Actr10/Syne2/Chga/Dtnbp1/Agtpbp1/Zbed3/Map1b/Nop9/Blk/Ywhaz/Sybu/Rac2/Mei1/Lrrk2/Nde1/Dlg1/Chmp2b/Bicdl2/Pdpk1/Rab11b/Eml4/Cdc23/Ap3s1/Spire1/Tcirg1/Eml3/Slit1/Kif5c/Madd/Arfgap2…	108
GO:0002399	MHC class II protein complex assembly	7/4514	11/22893	0.00179545059314918	0.0285798217551284	0.0224584118446548	H2-DMa/H2-DMb2/H2-DMb1/H2-Aa/H2-Eb1/H2-Eb2/H2-Ea	7
GO:0002503	peptide antigen assembly with MHC class II protein complex	7/4514	11/22893	0.00179545059314918	0.0285798217551284	0.0224584118446548	H2-DMa/H2-DMb2/H2-DMb1/H2-Aa/H2-Eb1/H2-Eb2/H2-Ea	7
GO:0007416	synapse assembly	55/4514	192/22893	0.00180862294992319	0.0286469758825706	0.0225111824694713	Stau2/Adgrb3/Erbb4/Rab17/Igfn1/Dnm3/Gabrg2/Ntn1/Mapt/Prkca/Sdk2/Nptx1/Six4/Sipa1l1/Sema4d/Mef2c/Pik3r1/Slitrk6/Adgrb1/Plxnb2/Ephb3/Il1rap/Fbxo45/Gsk3b/App/Mdga1/Ptprs/Nrxn1/Cdh2/Nrg2/Sptbn2/Pten/Zdhhc12/Lrp4/Cbln4/Sema4a/Pdlim5/Sdcbp/Ptprd/Ephb2/Dvl1/Fzd1/Cdk5/Ache/Ntrk3/Nrg1/Cdh1/Nptn/Myo6/Gpc4/Fgf13/Mecp2/Efnb1/Bhlhb9/Il1rapl2	55
GO:0042060	wound healing	97/4514	374/22893	0.00190004120258459	0.0293680281529923	0.023077795130299	Dst/Tmeff2/Fzd7/Slc11a1/Serpine2/Serpinb2/Pla2g4a/F5/Ddr2/Fcer1g/F11r/Vangl2/Cd34/Gja1/Pip5k1c/Tspan8/P2rx1/Nf1/Erbb2/Fkbp10/Pecam1/Prkca/Evpl/Chmp6/Sdc1/Fntb/Rreb1/Dtnbp1/F2r/Hmgcr/Prkcd/Fermt2/Ctsg/Blk/Dmtn/Ptger4/Fzd6/Mrtfa/Tafa5/Acvrl1/Gp1bb/Gp5/Mylk/Dcbld2/Chmp2b/Ppard/BC004004/Tnf/Enpp4/C3/Proc/Fgf1/Lox/Smad4/Kank1/Prkg1/Papss2/Pten/Acta2/Entpd1/Prkcq/Ptprj/Tyro3/Il1a/Foxa2/Gnas/Fgf2/Pear1/…	97
GO:0045926	negative regulation of growth	72/4514	265/22893	0.00194839494126151	0.0298987511489986	0.0234948444639814	Map2/Dnajb2/Serpine2/Bcl2/Tnr/Rgs4/Dusp10/Zc3h12d/Sesn1/Gja1/Socs2/Rack1/Ntn1/Trp53/Slc6a4/Crlf3/Ppp1r9b/Sav1/Lgmn/Bdkrb1/Jarid2/Sema4d/Fbp1/Sema3g/Bmp4/Ccar2/Stk3/Mapk11/Acvrl1/Rtn4r/Gsk3b/Dcbld2/Ppard/Sema6b/Ptprs/Apc/Smad4/Smarca2/Pten/Rbp4/Tll2/Slit1/Sema4g/Tcf7l2/Ptprj/Ndufs3/Gnas/Sfrp2/Sema4a/Adam15/Cdkn2c/Nppb/Eno1/Sema3e/Cdk5/Ulk1/Pparg/Ankrd26/Ing4/Sema4b/Cdkn2aip/Gdf15/Nkd1/Ryk/Hyal1/Ip…	72
GO:0043242	negative regulation of protein-containing complex disassembly	30/4514	91/22893	0.00196161818195755	0.0300296525032209	0.023597708524833	Map2/Per2/Lmod1/Specc1l/Nav3/Scin/Sptb/Carmil1/Map1b/Mphosph8/Dmtn/Lima1/Clec16a/Map6d1/Rubcn/Tmem39a/Scaf8/Tnf/Eml4/Svil/Apc/Add3/Camsap1/Pik3ca/Arhgef2/Tmod1/Cib1/Clasp2/Mid1ip1/Fgf13	30
GO:0060348	bone development	70/4514	257/22893	0.00208142081750677	0.0311510300990673	0.0244789022599328	Sulf1/Col9a1/Atg9a/Ptprc/Rabgap1l/Ddr2/Gja1/Fgf18/Ctc1/Tmem107/Trp53/Pafah1b1/Rflnb/Hoxb4/Kat2a/Axin2/Ttc9/Foxn3/Fbln5/Sema4d/Tifab/Smad5/Mef2c/Rarb/Bmp4/Mmp14/Stc1/Ptger4/Ranbp3l/Adamts12/Mapk11/Col2a1/Rarg/Zfp385a/Gp1bb/Gp5/T/Cbs/Lox/Cdx1/Papss2/Abi1/Miga2/Fbn1/Gnas/Sfrp2/Bglap2/Ecm1/Trim45/Bmpr1b/Npr2/Col27a1/Dhrs3/Kit/Rflna/Tulp3/Megf8/Ryr1/Tyrobp/Chsy1/Lrrk1/Pth/Fgfr2/Fgf4/Mcph1/Smad1/Rpl13/…	70
GO:0022404	molting cycle process	37/4514	119/22893	0.00208355069267086	0.0311510300990673	0.0244789022599328	Farp2/Bcl2/Lamc1/Vangl2/Psen2/Lgr5/Nf1/Dlx3/Sostdc1/Sav1/Dicer1/Edaradd/Tnfrsf19/Fzd3/Fzd6/Trps1/Wnt10b/Pla2g10/Runx1/Ppard/Tnf/Apc/Smad4/Notch1/Lhx2/Lrp4/Alx4/Snai1/Gnas/Intu/Zdhhc21/Mysm1/Runx3/Hpse/Smo/Fgfr2/Tradd	37
GO:0022405	hair cycle process	37/4514	119/22893	0.00208355069267086	0.0311510300990673	0.0244789022599328	Farp2/Bcl2/Lamc1/Vangl2/Psen2/Lgr5/Nf1/Dlx3/Sostdc1/Sav1/Dicer1/Edaradd/Tnfrsf19/Fzd3/Fzd6/Trps1/Wnt10b/Pla2g10/Runx1/Ppard/Tnf/Apc/Smad4/Notch1/Lhx2/Lrp4/Alx4/Snai1/Gnas/Intu/Zdhhc21/Mysm1/Runx3/Hpse/Smo/Fgfr2/Tradd	37
GO:0031346	positive regulation of cell projection organization	112/4514	442/22893	0.00211376081983568	0.0313827273460058	0.0246609731013677	Stau2/Serpine2/Hdac4/Abl2/Dnm3/Plxna2/Snx3/Palm/Sf3a2/Grip1/Cobl/Ntn1/Dlg4/Pafah1b1/Nf1/Atp5g1/Kat2a/Rnd2/Grn/Mapt/Septin9/Fkbp1b/Adam17/Kidins220/Plek2/Tgfb3/Carmil1/Rreb1/Sema4d/Map1b/Pik3r1/Itga2/Bmp4/Dzip1/Kctd17/Rac2/Cdc42ep1/Plxnb2/Cntn1/Il1rap/Gsk3b/Epha3/Tiam1/Dscam/Tiam2/Dynlt1c/Metrn/Cdc42ep3/Rhoq/Rit2/Apc/Pias2/Cdc42ep2/Ehd1/Mark2/Shtn1/Prkcq/Rapgef1/Myo3b/Mdk/Ltk/Bmp7/Cdh4/Prkci/Lyn/T…	112
GO:0031641	regulation of myelination	22/4514	61/22893	0.00212865540285258	0.0315307081547538	0.0247772584294024	Kif14/Rxrg/Ifng/Dicer1/Rarb/Zfp488/Tymp/Rarg/Dlg1/Tnfrsf21/Cdh2/Myrf/2700046G09Rik/Pten/Tcf7l2/Rxra/Mir219a-2/Rnf10/Sirt2/Lgi4/Nrg1/Trf	22
GO:0006002	fructose 6-phosphate metabolic process	8/4514	14/22893	0.00217117630153329	0.0318654980585126	0.0250403408798274	Gck/Nfe2l1/Pfkp/Hk3/Fbp2/Fbp1/Pfkm/Gnpda1	8
GO:0035733	hepatic stellate cell activation	8/4514	14/22893	0.00217117630153329	0.0318654980585126	0.0250403408798274	Ddr2/Nr1d1/Cygb/Gsk3b/Pdgfrb/Acta2/Rps6ka1/Smo	8
GO:0051043	regulation of membrane protein ectodomain proteolysis	11/4514	23/22893	0.00220746370862996	0.0322501376062172	0.0253425958570664	Ifng/Timp2/Gpld1/App/Snx9/Tnf/Pacsin3/Il1b/Ptpn3/Timp4/Apoe	11
GO:0006694	steroid biosynthetic process	49/4514	169/22893	0.00236887765962851	0.0338581599902593	0.0266062016718844	Cyp27a1/Pbx1/Lbr/Hsd11b1/Ifng/Sec14l2/Gm12248/Nr1d1/Gh/Akr1c21/Fgfr4/Hmgcr/Fdft1/Amacr/Cyp11b2/Srebf2/Tspo/Dhh/H2-Ke6/Tnf/Cyp39a1/Lhcgr/Fgf1/Sf1/Erlin1/Cyp17a1/Slc27a2/Il1a/Scp2d1/Snai1/Pmvk/Atp1a1/Bmpr1b/Dhcr24/Rest/Igfbp7/Dgkq/Hnf1a/Cftr/Apoe/Igf1r/Cyp2r1/Hsd3b7/Igf2/Star/Msmo1/Sc5d/Cyp8b1/Ebp	49
GO:0060079	excitatory postsynaptic potential	30/4514	92/22893	0.00237044158081516	0.0338581599902593	0.0266062016718844	Rgs4/Dlg4/Begain/Mef2c/Lrrk2/Gsk3b/Igsf11/App/Slc29a1/Nrxn1/Celf4/Bscl2/Pten/Ckap5/Npy2r/Ppp3ca/Dvl1/Cdk5/Ssh1/P2rx4/Prkar1b/Dgki/Grin2b/Eif4a3l1/Grik5/Slc17a7/Grin2d/S1pr2/Tmem108/Mecp2	30
GO:1903578	regulation of ATP metabolic process	30/4514	92/22893	0.00237044158081516	0.0338581599902593	0.0266062016718844	Pid1/Hdac4/Myog/Bend3/Ifng/Gck/Trp53/Stat3/Entpd5/Fbp1/Htr2a/Tspo/Zbtb20/App/Jmjd8/Uqcc2/Slc25a23/Entpd1/Mtch2/Pink1/Eno1/P2rx7/Mlxipl/Fis1/Tigar/Cox7a1/Cbfa2t3/Abcd1/Tafazzin/Ogt	30
GO:0000209	protein polyubiquitination	69/4514	254/22893	0.00239371407391171	0.0339032000793779	0.0266415947852359	Daw1/Bcl2/Ube2t/Rc3h1/Klhl20/Traf5/Shprh/Tnfaip3/Rnf146/Traf3ip2/Ube2d1/Rnf126/Peli1/Jade2/Rnf187/Gps2/Wsb1/Spop/Nfe2l1/Smurf2/Rnf213/Arel1/Asb2/Otub2/Trim27/Nhlrc1/Rnf144b/Ube2ql1/Ercc8/Ube2e2/Ube2e1/Kbtbd6/Marchf6/Ubr5/Sharpin/Ppil2/Rnf168/Ttc3/Rnf5/Fbxl17/Rnf125/Cdc23/Nedd4l/Traf2/Ube2e3/Ube2l6/Ddb2/Traf6/Anapc1/Rusc1/Ptpn22/Toporsl/Ube2u/Chfr/Anapc5/Rnf34/Rnf216/Irf2bp1/Pnkp/Trim6/Marchf1/Akt…	69
GO:0033032	regulation of myeloid cell apoptotic process	14/4514	33/22893	0.00239478769118281	0.0339032000793779	0.0266415947852359	Cxcr2/Bcl2/Fcgr2b/Fcer1g/Mif/Kitl/Adam17/Mef2c/Adipoq/St6gal1/Tcp1/Pten/Pik3cd/Clec5a	14
GO:0002532	production of molecular mediator involved in inflammatory response	31/4514	96/22893	0.00240578319857353	0.033983679222234	0.0267048363880231	Macir/Fcer1g/Slamf8/Dusp10/Traf3ip2/Appl2/Per1/P2rx1/Nos2/Stat3/Grn/Adam17/Il17d/Ephx2/Ywhaz/Pla2g10/Tnf/Il17b/Cd6/Pdcd4/Lbp/Adora3/Lyn/Tlr4/Ephb2/Alox5ap/Vamp8/Klrh1/Pycard/Chid1/Abcd1	31
GO:0046631	alpha-beta T cell activation	53/4514	186/22893	0.00244903092015582	0.0343669931098182	0.0270060496435465	Zap70/Il18r1/Bcl2/Cd55b/Cd55/Ptprc/Abl2/Rc3h1/Tnfsf4/Tnfsf18/Hlx/Ap3d1/Ifng/Ikzf1/Dock2/Il12b/Itk/Tcf7/Stat3/Irf4/Cd83/Prr7/Wdfy4/Ptger4/Socs1/Cblb/Runx1/Satb1/Socs5/Malt1/Tcirg1/Gata3/Prkcq/Mapk8ip1/Cebpb/Il2/Cd1d1/Sema4a/Rorc/Ptpn22/Lef1/Shb/Runx3/Txk/Loxl3/Clec4a3/Ceacam1/Nkg7/Il27/Spn/Il15/Tyk2/Cd3e	53
GO:0001942	hair follicle development	36/4514	116/22893	0.00245884841710593	0.0344292582517742	0.0270549784372107	Bcl2/Lamc1/Vangl2/Psen2/Lgr5/Nf1/Dlx3/Sostdc1/Sav1/Dicer1/Edaradd/Tnfrsf19/Fzd3/Fzd6/Trps1/Wnt10b/Pla2g10/Runx1/Ppard/Tnf/Apc/Smad4/Notch1/Lhx2/Lrp4/Alx4/Snai1/Gnas/Intu/Zdhhc21/Mysm1/Runx3/Hpse/Smo/Fgfr2/Tradd	36
GO:0051648	vesicle localization	54/4514	191/22893	0.00269987840673909	0.0372003124540597	0.0292325104404542	Myo1b/Map2/Mlph/Rab17/Steap3/Dnm3/Tpgs1/Ap3d1/Ppfia2/Myo1a/Limk2/Myo1g/Rab1a/Arf1/Pafah1b1/Myo19/Sdc1/Pik3cg/Dtnbp1/Sybu/Lrrk2/Nde1/Bicdl2/Rab11b/Nrxn1/Cdh2/Ap3s1/Tcirg1/Pten/Tcf7l2/Kif5c/Madd/Arfgap2/Rasgrp1/Spg11/Tmem230/Mylk2/Sdcbp/Atp13a2/Cdk5/Myo1h/Myo7a/Cln3/Fgfr2/Myo5c/Myo6/Snap91/Dipk2a/Clasp2/Myrip/Syn1/Mecp2/Ikbkg/Ap1s2	54
GO:0051224	negative regulation of protein transport	42/4514	141/22893	0.00270550367720664	0.0372003124540597	0.0292325104404542	Inhbb/Lyplal1/Snx3/Gopc/Il12b/Nf1/Rhbdf2/Fkbp1b/Chga/F2r/Hmgcr/Ndufaf2/Dmtn/Ubac2/Pim3/Lrrk2/Adipoq/Kcne1/Rab11fip3/Ndfip1/Ptpmt1/Madd/Fbn1/Il1b/Pkig/Kcnb1/Ppp3ca/Txn1/Cdk5/Rest/Sirt4/Psmd9/Pde1c/Apoe/Svip/Pde3b/Bag3/Kcnq1/Pde4c/Nol3/Wwp2/Ogt	42
GO:0099111	microtubule-based transport	58/4514	208/22893	0.00271488450008531	0.0372003124540597	0.0292325104404542	Stau2/Dst/Map2/Spag16/Daw1/Cfap221/Arl8a/Nme7/Cfap45/Ap3d1/Cfap54/Nefh/Rab1a/Pafah1b1/Rhot1/Odad4/Mapt/Wdr35/Actr10/Syne2/Ak7/Klc1/Mak/Dtnbp1/Kif27/Agtpbp1/Map1b/Dnah1/Sybu/Ift27/Ttll1/Nde1/App/Lca5l/Bicdl2/Dync2li1/Aqp4/Ap3s1/Klc2/Cfap43/Kif5c/Dync1i2/Ttc30b/Ttc30a1/Madd/Rasgrp1/Spg11/Agbl4/Uchl1/Hspb1/Bicd1/Cln3/Caly/Dync2h1/Tmem108/Rpgr/Fmr1/Mecp2	58
GO:0001889	liver development	39/4514	129/22893	0.00281610727891496	0.038422751551763	0.0301931196754052	Rb1cc1/Mir30a/Hlx/Tnfaip3/Lims1/Upb1/E2f7/Ifng/Cobl/Fgf18/Nf1/Cdk5rap3/Stat5b/Ahr/Jarid2/Bmp4/Runx1/Igf2r/Sod2/Pkd1/Proc/Fgf1/Notch1/Mdk/Cebpb/Pck1/Pik3ca/Rps6ka1/Pkd2/Hnf1a/Asl/Smo/Foxa3/Ceacam1/Lsr/Hpn/Mki67/Nphp3/Zic3	39
GO:0099072	regulation of postsynaptic membrane neurotransmitter receptor levels	30/4514	93/22893	0.00285004632810937	0.0388030775607913	0.0304919850154053	Dnm3/Cnih3/Pip5k1c/Grip1/Ppp3r1/Snap47/Shisa6/Vamp2/Dlg4/Cacng5/Nptx1/Gphn/Cacng2/Ap2m1/Dlg1/Gsk3b/Camk2a/Prkci/Frrs1l/Adam22/Mapk10/Cplx1/Sirt2/Cpt1c/Caly/Hras/Nrg1/Myo6/Porcn/Gpc4	30
GO:1902414	protein localization to cell junction	37/4514	121/22893	0.00286991447483222	0.0389906214956505	0.0306393595849224	F11r/Cnih3/Tjp3/Grip1/Snap47/Vamp2/Dlg4/Mapt/Pecam1/Nptx1/Gphn/Klc1/Fermt2/Cacng2/Dlg1/Pak2/Heg1/Ildr1/Gsk3b/Nrxn1/Mpp7/Camk2a/Zdhhc12/Kif5c/Rapsn/Adam22/Cdk5/Mapk10/Cplx1/Hspb1/Lsr/Hras/Marveld3/Jam3/Gpc4/Flna/Zdhhc15	37
GO:2000106	regulation of leukocyte apoptotic process	35/4514	113/22893	0.00290227695648048	0.0391022262084368	0.0307270600830233	Cxcr2/Fcmr/Tnfsf4/Fcgr2b/Fcer1g/Mif/Kitl/Fnip1/Aurkb/Trp53/Adam17/Mef2c/Bmp4/Lgals3/Blk/St6gal1/Tcp1/Cd74/Pten/Gpam/Prkcq/Siglec1/Il2/Rorc/Bcl10/Lyn/Nr4a3/Pik3cd/P2rx7/Ceacam1/Axl/Bax/Cd3g/Pdcd7/Tsc22d3	35
GO:0007088	regulation of mitotic nuclear division	34/4514	109/22893	0.00290868255590185	0.0391022262084368	0.0307270600830233	Esr1/Fbxo5/Usp44/Aurkb/Tom1l1/Nfe2l1/Birc5/Bmp4/Rgcc/Bora/Rad21/Nsmce2/Mad2l1bp/Cul9/Apc/Cdc23/Pdgfrb/Il1a/Il1b/Bmp7/Edn3/Cenpe/Btc/Anapc5/Kntc1/Ccdc8/Igf1r/Anapc15/Lcmt1/Sh2b1/Fgfr2/Mki67/Igf2/Zw10	34
GO:0106027	neuron projection organization	34/4514	109/22893	0.00290868255590185	0.0391022262084368	0.0307270600830233	Stau2/Abl2/Dnm3/Fcgr2b/Ppfia2/Arf1/Dlg4/Pafah1b1/Sipa1l1/Lgmn/Dtnbp1/Ctnnd2/Lrrk2/Ephb3/Gsk3b/App/Pten/Ckap5/Pdlim5/Ephb2/Mfn2/Dvl1/Cdk5/Grin2b/Apoe/Atp1a3/Prmt3/Igf1r/Septin7/Pls1/Cask/Abcd1/Zdhhc15/Bhlhb9	34
GO:0031345	negative regulation of cell projection organization	59/4514	213/22893	0.0029567604128662	0.0395822382467171	0.0311042600578327	Map2/Tnr/Dnm3/Rab3ip/Tbc1d30/Limk2/Ntn1/Rap1gap2/Pafah1b1/Abi3/Adam17/Mak/Tbc1d7/Dtnbp1/Sema4d/Prkcd/Sema3g/Nfatc4/Lrrk2/Rtn4r/Gsk3b/Epha3/App/Sema6b/Ptprs/Nrxn1/Rit2/Mbp/Kank1/Pten/Slit1/Sema4g/Il15ra/Dync1i2/Lrp4/Id1/Ctsz/Pfn2/Sema4a/Cers2/Ppp3ca/Ephb2/Rap1gap/Sema3e/Cdk5/Arhgap24/Ulk1/Cit/Grin2b/Apoe/Sema4b/Cib1/Dennd5a/Ptpn9/Ryk/Thoc2/Fgf13/Flna/Plxna3	59
GO:0006111	regulation of gluconeogenesis	20/4514	55/22893	0.00297457657943645	0.0397224147831796	0.0312144126827792	Ranbp2/Gck/Pdk2/Kat2a/Fbp1/C1qtnf3/Usp7/Adipoq/Pgp/Sik1/Kat2b/Ddb1/Tcf7l2/Obp2a/Soga1/C1qtnf12/Dgkq/Fam3c/Arpp19/Ogt	20
GO:0043281	regulation of cysteine-type endopeptidase activity involved in apoptotic process	58/4514	209/22893	0.00304866096407708	0.0405579657154454	0.0318709999461565	St18/Bok/Fcmr/Il24/Map3k5/Mical1/Cradd/Rack1/Fnip1/P2rx1/Nle1/Birc5/Wdr35/Prr7/Dapk1/F2r/Naip6/Sox7/Dap/Hsf1/Mrtfa/Gramd4/Slc11a2/Nr4a1/Dnaja3/Pak2/App/Mtch1/Tnf/Xdh/Malt1/Mtch2/Csnk2a1/Sfrp2/S100a8/Bcl10/Acer2/Dhcr24/Sfn/Rps6ka1/Rest/Rnf34/Diablo/Fis1/Pparg/Bid/Plaur/Gpi1/Bax/Rps3/Pycard/Herpud1/Nol3/Cdh1/Bcl2a1d/Xiap/Igbp1/Rps6ka3	58
GO:1904950	negative regulation of establishment of protein localization	43/4514	146/22893	0.00306690911022846	0.0407160817351699	0.0319952496605401	Inhbb/Lyplal1/Snx3/Gopc/Il12b/Nf1/Mapt/Rhbdf2/Fkbp1b/Chga/F2r/Hmgcr/Ndufaf2/Dmtn/Ubac2/Pim3/Lrrk2/Adipoq/Kcne1/Rab11fip3/Ndfip1/Ptpmt1/Madd/Fbn1/Il1b/Pkig/Kcnb1/Ppp3ca/Txn1/Cdk5/Rest/Sirt4/Psmd9/Pde1c/Apoe/Svip/Pde3b/Bag3/Kcnq1/Pde4c/Nol3/Wwp2/Ogt	43
GO:0042886	amide transport	91/4514	353/22893	0.00309414149867601	0.0409925702899126	0.0322125181195931	Ptprn/Per2/Inhbb/Slc35f5/Disp1/Gja1/Mcu/Ifng/Gck/Rab1a/Nos2/Gip/Nr1d1/Crhr1/Birc5/Fkbp1b/Chga/Gpld1/BC048507/Hmgcr/Ndufaf2/Isl1/Ppp3cb/Blk/Oxct1/Ptger4/Sybu/Pla2g6/Pim3/Pfkm/Ildr1/Itsn1/Baiap3/Uqcc2/Ppard/Rab11b/Tnf/Gabbr1/Nrxn1/Cd74/Mc4r/Slc14a1/Tcirg1/Clcf1/Slc22a8/Slc15a3/Rbp4/Tcf7l2/Pax8/Plekha3/Ptpmt1/Madd/Fbn1/Il1b/Foxa2/Ncoa6/Nnat/Kcnb1/Edn3/Myt1/Pex5l/Npy2r/Bglap2/S100a8/Ppp3ca/Cdh17/Nadk…	91
GO:0098742	cell-cell adhesion via plasma-membrane adhesion molecules	59/4514	214/22893	0.00331186423834147	0.0433386896955972	0.0340561305920938	Cdh20/Cdh19/Igfn1/Crb1/Hmcn1/Kifap3/Mpz/Igsf9/Tnfaip3/Pcdh15/Mapk7/Pecam1/Milr1/Sdk2/Cdh10/Cdh12/Plxnb2/Scarf2/Adipoq/Il1rap/Igsf11/Epha3/Dscam/Mdga1/Ptprs/Ptprm/Epcam/Nrxn1/Cdh2/Dsg2/Pcdhb18/Pcdh1/Pcdh12/Mbp/Cd6/Crb2/Acvr1/Mmp24/Cdh4/Pcdh18/Celsr2/Vcam1/Nexn/Cdh17/Ptprd/Fgfrl1/Pvr/Lypd10/Cd177/Ceacam1/Taok2/Nrg1/Cdh1/Cdh13/Nptn/Ptpn23/Tenm1/Gpc4/Pcdh19	59
GO:0048562	embryonic organ morphogenesis	86/4514	332/22893	0.00342106159091577	0.0442470790890223	0.0347699553068752	Eya1/Vangl2/Hlx/Gja1/Stox1/Pcdh15/Slc39a3/Otx1/Tcf7/Ntn1/Abr/Hoxb6/Hoxb4/Hoxb3/Pcgf2/Id2/Six4/Tgfb3/Asb2/Ryr2/Tifab/Mef2c/Rarb/Bmp4/Mmp14/Gjb6/Fzd3/Slitrk6/Fzd6/Foxh1/Col2a1/Rarg/Dvl3/Dlg1/Arl13b/T/Lhfpl5/Clic5/Pou4f3/Ndst1/Rbp4/Sufu/Tcf7l2/Gata3/Pax8/Notch1/Crb2/Acvr1/Myo3b/Hoxd4/Prkra/Alx4/Bmp7/Gnas/Hipk1/Pax5/Tgfbr1/Nr4a3/Stil/Ephb2/Dvl1/Rest/Pkd2/Kdm2b/Tmed2/Smo/Hoxa2/Hoxa3/Hoxa4/Atp2b2/Tulp3…	86
GO:0070555	response to interleukin-1	31/4514	98/22893	0.0034296845176051	0.0442470790890223	0.0347699553068752	St18/Ccl20/Hdac4/Rc3h1/Tle5/Vrk2/Ccl7/Ccl12/Nr1d1/Prkca/Rps6ka5/Acod1/Adamts12/Mapk11/App/Rps6ka4/Tank/Traf6/Il1a/Il1b/Cd40/Cebpb/Zbp1/Prkci/Tnip2/Saa3/Smpd1/Pycard/Ccl25/Hyal1/Igbp1	31
GO:0048312	intracellular distribution of mitochondria	7/4514	12/22893	0.00357678029031654	0.0456842656242226	0.0358993159929448	Kat2a/Mapt/Lrrk2/Synj2/Mfn2/Bhlha15/Ogt	7
GO:2000489	regulation of hepatic stellate cell activation	7/4514	12/22893	0.00357678029031654	0.0456842656242226	0.0358993159929448	Ddr2/Nr1d1/Cygb/Pdgfrb/Acta2/Rps6ka1/Smo	7
GO:0051588	regulation of neurotransmitter transport	41/4514	139/22893	0.00366099227986209	0.0461659906732462	0.0362778620748467	Per2/Kmo/Stxbp5/Ppfia2/Syt1/Rap1b/Adcy1/P2rx1/Nf1/Prkca/Cyth1/Nrn1/Dtnbp1/Mctp1/Mef2c/Adra1a/Htr2a/Ptger4/Lrrk2/Gsk3b/Baiap3/Grm4/Camk2a/Apba1/Edn3/Pfn2/Kcnc4/Grin3a/Rims3/Dvl1/Slc10a4/Cplx1/Git2/P2rx7/Ica1/Dgki/P2ry2/Prkcb/Myo6/Cask/Fmr1	41
GO:0055117	regulation of cardiac muscle contraction	24/4514	71/22893	0.00367942729228873	0.0461659906732462	0.0362778620748467	Hdac4/Atp1b1/Jup/Fkbp1b/Calm1/Chga/Ryr2/Pde4d/Adra1a/Stc1/Dlg1/Calm2/Dsg2/Bin1/Atp1a1/Ank2/Pde4b/Slc9a1/Ucn/P2rx4/Trpm4/Kcnq1/Fgf13/Dmd	24
GO:0060041	retina development in camera-type eye	51/4514	181/22893	0.00374441004186921	0.0468893930683387	0.0368463214955386	Cnga3/Igfn1/Crb1/Rd3/Atoh7/Cfd/Cep290/Mdm1/Ikzf1/Arhgef15/Grn/Sdk2/Jmjd6/Rhoj/Ttc8/Agtpbp1/Hcn1/Rarb/Rpgrip1/Acvrl1/Rarg/Dscam/C3/Ptprm/Lama1/Cyp1b1/Celf4/Apc/Pdgfrb/Tcirg1/Cabp4/Rbp4/Pde6c/Crb2/Lhx2/Tgif2/Bhlhe23/Hipk1/Bmpr1b/Smarcd3/Prom1/Ache/Tspan12/Slc4a5/Bax/Ush1c/Trpm1/Cln8/Cdon/Megf11/Rpgr	51
GO:0031644	regulation of nervous system process	54/4514	194/22893	0.00386449677108681	0.0477066919794644	0.0374885660729722	Gpr35/Tnr/Rgs4/Fcgr4/Ifng/Shisa6/Dlg4/Tmem100/Cacng5/Nptx1/Rock2/Dicer1/Begain/F2r/Itga2/Zfp488/Ednrb/Tymp/Lrrk2/Comt/Gsk3b/Igsf11/App/Tnfrsf21/Nrxn1/Celf4/Bscl2/Myrf/Il33/2700046G09Rik/Pten/P2rx3/Il1a/Fabp5/Npy2r/Ctss/Kcnc4/Tlr4/Slc9a1/Dvl1/Grm3/Ssh1/Rnf10/Prkar1b/Mgll/Grin2b/Eif4a3l1/Grin2d/Nrg1/S1pr2/Ncam1/Trf/Tmem108/Fmr1	54
GO:0044242	cellular lipid catabolic process	61/4514	224/22893	0.00386931913382435	0.0477066919794644	0.0374885660729722	Idh1/Acadl/Cps1/Pla2g4a/Smpdl3a/Ilvbl/Aldh1l2/Pld2/Acox1/Pik3cg/Pnpla8/Abhd12b/Galc/Gpld1/Auh/Acox2/Prkcd/Amacr/Gpihbp1/Smpd5/Pla2g6/Slc25a17/Pnpla3/Pla2g10/Adipoq/Ppard/Plin5/Cyp1b1/Hsd17b4/Lipg/Bscl2/Dagla/Cyp26a1/Acsl5/Obp2a/Slc27a2/Acoxl/Gpcpd1/Abhd12/Pck1/Abhd16b/Mgst2/Aadac/Bglap2/Bdh2/Acer2/Echdc2/Smpdl3b/Pla2g2c/Acads/Mgll/Plbd1/Apoc2/Lipe/Sirt2/Abhd2/Smpd1/Pla2g15/Mlycd/Hexa/Abcd1	61
GO:0050866	negative regulation of cell activation	61/4514	224/22893	0.00386931913382435	0.0477066919794644	0.0374885660729722	Serpine2/Rc3h1/Tnfsf4/Tnfsf18/Fcgr2b/Hlx/Zc3h12d/Tnfaip3/Arg1/Peli1/Abr/Erbb2/Nr1d1/Grn/Milr1/Cygb/Id2/Prkcd/Bmp4/Lgals3/Ctsg/Blk/Socs1/Gp5/Dlg1/Cblb/Runx1/Pglyrp2/H2-Aa/Tnfrsf21/Socs5/Ndfip1/Zfp608/Cd74/Socs6/Tbc1d10c/Prkg1/Mdk/Tyro3/Cebpb/Il2/Ptpn22/Lyn/Runx3/Dtx1/Hspb1/Flt3/Loxl3/Pparg/Cd9/Pglyrp1/Apoe/Ceacam1/Axl/Tyrobp/Cd37/Lrrc32/Spn/Clec4g/Ubash3b/Hmgb3	61
GO:0034109	homotypic cell-cell adhesion	27/4514	83/22893	0.00395293655918934	0.0484575498893727	0.0380786004098558	Serpine2/F11r/Pip5k1c/Jup/Prkca/Prkcd/Ctsg/Blk/Dmtn/Dsg2/Megf10/Prkg1/Prkcq/Tyro3/Gnas/Pear1/Lyn/Plpp3/Pdpn/Cd9/Plaur/Ceacam1/Zfp703/Ubash3b/Ncam1/Megf11/Cd99l2	27
GO:0009101	glycoprotein biosynthetic process	72/4514	272/22893	0.00396422950833975	0.0485030681144667	0.0381143692489463	Hs6st1/Mgat4a/Ramp1/Bcl2/Vangl2/Dse/Chst3/Rxylt1/B3gnt2/Mgat4b/Tnip1/Mgat5b/Cant1/Crppa/Entpd5/Gcnt2/B4galt7/Itm2b/Cog3/Serp2/Hs6st3/Tmtc4/Pmm1/Alg10b/Alg1/St6gal1/Xxylt1/St3gal6/B3galt5/St6gal2/Galnt1/Chsy3/Ndst1/Gcnt1/Il33/Tcf7l2/St6galnac4/Ggta1/Galnt13/Slc35c1/Alg5/B3galnt1/Dpm3/Ndst3/Hs2st1/B4galt1/Fktn/Acer2/Alg6/St3gal3/Tmem165/Plod3/Chst12/C1galt1/Mogs/Eogt/St8sia1/Chst8/Dpy19l3/Fut1/Chsy…	72
GO:1905037	autophagosome organization	34/4514	111/22893	0.00402041937387482	0.0490031687112857	0.0385073550857144	Rb1cc1/Atg9a/Atg16l1/Ralb/Rab1a/Irgm1/Smcr8/Zfyve26/Pacs2/Ubqln1/Atg14/Lrrk2/Tmem39a/Rnf5/Ehmt2/Fez2/Trappc8/Tcirg1/Atg13/Spg11/Elapor1/Synpo2/Snx30/Pink1/Atp13a2/Mfn2/Atg9b/Tbc1d14/Ulk1/Rab43/Cln3/Bag3/Map1lc3b/Wdr45	34
GO:0060560	developmental growth involved in morphogenesis	74/4514	281/22893	0.00405716600090327	0.0492633875517648	0.0387118385824727	Raph1/Map2/Syt2/Tnr/Vangl2/Kif26b/Esr1/Syt1/Cobl/Jade2/Ntn1/Pafah1b1/Atp5g1/Rnd2/Mapt/Rnf157/Ahr/Six4/Nrn1/Sema4d/Map1b/Sema3g/Bmp4/Rarg/Rtn4r/Gsk3b/App/Dscam/Sema6b/Ptprs/Impact/Fgf1/Pou4f3/Csf1r/Nedd4l/Slit1/Sema4g/Shtn1/Notch1/Olfm1/Lhx2/Eif2ak4/Pak6/Spg11/Edn3/Cdh4/Spry1/Sfrp2/Sema4a/Csf1/Macf1/Dvl1/Sema3e/Cdk5/Areg/Ulk1/Smo/Mgll/Apoe/Megf8/Zfp568/Ntrk3/Sema4b/Fgfr2/Nrg1/Nkd1/Disc1/Septin7/Ry…	74
GO:1905954	positive regulation of lipid localization	31/4514	99/22893	0.00406707121478054	0.0492901301200391	0.0387328532555954	Ikbke/Pla2g4a/Mif/Vstm2a/Prkcd/Fitm1/Pla2g6/Srebf2/Pla2g10/Adipoq/Osbpl11/Runx1/Abca3/Plin5/Plin3/C3/Lipg/Ehd1/Acsl5/Ptges/Pla2r1/Il1a/Il1b/Scp2d1/Plin2/Mfn2/P2rx7/Dennd5b/Apoe/P2ry2/Cyp8b1	31

## Sheet: SLIT2_partable_exclusive_DMPRs
GeneId	GeneSymbol
ENSMUSG00000033845	Mrpl15
ENSMUSG00000025905	Oprk1
ENSMUSG00000102768	Gm19002
ENSMUSG00000097893	NA
ENSMUSG00000067813	Xkr9
ENSMUSG00000025930	Msc
ENSMUSG00002076883	NA
ENSMUSG00000041809	Efhc1
ENSMUSG00000097920	Gm7784
ENSMUSG00000026156	B3gat2
ENSMUSG00000026058	Khdrbs2
ENSMUSG00000100590	Gm4785
ENSMUSG00000042215	Bag2
ENSMUSG00000045174	Amer3
ENSMUSG00000103997	NA
ENSMUSG00000037408	Cnnm4
ENSMUSG00000119706	n-R5s210
ENSMUSG00000102541	NA
ENSMUSG00000103531	NA
ENSMUSG00002076218	NA
ENSMUSG00000101634	1700066B17Rik
ENSMUSG00000026068	Il18rap
ENSMUSG00000094136	NA
ENSMUSG00000026043	Col3a1
ENSMUSG00000072324	Gm8420
ENSMUSG00000062939	Stat4
ENSMUSG00000099648	Gm5975
ENSMUSG00000100007	NA
ENSMUSG00000041439	Mfsd6
ENSMUSG00000026097	Ormdl1
ENSMUSG00000096141	Dnah7a
ENSMUSG00000041303	Gtf3c3
ENSMUSG00000025977	Boll
ENSMUSG00000100372	1700003I22Rik
ENSMUSG00000099811	NA
ENSMUSG00000102140	NA
ENSMUSG00000025955	Akr1cl
ENSMUSG00000099804	NA
ENSMUSG00000025997	Ikzf2
ENSMUSG00000089965	NA
ENSMUSG00000026196	Bard1
ENSMUSG00000110487	Gm18035
ENSMUSG00000026176	Ctdsp1
ENSMUSG00000026173	Plcd4
ENSMUSG00000026167	Wnt10a
ENSMUSG00000026213	Stk11ip
ENSMUSG00000118426	NA
ENSMUSG00000073643	Wdfy1
ENSMUSG00000101722	NA
ENSMUSG00000022591	NA
ENSMUSG00000026226	Spata3
ENSMUSG00000079445	B3gnt7
ENSMUSG00000026237	Nmur1
ENSMUSG00000053333	Dis3l2
ENSMUSG00000026288	Inpp5d
ENSMUSG00000005501	Usp40
ENSMUSG00000099378	1700067G17Rik
ENSMUSG00000026301	Iqca
ENSMUSG00000034432	Cops8
ENSMUSG00000100253	1700020N18Rik
ENSMUSG00000026335	Pam
ENSMUSG00000102690	NA
ENSMUSG00000099448	Gm18801
ENSMUSG00000044340	Phlpp1
ENSMUSG00000009907	Vps4b
ENSMUSG00000102728	NA
ENSMUSG00000107979	NA
ENSMUSG00000036975	Tmem177
ENSMUSG00000026388	3110009E18Rik
ENSMUSG00000050534	Htr5b
ENSMUSG00000099960	Gm28590
ENSMUSG00000102014	2900009J06Rik
ENSMUSG00000099760	NA
ENSMUSG00000042581	Thsd7b
ENSMUSG00000052688	Rab7b
ENSMUSG00000042268	Slc26a9
ENSMUSG00000042251	Pm20d1
ENSMUSG00000042115	Klhdc8a
ENSMUSG00000042066	Tmcc2
ENSMUSG00000053024	Cntn2
ENSMUSG00000100228	Gm29257
ENSMUSG00000026447	Pik3c2b
ENSMUSG00000103421	Golt1a
ENSMUSG00000100830	Gm28441
ENSMUSG00000062580	Timm17a
ENSMUSG00000009418	Nav1
ENSMUSG00000026414	Tnnt2
ENSMUSG00000041642	Kif21b
ENSMUSG00000102941	NA
ENSMUSG00000097433	NA
ENSMUSG00000097448	NA
ENSMUSG00000103152	NA
ENSMUSG00000019230	Lhx9
ENSMUSG00000026365	Cfh
ENSMUSG00000026357	Rgs18
ENSMUSG00000080078	NA
ENSMUSG00000099842	Gm4034
ENSMUSG00000102628	NA
ENSMUSG00000100595	Gm19087
ENSMUSG00000084557	NA
ENSMUSG00000026480	Ncf2
ENSMUSG00000026601	Axdnd1
ENSMUSG00000101523	Csnk2a1-ps3
ENSMUSG00000101905	NA
ENSMUSG00000026589	Sec16b
ENSMUSG00000073530	Pappa2
ENSMUSG00000103006	NA
ENSMUSG00000044835	Ankrd45
ENSMUSG00000040113	Mettl11b
ENSMUSG00000102761	NA
ENSMUSG00000026573	Xcl1
ENSMUSG00000102408	4930568G15Rik
ENSMUSG00000040848	Sft2d2
ENSMUSG00000103686	NA
ENSMUSG00000052428	Tmco1
ENSMUSG00000103526	Gm18900
ENSMUSG00000103267	NA
ENSMUSG00000026678	Rgs5
ENSMUSG00000103110	NA
ENSMUSG00000070532	Ccdc190
ENSMUSG00000038463	Olfml2b
ENSMUSG00000026663	Atf6
ENSMUSG00000059498	Fcgr3
ENSMUSG00000006403	Adamts4
ENSMUSG00000103980	Gm37450
ENSMUSG00000015314	Slamf6
ENSMUSG00000013698	Pea15a
ENSMUSG00000005339	Fcer1a
ENSMUSG00000039997	Ifi203
ENSMUSG00000051528	Olfr424
ENSMUSG00000104158	Becn2
ENSMUSG00000026504	Sdccag8
ENSMUSG00000063659	Zbtb18
ENSMUSG00000101746	2310043L19Rik
ENSMUSG00000087236	Kif28
ENSMUSG00000103317	NA
ENSMUSG00000102291	NA
ENSMUSG00000102682	NA
ENSMUSG00000102158	NA
ENSMUSG00000039318	Rab3gap2
ENSMUSG00000039239	Tgfb2
ENSMUSG00000026611	Spata17
ENSMUSG00000093064	NA
ENSMUSG00000102442	NA
ENSMUSG00000037318	Traf3ip3
ENSMUSG00000026616	Cr2
ENSMUSG00000110787	Gm6667
ENSMUSG00000111114	Gm18703
ENSMUSG00000000766	Oprm1
ENSMUSG00000112109	Gm30906
ENSMUSG00000047712	Ust
ENSMUSG00000111674	NA
ENSMUSG00000111949	NA
ENSMUSG00000111922	NA
ENSMUSG00000039891	Txlnb
ENSMUSG00000019852	Arfgef3
ENSMUSG00000111474	Gm32926
ENSMUSG00000019996	Map7
ENSMUSG00000111177	Rps2-ps3
ENSMUSG00000019986	Ahi1
ENSMUSG00000037535	NA
ENSMUSG00000053219	Raet1e
ENSMUSG00000097108	NA
ENSMUSG00000010461	Eya4
ENSMUSG00000082437	Gm15136
ENSMUSG00000087400	NA
ENSMUSG00000049420	Tmem200a
ENSMUSG00000112751	NA
ENSMUSG00000090126	NA
ENSMUSG00000111991	NA
ENSMUSG00000039480	Nt5dc1
ENSMUSG00000097742	NA
ENSMUSG00000119503	Gm22911
ENSMUSG00000019841	Rev3l
ENSMUSG00000071335	Mfsd4b3-ps
ENSMUSG00000038528	Mfsd4b5
ENSMUSG00000110781	NA
ENSMUSG00000045555	Mettl24
ENSMUSG00000046922	Gpr6
ENSMUSG00000091358	Speer5-ps1
ENSMUSG00000038774	Ascc3
ENSMUSG00000058298	Mcm9
ENSMUSG00000071303	Rps8-ps1
ENSMUSG00000112327	NA
ENSMUSG00000091731	NA
ENSMUSG00000009646	Pla2g12b
ENSMUSG00000071280	NA
ENSMUSG00000020111	Micu1
ENSMUSG00000080526	Mir466j
ENSMUSG00000020096	Tbata
ENSMUSG00000037202	Prf1
ENSMUSG00000020075	Ddx21
ENSMUSG00000047146	Tet1
ENSMUSG00000020067	Mypn
ENSMUSG00000020063	Sirt1
ENSMUSG00000112925	Gm31763
ENSMUSG00000075000	Nrbf2
ENSMUSG00000057134	Ado
ENSMUSG00000037855	Zfp365
ENSMUSG00000112275	NA
ENSMUSG00000069601	Ank3
ENSMUSG00000037747	Phyhipl
ENSMUSG00000112320	NA
ENSMUSG00000112883	NA
ENSMUSG00000019923	Zwint
ENSMUSG00000001665	Gstt3
ENSMUSG00000000902	Smarcb1
ENSMUSG00000033255	Gm5134
ENSMUSG00000049764	Zfp280b
ENSMUSG00000000290	Itgb2
ENSMUSG00000005054	Cstb
ENSMUSG00000111881	Vmn2r-ps92
ENSMUSG00000112021	NA
ENSMUSG00000005355	Casp14
ENSMUSG00000060301	2610008E11Rik
ENSMUSG00000020317	Theg
ENSMUSG00000065220	Gm25794
ENSMUSG00000035745	Grin3b
ENSMUSG00000020156	Pwwp3a
ENSMUSG00000020150	Gamt
ENSMUSG00000020133	2310011J03Rik
ENSMUSG00000087432	NA
ENSMUSG00000048696	Mex3d
ENSMUSG00000003346	Abhd17a
ENSMUSG00000048240	Gng7
ENSMUSG00000034854	Mfsd12
ENSMUSG00000084849	NA
ENSMUSG00000111514	NA
ENSMUSG00000050490	Psma5-ps
ENSMUSG00000020042	Btbd11
ENSMUSG00000112504	NA
ENSMUSG00000097692	NA
ENSMUSG00000112869	NA
ENSMUSG00000019961	Tmpo
ENSMUSG00000015890	Amdhd1
ENSMUSG00000036168	Ccdc38
ENSMUSG00000097689	NA
ENSMUSG00000112025	NA
ENSMUSG00000112316	NA
ENSMUSG00000044633	NA
ENSMUSG00000112082	NA
ENSMUSG00000112299	Gm17870
ENSMUSG00000036676	Tmtc3
ENSMUSG00000112104	Gm35722
ENSMUSG00000019890	Nts
ENSMUSG00000020205	Phlda1
ENSMUSG00000063334	Krr1
ENSMUSG00000056888	Glipr1
ENSMUSG00000020132	Rab21
ENSMUSG00000020164	Kcnmb4os1
ENSMUSG00000020170	Frs2
ENSMUSG00000060181	Slc35e3
ENSMUSG00000112525	NA
ENSMUSG00000102896	NA
ENSMUSG00000112106	NA
ENSMUSG00000020228	Helb
ENSMUSG00000020225	Tmbim4
ENSMUSG00000053684	Kics2
ENSMUSG00000112294	NA
ENSMUSG00000112542	NA
ENSMUSG00000111943	NA
ENSMUSG00000112492	Gm9111
ENSMUSG00000006724	Cyp27b1
ENSMUSG00000025383	Il23a
ENSMUSG00000025373	Rnf41
ENSMUSG00000097691	9030616G12Rik
ENSMUSG00000111273	Olfr789
ENSMUSG00000020439	Smtn
ENSMUSG00000084211	NA
ENSMUSG00000084170	NA
ENSMUSG00000009090	Ap1b1
ENSMUSG00000034201	Gas2l1
ENSMUSG00000009079	Ewsr1
ENSMUSG00000020477	Mrps24
ENSMUSG00000002741	Ykt6
ENSMUSG00000057897	Camk2b
ENSMUSG00000046634	Pkd1l1
ENSMUSG00000020413	Hus1
ENSMUSG00000020120	Plek
ENSMUSG00000065384	Gm23093
ENSMUSG00000081820	NA
ENSMUSG00002076722	NA
ENSMUSG00000082898	Gm12041
ENSMUSG00000049904	Tmem17
ENSMUSG00000020288	Ahsa2
ENSMUSG00000055010	NA
ENSMUSG00000000861	Bcl11a
ENSMUSG00000081613	Gm12109
ENSMUSG00000073063	Hbq1b
ENSMUSG00000086243	NA
ENSMUSG00000087388	Gm12128
ENSMUSG00000058809	NA
ENSMUSG00000007653	Gabrb2
ENSMUSG00000044950	Pwwp2a
ENSMUSG00000087089	NA
ENSMUSG00000082870	Gm12165
ENSMUSG00000078154	Gm12184
ENSMUSG00000086245	NA
ENSMUSG00000036644	Tbc1d9b
ENSMUSG00000085564	NA
ENSMUSG00000045942	BC049762
ENSMUSG00000001056	Nhp2
ENSMUSG00000086493	NA
ENSMUSG00000049427	NA
ENSMUSG00000020383	Il13
ENSMUSG00000036117	Il5
ENSMUSG00000099153	Mir7671
ENSMUSG00000020334	Slc22a4
ENSMUSG00000044751	NA
ENSMUSG00000080738	Mup-ps22
ENSMUSG00000055333	Fat2
ENSMUSG00000037124	Trim58
ENSMUSG00000062115	Rai1
ENSMUSG00000002812	Flii
ENSMUSG00000043284	Tmem11
ENSMUSG00000042529	Kcnj12
ENSMUSG00000010142	Tnfrsf13b
ENSMUSG00000119501	Gm23721
ENSMUSG00000014245	Pigl
ENSMUSG00000084020	NA
ENSMUSG00000042148	Cox10
ENSMUSG00000056328	Myh1
ENSMUSG00000085937	Ccdc42os
ENSMUSG00000045915	Ccdc42
ENSMUSG00000020900	Myh10
ENSMUSG00000119488	Gm22608
ENSMUSG00000018740	Slc25a35
ENSMUSG00000088752	Mir1934
ENSMUSG00000094845	Tmem95
ENSMUSG00000001588	Acap1
ENSMUSG00000084251	NA
ENSMUSG00000044367	Slc16a13
ENSMUSG00000093989	Rnasek
ENSMUSG00000018907	Alox12e
ENSMUSG00000018924	Alox15
ENSMUSG00000018921	Pelp1
ENSMUSG00000072768	NA
ENSMUSG00000040599	Mis12
ENSMUSG00000040543	Pitpnm3
ENSMUSG00000020807	4933427D14Rik
ENSMUSG00000045667	Smtnl2
ENSMUSG00000040463	Mybbp1a
ENSMUSG00000005952	Trpv1
ENSMUSG00000082338	NA
ENSMUSG00000063116	Olfr410
ENSMUSG00000045287	Rtn4rl1
ENSMUSG00000020850	Prpf8
ENSMUSG00000020847	Rph3al
ENSMUSG00000037958	Nsrp1
ENSMUSG00000017453	Pipox
ENSMUSG00000055045	Gm11190
ENSMUSG00000041958	Pigs
ENSMUSG00000050132	Sarm1
ENSMUSG00000048895	Cdk5r1
ENSMUSG00000020704	Asic2
ENSMUSG00000020686	Gas2l2
ENSMUSG00000020682	Mmp28
ENSMUSG00000018930	Ccl4
ENSMUSG00000000804	Usp32
ENSMUSG00000018427	Ypel2
ENSMUSG00000007646	Rad51c
ENSMUSG00000018401	Mtmr4
ENSMUSG00000072553	Gm525
ENSMUSG00000010080	Epn3
ENSMUSG00000088854	Gm24725
ENSMUSG00000083337	Gm11539
ENSMUSG00000078706	NA
ENSMUSG00000075589	NA
ENSMUSG00000049807	Arhgap23
ENSMUSG00000017404	Rpl19
ENSMUSG00000061718	Ppp1r1b
ENSMUSG00000038208	Pgap3
ENSMUSG00000020914	Top2a
ENSMUSG00000082020	NA
ENSMUSG00000057723	Krt33b
ENSMUSG00000014198	Zfp385c
ENSMUSG00000017832	Hspb9
ENSMUSG00000035355	Kcnh4
ENSMUSG00000045007	Tubg2
ENSMUSG00000097239	NA
ENSMUSG00000017119	Nbr1
ENSMUSG00000017724	Etv4
ENSMUSG00000003518	Dusp3
ENSMUSG00000048217	Nags
ENSMUSG00000008855	Hdac5
ENSMUSG00000018412	Kansl1
ENSMUSG00000083782	NA
ENSMUSG00000083465	NA
ENSMUSG00000078622	Ccdc47
ENSMUSG00000040481	Bptf
ENSMUSG00000040430	Pitpnc1
ENSMUSG00000084916	NA
ENSMUSG00000082544	NA
ENSMUSG00000020612	Prkar1a
ENSMUSG00000020620	Abca8b
ENSMUSG00000041828	Abca8a
ENSMUSG00000000567	Sox9
ENSMUSG00000083769	NA
ENSMUSG00000034714	Ttyh2
ENSMUSG00000047798	Cd300lf
ENSMUSG00000020733	Slc9a3r1
ENSMUSG00000015542	Nat9
ENSMUSG00000118502	NA
ENSMUSG00000025574	Tk1
ENSMUSG00000017718	Afmid
ENSMUSG00000086514	Gm11747
ENSMUSG00000039963	Ccdc40
ENSMUSG00000025579	Gaa
ENSMUSG00000025384	Faap100
ENSMUSG00000025129	Ppp1r27
ENSMUSG00000025135	Anapc11
ENSMUSG00000053613	NA
ENSMUSG00000018012	Rac3
ENSMUSG00000078249	Hmga1b
ENSMUSG00000025162	Csnk1d
ENSMUSG00000084853	NA
ENSMUSG00000025170	Rab40b
ENSMUSG00000039198	Ptchd3
ENSMUSG00000112240	NA
ENSMUSG00000073242	Dnmt3aos
ENSMUSG00000020647	Ncoa1
ENSMUSG00000111938	NA
ENSMUSG00000020609	Apob
ENSMUSG00000037660	Gdf7
ENSMUSG00000043673	Kcns3
ENSMUSG00000098879	Mir7675
ENSMUSG00000020607	Lratd1
ENSMUSG00000113975	NA
ENSMUSG00000113093	NA
ENSMUSG00000113155	NA
ENSMUSG00000113778	NA
ENSMUSG00000114173	NA
ENSMUSG00000114096	NA
ENSMUSG00000113344	NA
ENSMUSG00000113569	NA
ENSMUSG00000113417	NA
ENSMUSG00000113774	NA
ENSMUSG00000063632	Sox11
ENSMUSG00000113616	NA
ENSMUSG00000020633	Dcdc2c
ENSMUSG00000100674	NA
ENSMUSG00000089136	Gm24922
ENSMUSG00000113792	NA
ENSMUSG00000020577	Tspan13
ENSMUSG00000092998	Mir5099
ENSMUSG00000004151	Etv1
ENSMUSG00000113229	Gm18442
ENSMUSG00000001627	Ifrd1
ENSMUSG00000112215	Gm2089
ENSMUSG00000091277	NA
ENSMUSG00000035142	Nubpl
ENSMUSG00000113209	NA
ENSMUSG00000035597	Prpf39
ENSMUSG00000113900	NA
ENSMUSG00000113707	NA
ENSMUSG00000114028	NA
ENSMUSG00000021087	Rtn1
ENSMUSG00000021090	Lrrc9
ENSMUSG00000113582	NA
ENSMUSG00000113031	NA
ENSMUSG00000056459	Zbtb25
ENSMUSG00000112388	AI463170
ENSMUSG00000021114	Atp6v1d
ENSMUSG00000113776	NA
ENSMUSG00000021238	Aldh6a1
ENSMUSG00000034266	Batf
ENSMUSG00000114051	NA
ENSMUSG00000097488	NA
ENSMUSG00000021257	Angel1
ENSMUSG00000048483	Zdhhc22
ENSMUSG00000113801	NA
ENSMUSG00002076394	NA
ENSMUSG00000021007	Spata7
ENSMUSG00000021182	Ccdc88c
ENSMUSG00000021198	Unc79
ENSMUSG00000071179	Serpina16
ENSMUSG00000066363	Serpina3f
ENSMUSG00000058070	Eml1
ENSMUSG00000113306	NA
ENSMUSG00000056458	Mok
ENSMUSG00000021281	Tnfaip2
ENSMUSG00000113769	5033406O09Rik
ENSMUSG00000037686	Aspg
ENSMUSG00000037594	Clba1
ENSMUSG00000113830	NA
ENSMUSG00000095079	Igha
ENSMUSG00000094951	NA
ENSMUSG00000095866	NA
ENSMUSG00000104355	NA
ENSMUSG00000094134	NA
ENSMUSG00000093838	NA
ENSMUSG00000076661	Ighv16-1
ENSMUSG00000104129	Ighv6-2
ENSMUSG00000096805	Ighv9-1
ENSMUSG00000076670	Ighv3-5
ENSMUSG00000087582	NA
ENSMUSG00000095700	Ighv10-3
ENSMUSG00000094694	NA
ENSMUSG00000090765	NA
ENSMUSG00000076709	Ighv1-47
ENSMUSG00000096355	Ighv8-4
ENSMUSG00000095204	NA
ENSMUSG00000103665	NA
ENSMUSG00000095589	Ighv1-55
ENSMUSG00000102381	Ighv8-7
ENSMUSG00000104452	NA
ENSMUSG00000094088	Ighv1-64
ENSMUSG00000106325	NA
ENSMUSG00000094124	Ighv1-74
ENSMUSG00000105605	NA
ENSMUSG00000042050	Dync2i1
ENSMUSG00000053499	NA
ENSMUSG00000113936	Gm8784
ENSMUSG00000113221	Gm18880
ENSMUSG00000009734	Pou6f2
ENSMUSG00000047462	Gpr141b
ENSMUSG00000036721	Zscan12
ENSMUSG00000069305	H4c18
ENSMUSG00000100296	Vmn1r205
ENSMUSG00000085488	4930557F10Rik
ENSMUSG00002076655	NA
ENSMUSG00000019132	BC005537
ENSMUSG00000113216	NA
ENSMUSG00000084669	Gm23206
ENSMUSG00000084175	NA
ENSMUSG00000038286	Bphl
ENSMUSG00000113645	NA
ENSMUSG00000071451	Psmg4
ENSMUSG00000021414	Fam217a
ENSMUSG00000114701	NA
ENSMUSG00000114512	NA
ENSMUSG00000114957	NA
ENSMUSG00000114121	NA
ENSMUSG00000021373	Cap2
ENSMUSG00000051606	NA
ENSMUSG00000114858	Gm5790
ENSMUSG00000053181	A830005F24Rik
ENSMUSG00000038042	Ptpdc1
ENSMUSG00000119579	Mir683-1
ENSMUSG00000097495	NA
ENSMUSG00000025871	4833439L19Rik
ENSMUSG00000087335	4930526F13Rik
ENSMUSG00000021484	Lman2
ENSMUSG00000021492	F12
ENSMUSG00000098341	Mir6944
ENSMUSG00000021495	Fam193b
ENSMUSG00000035509	Fbxl21
ENSMUSG00000114309	NA
ENSMUSG00000021550	2210016F16Rik
ENSMUSG00000091311	Spata31d1b
ENSMUSG00000114433	NA
ENSMUSG00000114452	NA
ENSMUSG00000074874	Ctla2b
ENSMUSG00000021439	Ctsq
ENSMUSG00000113014	NA
ENSMUSG00000113469	Gm7065
ENSMUSG00000113207	Cbx3-ps5
ENSMUSG00000114816	NA
ENSMUSG00000058883	Zfp708
ENSMUSG00000114805	NA
ENSMUSG00000048280	Zfp738
ENSMUSG00000071281	Zfp65
ENSMUSG00000114887	NA
ENSMUSG00000090659	Zfp493
ENSMUSG00000113299	NA
ENSMUSG00000060969	Irx1
ENSMUSG00000021609	Slc6a3
ENSMUSG00000021611	Tert
ENSMUSG00000112964	NA
ENSMUSG00000061833	Gm6311
ENSMUSG00000109228	Fam81b
ENSMUSG00000021597	Slf1
ENSMUSG00000114401	NA
ENSMUSG00000114461	NA
ENSMUSG00002076761	NA
ENSMUSG00000021613	Hapln1
ENSMUSG00000074782	4833422C13Rik
ENSMUSG00000021703	Serinc5
ENSMUSG00000021702	Thbs4
ENSMUSG00000042167	Tent2
ENSMUSG00000113791	NA
ENSMUSG00000021687	Scamp1
ENSMUSG00000042015	Wdr41
ENSMUSG00000021684	Pde8b
ENSMUSG00000114294	NA
ENSMUSG00000096330	Gm21976
ENSMUSG00000114733	Gm4815
ENSMUSG00002075116	NA
ENSMUSG00000041431	Ccnb1
ENSMUSG00000021709	Erbin
ENSMUSG00000042743	Sgtb
ENSMUSG00000032846	Zswim6
ENSMUSG00000021701	Plk2
ENSMUSG00000114824	3110015C05Rik
ENSMUSG00000081277	NA
ENSMUSG00000021759	Plpp1
ENSMUSG00000074651	Mcidas
ENSMUSG00000074650	NA
ENSMUSG00000051002	NA
ENSMUSG00000114864	NA
ENSMUSG00000114364	NA
ENSMUSG00000114417	NA
ENSMUSG00000114781	NA
ENSMUSG00000114255	NA
ENSMUSG00000118824	Gm25985
ENSMUSG00000114540	NA
ENSMUSG00000025451	Paip1
ENSMUSG00000104162	NA
ENSMUSG00000096284	Tcstv1
ENSMUSG00000021733	Slc4a7
ENSMUSG00000091568	NA
ENSMUSG00000090660	NA
ENSMUSG00000021806	Nid2
ENSMUSG00000021807	Rtraf
ENSMUSG00000039543	Cfap70
ENSMUSG00000021822	Plau
ENSMUSG00000021768	Dusp13
ENSMUSG00000104232	NA
ENSMUSG00000091079	NA
ENSMUSG00000021782	Dlg5
ENSMUSG00000021870	Slmap
ENSMUSG00000096052	NA
ENSMUSG00000040651	Tasor
ENSMUSG00000021994	Wnt5a
ENSMUSG00000015971	Actr8
ENSMUSG00000015968	Cacna1d
ENSMUSG00000071547	Nt5dc2
ENSMUSG00000042286	Stab1
ENSMUSG00000021891	Mettl6
ENSMUSG00000115104	NA
ENSMUSG00000064446	Gm26228
ENSMUSG00000021799	Opn4
ENSMUSG00000037780	Mbl1
ENSMUSG00000095226	Gm10377
ENSMUSG00000079272	NA
ENSMUSG00000089754	Ear-ps7
ENSMUSG00000090180	NA
ENSMUSG00000072595	4930503E14Rik
ENSMUSG00000085380	NA
ENSMUSG00000114977	NA
ENSMUSG00000115571	NA
ENSMUSG00000036339	Tmem260
ENSMUSG00000048933	Olfr722
ENSMUSG00000096254	Olfr724
ENSMUSG00000006281	Tep1
ENSMUSG00000090799	Klhl33
ENSMUSG00000035932	Olfr750
ENSMUSG00000096024	LOC118568150
ENSMUSG00000115827	NA
ENSMUSG00000115141	NA
ENSMUSG00000044286	Olfr221
ENSMUSG00000105868	NA
ENSMUSG00000035626	Olfr1509
ENSMUSG00000076760	NA
ENSMUSG00000105533	Trav7d-2
ENSMUSG00000076839	Trav13-1
ENSMUSG00000076901	Traj28
ENSMUSG00000076908	Traj21
ENSMUSG00000076922	Traj6
ENSMUSG00000048153	Olfr49
ENSMUSG00000118894	Gm24424
ENSMUSG00000022175	Lrp10
ENSMUSG00000023110	Prmt5
ENSMUSG00000022199	Slc22a17
ENSMUSG00000040759	Cmtm5
ENSMUSG00000040721	Zfhx2
ENSMUSG00000115322	NA
ENSMUSG00000022210	Dhrs4
ENSMUSG00000002320	Tm9sf1
ENSMUSG00000040432	Ltb4r2
ENSMUSG00000015441	Gzmf
ENSMUSG00000015437	Gzmb
ENSMUSG00000048582	Gja3
ENSMUSG00000046352	Gjb2
ENSMUSG00000090881	Phf11
ENSMUSG00000091144	Phf11c
ENSMUSG00000071347	C1qtnf9
ENSMUSG00000043157	Arl11
ENSMUSG00000115531	NA
ENSMUSG00000014547	Wdfy2
ENSMUSG00000054733	Msra
ENSMUSG00000114693	NA
ENSMUSG00000114357	NA
ENSMUSG00000022074	Tnfrsf10b
ENSMUSG00000022097	Sftpc
ENSMUSG00000033595	Lgi3
ENSMUSG00002074909	NA
ENSMUSG00000091722	Siah3
ENSMUSG00000065147	Snora31
ENSMUSG00000022010	Tsc22d1
ENSMUSG00000115817	NA
ENSMUSG00000115733	NA
ENSMUSG00000022015	Tnfsf11
ENSMUSG00000022020	Naa16
ENSMUSG00000115612	Gm29800
ENSMUSG00000115089	Gm4350
ENSMUSG00000089549	Gm25831
ENSMUSG00000055639	Dach1
ENSMUSG00000022064	Pibf1
ENSMUSG00000005148	Klf5
ENSMUSG00000022111	Uchl3
ENSMUSG00002075110	NA
ENSMUSG00000098557	Kctd12
ENSMUSG00000022123	Scel
ENSMUSG00000115510	NA
ENSMUSG00000075478	Slitrk1
ENSMUSG00000115461	NA
ENSMUSG00000115133	Gm20167
ENSMUSG00000025557	Slc15a1
ENSMUSG00000115443	Gm9395
ENSMUSG00000102112	1810041H14Rik
ENSMUSG00000041703	Zic5
ENSMUSG00000075465	NA
ENSMUSG00000000197	Nalcn
ENSMUSG00000110018	5430437J10Rik
ENSMUSG00000039801	Cplane1
ENSMUSG00000022141	Nipbl
ENSMUSG00000044224	Dnajc21
ENSMUSG00000022246	Rai14
ENSMUSG00000022241	Tars
ENSMUSG00000022205	Sub1
ENSMUSG00000022201	Zfr
ENSMUSG00000115153	NA
ENSMUSG00000115830	NA
ENSMUSG00000115193	Gm6533
ENSMUSG00000022270	Retreg1
ENSMUSG00000022269	Marchf11
ENSMUSG00000115641	NA
ENSMUSG00000115839	NA
ENSMUSG00000022262	Dnah5
ENSMUSG00000096956	Snhg18
ENSMUSG00000114981	NA
ENSMUSG00000013611	Snx31
ENSMUSG00000115333	NA
ENSMUSG00000037386	Rims2
ENSMUSG00000022336	Eif3e
ENSMUSG00000115534	NA
ENSMUSG00000068522	Aard
ENSMUSG00000061731	Ext1
ENSMUSG00000115245	Gm2491
ENSMUSG00000115678	NA
ENSMUSG00000086541	Has2os
ENSMUSG00000051225	Fam83a
ENSMUSG00000086801	NA
ENSMUSG00000022354	Ndufb9
ENSMUSG00000115896	NA
ENSMUSG00000099435	1700065I16Rik
ENSMUSG00000115066	NA
ENSMUSG00000047591	Mafa
ENSMUSG00000075590	Nrbp2
ENSMUSG00000022565	Plec
ENSMUSG00000022554	Hgh1
ENSMUSG00000048385	Scrt1
ENSMUSG00000116234	NA
ENSMUSG00000003970	Rpl8
ENSMUSG00000116272	NA
ENSMUSG00000116162	NA
ENSMUSG00000016552	Foxred2
ENSMUSG00000116262	NA
ENSMUSG00000009035	Tmem184b
ENSMUSG00000044216	Kcnj4
ENSMUSG00000022420	Dnal4
ENSMUSG00000022408	Fam83f
ENSMUSG00000022400	Rbx1
ENSMUSG00000022394	L3mbtl2
ENSMUSG00000065465	Mir33
ENSMUSG00000116354	NA
ENSMUSG00000116338	NA
ENSMUSG00000096607	7530416G11Rik
ENSMUSG00000116305	NA
ENSMUSG00000093394	NA
ENSMUSG00000058441	Panx2
ENSMUSG00000022610	Mapk12
ENSMUSG00000036561	Ppp6r2
ENSMUSG00000036529	Sbf1
ENSMUSG00000091680	Klhdc7b
ENSMUSG00000116237	NA
ENSMUSG00000064210	Ano6
ENSMUSG00000044250	Pced1b
ENSMUSG00000022468	Endou
ENSMUSG00000022987	Zfp641
ENSMUSG00000003355	Fkbp11
ENSMUSG00000038009	Dnajc22
ENSMUSG00000023010	Tmbim6
ENSMUSG00000097827	NA
ENSMUSG00000023033	Scn8a
ENSMUSG00000000532	Acvr1b
ENSMUSG00000023039	Krt7
ENSMUSG00000051879	Krt71
ENSMUSG00000023046	Igfbp6
ENSMUSG00000116056	NA
ENSMUSG00000001661	Hoxc6
ENSMUSG00000116389	NA
ENSMUSG00000063445	Nmral1
ENSMUSG00000022517	Mgrn1
ENSMUSG00000097397	Gm16861
ENSMUSG00000039457	Ppl
ENSMUSG00000023143	Nagpa
ENSMUSG00000022715	Tmem114
ENSMUSG00000039345	Mettl22
ENSMUSG00000008393	Carhsp1
ENSMUSG00000039179	Tekt5
ENSMUSG00000043050	Tnp2
ENSMUSG00000009569	Mrtfb
ENSMUSG00000044117	Bmerb1
ENSMUSG00000116102	NA
ENSMUSG00000116823	NA
ENSMUSG00000041774	Ydjc
ENSMUSG00000013539	Tango2
ENSMUSG00000060811	NA
ENSMUSG00000086837	Gm16618
ENSMUSG00000116732	Gm18769
ENSMUSG00000043391	2510009E07Rik
ENSMUSG00000116625	NA
ENSMUSG00000090257	NA
ENSMUSG00000022512	Cldn1
ENSMUSG00000068428	Gmnc
ENSMUSG00000022523	Fgf12
ENSMUSG00000097184	4632428C04Rik
ENSMUSG00000047714	Ppp1r2
ENSMUSG00000115997	NA
ENSMUSG00000075269	Bex6
ENSMUSG00000098225	Gm9556
ENSMUSG00000089109	NA
ENSMUSG00000086083	NA
ENSMUSG00000061751	Kalrn
ENSMUSG00000022833	Ccdc14
ENSMUSG00000116840	NA
ENSMUSG00000022840	Adcy5
ENSMUSG00000052133	Sema5b
ENSMUSG00000034422	Parp14
ENSMUSG00000022905	Kpna1
ENSMUSG00000079597	Cstdc4
ENSMUSG00000051980	Casr
ENSMUSG00000022901	Cd86
ENSMUSG00000022827	Rabl3
ENSMUSG00000022803	Popdc2
ENSMUSG00000002846	Timmdc1
ENSMUSG00000061080	Lsamp
ENSMUSG00000116841	NA
ENSMUSG00000068284	Usf3
ENSMUSG00000022696	Sidt1
ENSMUSG00000022667	Cd200r1
ENSMUSG00000052013	Btla
ENSMUSG00000033149	Phldb2
ENSMUSG00000022657	Cd96
ENSMUSG00000116986	Gm17804
ENSMUSG00000022652	Morc1
ENSMUSG00000022639	NA
ENSMUSG00000044763	Trmt10c
ENSMUSG00000022751	Nit2
ENSMUSG00000116873	NA
ENSMUSG00000094422	Olfr205
ENSMUSG00000022723	Crybg3
ENSMUSG00000091459	NA
ENSMUSG00002076181	NA
ENSMUSG00000116631	NA
ENSMUSG00000032940	Rbm11
ENSMUSG00000008976	Gabpa
ENSMUSG00000041134	Cyyr1
ENSMUSG00000088684	Gm23994
ENSMUSG00000055811	Cldn17
ENSMUSG00000096534	Krtap16-3
ENSMUSG00000116989	NA
ENSMUSG00000116849	NA
ENSMUSG00000046160	Olig1
ENSMUSG00000065811	NA
ENSMUSG00000022967	Ifnar1
ENSMUSG00000022964	Tmem50b
ENSMUSG00000022956	Atp5o
ENSMUSG00000022947	Cbr3
ENSMUSG00000085329	NA
ENSMUSG00000023802	Nox3
ENSMUSG00000004945	Tmem242
ENSMUSG00000116691	NA
ENSMUSG00000095869	NA
ENSMUSG00000094724	Rnaset2b
ENSMUSG00000117015	NA
ENSMUSG00000023832	Acat2
ENSMUSG00000071311	Gpr31b
ENSMUSG00000051977	Prdm9
ENSMUSG00000116924	4933401D09Rik
ENSMUSG00000116802	Gm5165
ENSMUSG00000067951	Vmn1r227
ENSMUSG00000093788	NA
ENSMUSG00000117252	Gm9514
ENSMUSG00000071266	Zfp946
ENSMUSG00000043747	1520401A03Rik
ENSMUSG00000117488	NA
ENSMUSG00000024125	Sbpl
ENSMUSG00000117406	Ntn3
ENSMUSG00000007021	Syngr3
ENSMUSG00000040888	Gfer
ENSMUSG00000024175	Tekt4
ENSMUSG00000024176	Sox8
ENSMUSG00000025731	Mettl26
ENSMUSG00000048731	Ggnbp1
ENSMUSG00000116657	NA
ENSMUSG00000052146	Rps10
ENSMUSG00000024220	Zfp523
ENSMUSG00000117028	NA
ENSMUSG00000117575	NA
ENSMUSG00000024019	Cmtr1
ENSMUSG00000118157	NA
ENSMUSG00000024037	Wdr4
ENSMUSG00000118239	NA
ENSMUSG00000117562	NA
ENSMUSG00000024298	Zfp871
ENSMUSG00000024292	Cyp4f14
ENSMUSG00000094441	Zfp955a
ENSMUSG00000024325	Ring1
ENSMUSG00000039656	Rxrb
ENSMUSG00000024330	Col11a2
ENSMUSG00000024334	H2-Oa
ENSMUSG00000024340	Btnl2
ENSMUSG00000033327	Tnxb
ENSMUSG00000007038	Neu1
ENSMUSG00000091971	Hspa1a
ENSMUSG00000007036	Abhd16a
ENSMUSG00000019432	Ddx39b
ENSMUSG00000079507	H2-Q1
ENSMUSG00000039269	2300002M23Rik
ENSMUSG00000001524	Gtf2h4
ENSMUSG00000059714	Flot1
ENSMUSG00000067212	H2-T23
ENSMUSG00000092374	NA
ENSMUSG00000092480	NA
ENSMUSG00000045409	Trim39
ENSMUSG00000063994	Olfr120
ENSMUSG00000117260	NA
ENSMUSG00000117319	NA
ENSMUSG00000023912	Slc25a27
ENSMUSG00000039153	Runx2
ENSMUSG00000023939	Mrpl14
ENSMUSG00000047428	Dlk2
ENSMUSG00000032842	Abcc10
ENSMUSG00000015599	Ttbk1
ENSMUSG00000040658	Dnph1
ENSMUSG00000015605	Srf
ENSMUSG00000023972	Ptk7
ENSMUSG00000038545	Cul7
ENSMUSG00000034729	Mrps10
ENSMUSG00000047150	1700001C19Rik
ENSMUSG00000023266	Frs3
ENSMUSG00000023993	Treml1
ENSMUSG00000043592	Unc5cl
ENSMUSG00000105732	NA
ENSMUSG00000105473	NA
ENSMUSG00000023943	Sult1c1
ENSMUSG00000038781	Stap2
ENSMUSG00000001229	Dpp9
ENSMUSG00000024201	Kdm4b
ENSMUSG00000002660	Clpp
ENSMUSG00000062591	Tubb4a
ENSMUSG00000117064	NA
ENSMUSG00000019489	Cd70
ENSMUSG00000117271	Gm6149
ENSMUSG00000024088	4930583I09Rik
ENSMUSG00000117012	Gm18992
ENSMUSG00000024098	Twsg1
ENSMUSG00000117010	NA
ENSMUSG00000052105	Mtcl1
ENSMUSG00000024044	Epb41l3
ENSMUSG00000117323	NA
ENSMUSG00000097282	NA
ENSMUSG00000117315	NA
ENSMUSG00000024052	Lpin2
ENSMUSG00000085492	Trmt61b
ENSMUSG00000024064	Galnt14
ENSMUSG00000024067	Dpy30
ENSMUSG00000002017	Fam98a
ENSMUSG00000117539	Gm4710
ENSMUSG00000117598	NA
ENSMUSG00000024081	Cebpz
ENSMUSG00000024082	Ndufaf7
ENSMUSG00000117047	NA
ENSMUSG00000035473	Galm
ENSMUSG00000117509	NA
ENSMUSG00000117421	NA
ENSMUSG00000117631	Gm9400
ENSMUSG00000100345	NA
ENSMUSG00000099798	NA
ENSMUSG00002075652	NA
ENSMUSG00000117466	NA
ENSMUSG00000119680	Gm23947
ENSMUSG00000117572	NA
ENSMUSG00000117594	NA
ENSMUSG00000033960	Jcad
ENSMUSG00000024240	Epc1
ENSMUSG00000024283	Wac
ENSMUSG00000024421	Lama3
ENSMUSG00000024424	Ttc39c
ENSMUSG00000117380	NA
ENSMUSG00000059898	Dsc3
ENSMUSG00000117504	NA
ENSMUSG00000024270	Slc39a6
ENSMUSG00000117638	NA
ENSMUSG00000077169	Gm25396
ENSMUSG00000097748	Gm26533
ENSMUSG00000024395	Lims2
ENSMUSG00000090523	Gypc
ENSMUSG00000024379	Tslp
ENSMUSG00000034300	Fam53c
ENSMUSG00000091842	Gm16490
ENSMUSG00000044719	E230025N22Rik
ENSMUSG00000103125	NA
ENSMUSG00000046387	Pcdhb17
ENSMUSG00000102748	Pcdhgb2
ENSMUSG00000024493	Lars
ENSMUSG00000024498	Tcerg1
ENSMUSG00000117719	NA
ENSMUSG00000033949	Trim36
ENSMUSG00000033022	Cdo1
ENSMUSG00000037416	Dmxl1
ENSMUSG00000062210	Tnfaip8
ENSMUSG00000035420	Fam170a
ENSMUSG00000073565	Prr16
ENSMUSG00000024535	Snx24
ENSMUSG00000088227	Gm22597
ENSMUSG00000118141	NA
ENSMUSG00000032656	Marchf3
ENSMUSG00000024598	Fbn2
ENSMUSG00000024603	Dctn4
ENSMUSG00000024608	Rps14
ENSMUSG00000065592	Mir145a
ENSMUSG00000032735	Ablim3
ENSMUSG00000045730	Adrb2
ENSMUSG00000056812	St8sia3
ENSMUSG00000118356	NA
ENSMUSG00000093283	NA
ENSMUSG00000042439	Zfp532
ENSMUSG00000041891	Lman1
ENSMUSG00000024521	Pmaip1
ENSMUSG00000118187	Gm36092
ENSMUSG00000001473	Tubb6
ENSMUSG00000117889	NA
ENSMUSG00000110495	NA
ENSMUSG00000117985	Gm32548
ENSMUSG00000036941	Elac1
ENSMUSG00000035765	Dym
ENSMUSG00000052928	Ctif
ENSMUSG00000097302	1700034B16Rik
ENSMUSG00000025425	St8sia5
ENSMUSG00000078963	Hsbp1l1
ENSMUSG00000059852	Kcng2
ENSMUSG00000097181	NA
ENSMUSG00000118175	NA
ENSMUSG00000117658	NA
ENSMUSG00000077641	Gm24987
ENSMUSG00000117726	Gm7674
ENSMUSG00000036908	Unc93b1
ENSMUSG00000006464	Bbs1
ENSMUSG00000024901	Peli3
ENSMUSG00000056481	Cd248
ENSMUSG00000024873	Cnih2
ENSMUSG00000117729	Gm5242
ENSMUSG00000047658	Gal3st3
ENSMUSG00000038498	Catsper1
ENSMUSG00000024787	Snx15
ENSMUSG00000024944	Arl2
ENSMUSG00000039699	Batf2
ENSMUSG00000032648	Pygm
ENSMUSG00000024963	Dnajc4
ENSMUSG00000037349	Nudt22
ENSMUSG00000024965	Fermt3
ENSMUSG00000053080	Zfta
ENSMUSG00000063590	Slc22a28
ENSMUSG00000010110	Stx5a
ENSMUSG00000071649	B3gat3
ENSMUSG00000071648	Rom1
ENSMUSG00000096872	Scgb2a2
ENSMUSG00000118065	NA
ENSMUSG00000036372	Tmem258
ENSMUSG00000034445	Cyb561a3
ENSMUSG00000024680	Ms4a2
ENSMUSG00000109223	NA
ENSMUSG00000040065	Pfpl
ENSMUSG00000091014	NA
ENSMUSG00000024659	Anxa1
ENSMUSG00000118226	NA
ENSMUSG00000052387	Trpm3
ENSMUSG00000024812	Tjp2
ENSMUSG00000117934	NA
ENSMUSG00000052085	Dock8
ENSMUSG00000114682	NA
ENSMUSG00000024924	Vldlr
ENSMUSG00000052942	Glis3
ENSMUSG00000090737	NA
ENSMUSG00000058816	NA
ENSMUSG00000024774	Ankrd22
ENSMUSG00000024778	Fas
ENSMUSG00000069554	NA
ENSMUSG00000044026	Slc35g1
ENSMUSG00000098091	Gm16470
ENSMUSG00000067199	Frat1
ENSMUSG00000047604	Frat2
ENSMUSG00000025184	R3hcc1l
ENSMUSG00000025188	Hps1
ENSMUSG00000117991	NA
ENSMUSG00000025193	Cutc
ENSMUSG00000036450	Hif1an
ENSMUSG00000074818	Pdzd7
ENSMUSG00000025220	Oga
ENSMUSG00000037126	Psd
ENSMUSG00000003559	As3mt
ENSMUSG00000034336	Ina
ENSMUSG00000097990	Gm19557
ENSMUSG00000046585	Cfap58
ENSMUSG00000035804	Ins1
ENSMUSG00000097636	NA
ENSMUSG00000043639	Rbm20
ENSMUSG00000025815	Dhtkd1
ENSMUSG00000002107	Celf2
ENSMUSG00002075086	NA
ENSMUSG00000075534	NA
ENSMUSG00000081693	NA
ENSMUSG00000026718	Stam
ENSMUSG00000026739	Bmi1
ENSMUSG00000056329	NA
ENSMUSG00000036617	Etl4
ENSMUSG00000025716	Myo3a
ENSMUSG00000004113	Cacna1b
ENSMUSG00000036731	Cysrt1
ENSMUSG00002075003	NA
ENSMUSG00000026944	Abca2
ENSMUSG00000026921	Egfl7
ENSMUSG00000014873	Surf2
ENSMUSG00000083115	NA
ENSMUSG00000043535	Setx
ENSMUSG00000069020	Urm1
ENSMUSG00000057738	Sptan1
ENSMUSG00000039648	Kyat1
ENSMUSG00000047363	Cstad
ENSMUSG00000044320	1700001O22Rik
ENSMUSG00000083143	NA
ENSMUSG00000051373	Plpp7
ENSMUSG00000039164	Naif1
ENSMUSG00000039157	Fam102a
ENSMUSG00000038860	Garnl3
ENSMUSG00000038696	Mapkap1
ENSMUSG00000084768	NA
ENSMUSG00000085950	NA
ENSMUSG00000108210	NA
ENSMUSG00000084184	Gm13474
ENSMUSG00000035236	Scai
ENSMUSG00000069495	Epc2
ENSMUSG00000017144	Rnd3
ENSMUSG00000086349	Gm13497
ENSMUSG00000026946	Nmi
ENSMUSG00000026828	Galnt5
ENSMUSG00000026989	Dapl1
ENSMUSG00000000392	Fap
ENSMUSG00000034903	Cobll1
ENSMUSG00000034848	Ttc21b
ENSMUSG00000027030	Stk39
ENSMUSG00000034738	Nostrin
ENSMUSG00000086699	NA
ENSMUSG00000014959	Gorasp2
ENSMUSG00000027010	Slc25a12
ENSMUSG00000049044	Rapgef4
ENSMUSG00002076570	NA
ENSMUSG00000086069	NA
ENSMUSG00000056486	Chn1
ENSMUSG00000027104	Atf2
ENSMUSG00000075279	Mrpl23-ps1
ENSMUSG00000052371	NA
ENSMUSG00000087333	Gm13652
ENSMUSG00000027016	Zfp385b
ENSMUSG00000075256	Cerkl
ENSMUSG00000083804	Gm13676
ENSMUSG00000027091	Zc3h15
ENSMUSG00000076437	Selenoh
ENSMUSG00000075224	Lrrc55
ENSMUSG00000081047	Olfr997-ps1
ENSMUSG00000075211	Olfr1006
ENSMUSG00000075200	Olfr1044
ENSMUSG00000111322	NA
ENSMUSG00000075160	Olfr259
ENSMUSG00000081907	NA
ENSMUSG00000082417	NA
ENSMUSG00000050023	Olfr1176
ENSMUSG00000068809	Olfr1188
ENSMUSG00000075113	Olfr1209
ENSMUSG00000075105	Olfr1218
ENSMUSG00000111715	Olfr1246
ENSMUSG00000040812	Agbl2
ENSMUSG00000086495	NA
ENSMUSG00000075027	4631405J19Rik
ENSMUSG00000027217	Tspan18
ENSMUSG00000027193	Api5
ENSMUSG00000083204	NA
ENSMUSG00000087069	Gm13793
ENSMUSG00000048058	Ldlrad3
ENSMUSG00000005087	Cd44
ENSMUSG00000068373	D430041D05Rik
ENSMUSG00000057234	Mettl15
ENSMUSG00000096554	Olfr1282
ENSMUSG00000068614	Actc1
ENSMUSG00000085316	D330050G23Rik
ENSMUSG00000040084	Bub1b
ENSMUSG00000027331	Knstrn
ENSMUSG00000040007	Bahd1
ENSMUSG00000046814	Gchfr
ENSMUSG00000027315	Spint1
ENSMUSG00000027314	Dll4
ENSMUSG00000033943	Mga
ENSMUSG00000023572	Ccndbp1
ENSMUSG00000086913	NA
ENSMUSG00000027199	Gatm
ENSMUSG00000068394	Cep152
ENSMUSG00000027365	Trpm7
ENSMUSG00000027371	Fahd2a
ENSMUSG00000027376	Prom2
ENSMUSG00000027374	Mrps5
ENSMUSG00000027378	Nphp1
ENSMUSG00000074805	Il1bos
ENSMUSG00000060332	Tmc2
ENSMUSG00000037727	Avp
ENSMUSG00000027318	Adam33
ENSMUSG00000027329	Spef1
ENSMUSG00000027330	Cdc25b
ENSMUSG00000089113	NA
ENSMUSG00000079037	Prnp
ENSMUSG00000027338	Prnd
ENSMUSG00000086214	Gm14062
ENSMUSG00000001768	Rin2
ENSMUSG00000080844	NA
ENSMUSG00000081741	NA
ENSMUSG00000051986	A530006G24Rik
ENSMUSG00000027439	Gzf1
ENSMUSG00000068129	Cst7
ENSMUSG00000086800	4930556L07Rik
ENSMUSG00000083088	Gm14153
ENSMUSG00000032715	Trib3
ENSMUSG00000032680	6820408C15Rik
ENSMUSG00000027468	Defb22
ENSMUSG00000009876	Cox4i2
ENSMUSG00000007659	Bcl2l1
ENSMUSG00000027478	Dnmt3b
ENSMUSG00000044083	Efcab8
ENSMUSG00000067996	Bpifb9b
ENSMUSG00000038523	1700003F12Rik
ENSMUSG00000027490	E2f1
ENSMUSG00000027602	Map1lc3a
ENSMUSG00000083341	NA
ENSMUSG00000085010	NA
ENSMUSG00002076828	NA
ENSMUSG00000027637	Rab5if
ENSMUSG00000037813	D630003M21Rik
ENSMUSG00000086558	NA
ENSMUSG00000027412	Lpin3
ENSMUSG00000016921	Srsf6
ENSMUSG00000035576	L3mbtl1
ENSMUSG00000017868	Sgk2
ENSMUSG00000017943	Gdap1l1
ENSMUSG00000017697	Ada
ENSMUSG00000076434	Wfdc3
ENSMUSG00000039873	Neurl2
ENSMUSG00000017664	Slc35c2
ENSMUSG00000039725	Trp53rka
ENSMUSG00000084840	Gm11468
ENSMUSG00000085682	Gm14267
ENSMUSG00000042854	Trp53rkb
ENSMUSG00000017969	Ptgis
ENSMUSG00000089739	NA
ENSMUSG00000027540	Ptpn1
ENSMUSG00000118526	NA
ENSMUSG00000077761	Gm25214
ENSMUSG00000087074	Gm14249
ENSMUSG00000052033	Pfdn4
ENSMUSG00002075990	NA
ENSMUSG00000038400	Pmepa1
ENSMUSG00000027517	Ankrd60
ENSMUSG00002076297	NA
ENSMUSG00000087215	NA
ENSMUSG00000082215	Gm14314
ENSMUSG00000015647	Lama5
ENSMUSG00000027569	Mrgbp
ENSMUSG00000023393	Slc17a9
ENSMUSG00000089612	Gm22708
ENSMUSG00000046470	Sox18
ENSMUSG00002075012	NA
ENSMUSG00000069125	NA
ENSMUSG00000040289	Hey1
ENSMUSG00000102834	NA
ENSMUSG00000098008	A930001A20Rik
ENSMUSG00000104411	NA
ENSMUSG00000027606	Dnajc5b
ENSMUSG00000102274	Gm4855
ENSMUSG00000039286	Fndc3b
ENSMUSG00000027695	Pld1
ENSMUSG00000050192	Eif5a2
ENSMUSG00000039221	Rpl22l1
ENSMUSG00000063600	Egfem1
ENSMUSG00000085702	NA
ENSMUSG00000103998	NA
ENSMUSG00000027663	Zmat3
ENSMUSG00000102825	NA
ENSMUSG00000027669	Gnb4
ENSMUSG00000104384	NA
ENSMUSG00000027677	Ttc14
ENSMUSG00000106584	NA
ENSMUSG00000106519	Gm38509
ENSMUSG00000027714	Exosc9
ENSMUSG00000027715	Ccna2
ENSMUSG00000097304	Rpl31-ps15
ENSMUSG00000089123	Gm26404
ENSMUSG00000106461	Gm20755
ENSMUSG00000087457	NA
ENSMUSG00000107333	NA
ENSMUSG00000025759	Mfsd8
ENSMUSG00000025762	Larp1b
ENSMUSG00000118871	Gm23511
ENSMUSG00000102263	NA
ENSMUSG00000037161	Mgarp
ENSMUSG00000104166	NA
ENSMUSG00000044167	Foxo1
ENSMUSG00000103155	Gm8109
ENSMUSG00000036580	Spg20
ENSMUSG00000064586	Gm25132
ENSMUSG00002075604	NA
ENSMUSG00000036381	P2ry14
ENSMUSG00000102667	NA
ENSMUSG00000036894	Rap2b
ENSMUSG00000027820	Mme
ENSMUSG00000090131	NA
ENSMUSG00000027822	Slc33a1
ENSMUSG00000043897	Vmn2r2
ENSMUSG00000103369	NA
ENSMUSG00000098207	Arl14
ENSMUSG00000077366	Gm23484
ENSMUSG00000103020	NA
ENSMUSG00000104096	Gm20356
ENSMUSG00000034098	Fstl5
ENSMUSG00000102637	Gm8684
ENSMUSG00000062232	Rapgef2
ENSMUSG00000033981	Gria2
ENSMUSG00000028008	Asic5
ENSMUSG00000044330	NA
ENSMUSG00000015852	Fcrls
ENSMUSG00000004896	Rrnad1
ENSMUSG00000041423	Paqr6
ENSMUSG00000078691	NA
ENSMUSG00000028053	Ash1l
ENSMUSG00000105654	NA
ENSMUSG00000028051	Hcn3
ENSMUSG00000042766	Trim46
ENSMUSG00000042747	Krtcap2
ENSMUSG00000093093	NA
ENSMUSG00000028040	Efna4
ENSMUSG00000000794	Kcnn3
ENSMUSG00000042572	Ube2q1
ENSMUSG00000060671	Atp8b2
ENSMUSG00000082826	NA
ENSMUSG00000049593	Lce1h
ENSMUSG00000087835	Gm24481
ENSMUSG00000028145	Them4
ENSMUSG00000097515	1700040D17Rik
ENSMUSG00000028137	Celf3
ENSMUSG00000068874	Selenbp1
ENSMUSG00000092607	Scnm1
ENSMUSG00000103900	Gm37500
ENSMUSG00000015697	Setdb1
ENSMUSG00000015850	Adamtsl4
ENSMUSG00000015947	Fcgr1
ENSMUSG00000038403	Hjv
ENSMUSG00000027878	Notch2
ENSMUSG00000053398	Phgdh
ENSMUSG00000050064	Zfp697
ENSMUSG00000068823	Csde1
ENSMUSG00000085754	NA
ENSMUSG00000046213	Cym
ENSMUSG00000027894	Slc6a17
ENSMUSG00000027889	Ampd2
ENSMUSG00000089017	Gm25519
ENSMUSG00000054426	A930005H10Rik
ENSMUSG00000089911	Mfsd14a
ENSMUSG00000028134	Ptbp2
ENSMUSG00000028133	Rwdd3
ENSMUSG00000039865	Slc44a3
ENSMUSG00000104571	NA
ENSMUSG00000104906	NA
ENSMUSG00000074238	Ap1ar
ENSMUSG00000050549	Fam241a
ENSMUSG00000041084	Ostc
ENSMUSG00000028032	Papss1
ENSMUSG00000097911	NA
ENSMUSG00000028163	Nfkb1
ENSMUSG00000004591	Pkn2
ENSMUSG00000088851	Gm24728
ENSMUSG00000036873	2410004B18Rik
ENSMUSG00000043020	Dnai3
ENSMUSG00000028185	Dnase2b
ENSMUSG00000039068	Zzz3
ENSMUSG00000039047	Pigk
ENSMUSG00000052544	St6galnac3
ENSMUSG00000062046	5730460C07Rik
ENSMUSG00000077174	Gm25757
ENSMUSG00000078161	Erich3
ENSMUSG00000118829	Gm23379
ENSMUSG00000106053	Gm20752
ENSMUSG00000041261	Car8
ENSMUSG00000041235	Chd7
ENSMUSG00000040720	Virma
ENSMUSG00000006586	Runx1t1
ENSMUSG00000028226	Mmp16
ENSMUSG00000083154	Gm11892
ENSMUSG00000040270	Bach2
ENSMUSG00000040183	Ankrd6
ENSMUSG00000028278	Rragd
ENSMUSG00000086127	NA
ENSMUSG00000028407	Smim27
ENSMUSG00000081720	NA
ENSMUSG00000028419	Chmp5
ENSMUSG00000088528	Gm26084
ENSMUSG00000073889	Il11ra1
ENSMUSG00000036052	Dnajb5
ENSMUSG00000028457	Atp8b5
ENSMUSG00000042788	Fam166b
ENSMUSG00000028468	Rgp1
ENSMUSG00000066196	Spag8
ENSMUSG00000035683	Melk
ENSMUSG00000035615	Frmpd1
ENSMUSG00000085876	Gm12409
ENSMUSG00000066191	Anks6
ENSMUSG00000028345	Tex10
ENSMUSG00000039693	Msantd3
ENSMUSG00000060317	Acnat2
ENSMUSG00000110756	NA
ENSMUSG00000087192	NA
ENSMUSG00000038827	Abitram
ENSMUSG00000028383	Hsdl2
ENSMUSG00000050395	Tnfsf15
ENSMUSG00000059343	Aldoart1
ENSMUSG00000083219	NA
ENSMUSG00000028488	Sh3gl2
ENSMUSG00000038024	Dennd4c
ENSMUSG00000070923	Klhl9
ENSMUSG00000073807	NA
ENSMUSG00000082569	Gm12634
ENSMUSG00000052684	Jun
ENSMUSG00000028573	Fggy
ENSMUSG00000044125	9530080O11Rik
ENSMUSG00000052520	Cyp2j5
ENSMUSG00000070891	NA
ENSMUSG00000028528	Dnajc6
ENSMUSG00000028524	Sgip1
ENSMUSG00000078612	Fyb2
ENSMUSG00000054362	Lexm
ENSMUSG00000061887	Ssbp3
ENSMUSG00000028613	Lrp8
ENSMUSG00000034645	Zyg11a
ENSMUSG00000053510	Nrd1
ENSMUSG00000028559	Osbpl9
ENSMUSG00000055198	Gm12830
ENSMUSG00000086724	Gm12833
ENSMUSG00000055900	Tmem69
ENSMUSG00000028684	Urod
ENSMUSG00000028683	Eif2b3
ENSMUSG00000119227	Gm25099
ENSMUSG00000028542	Slc6a9
ENSMUSG00000028539	Artn
ENSMUSG00000028645	Slc2a1
ENSMUSG00000070803	Cited4
ENSMUSG00000054958	Nt5c1a
ENSMUSG00000103541	NA
ENSMUSG00000028902	Sf3a3
ENSMUSG00000028871	Rspo1
ENSMUSG00000073758	Sh3d21
ENSMUSG00000043962	Thrap3
ENSMUSG00002075153	NA
ENSMUSG00000048485	Zbtb8b
ENSMUSG00000040859	Bsdc1
ENSMUSG00000028800	Hdac1
ENSMUSG00000070729	NA
ENSMUSG00000078532	Nkain1
ENSMUSG00000025743	Sdc3
ENSMUSG00000028581	Laptm5
ENSMUSG00000040533	Matn1
ENSMUSG00000086262	A930031H19Rik
ENSMUSG00000078531	NA
ENSMUSG00000056529	Ptafr
ENSMUSG00000081647	NA
ENSMUSG00000037692	Ahdc1
ENSMUSG00000037600	Kdf1
ENSMUSG00000050966	Lin28a
ENSMUSG00000043924	Ncmap
ENSMUSG00000037139	Myom3
ENSMUSG00000059291	Rpl11
ENSMUSG00000007872	Id3
ENSMUSG00000060862	Zbtb40
ENSMUSG00000006699	Cdc42
ENSMUSG00000028766	Alpl
ENSMUSG00000087894	Gm25280
ENSMUSG00000041143	Tmco4
ENSMUSG00000025329	Padi1
ENSMUSG00000082246	Gm13047
ENSMUSG00000040842	Szrd1
ENSMUSG00000028920	Fbxo42
ENSMUSG00000085836	NA
ENSMUSG00000058579	Cela2a
ENSMUSG00000100396	NA
ENSMUSG00000040616	Tmem51
ENSMUSG00000081792	NA
ENSMUSG00000095987	Gm13104
ENSMUSG00000078508	Pramel30
ENSMUSG00000082835	Gm13118
ENSMUSG00000052912	Smarca5-ps
ENSMUSG00000096864	NA
ENSMUSG00000082352	LOC118568704
ENSMUSG00000081595	NA
ENSMUSG00000083733	Gm13035
ENSMUSG00000070605	Zfp992
ENSMUSG00000067919	Rex2
ENSMUSG00000081405	Gm13142
ENSMUSG00000087207	NA
ENSMUSG00000078496	Zfp982
ENSMUSG00000062518	Zfp534
ENSMUSG00000029001	Fbxo44
ENSMUSG00000028977	Casz1
ENSMUSG00000028960	Ube4b
ENSMUSG00000070572	NA
ENSMUSG00000039953	Clstn1
ENSMUSG00000087094	NA
ENSMUSG00000028964	Park7
ENSMUSG00000028965	Tnfrsf9
ENSMUSG00000024793	Tnfrsf25
ENSMUSG00000073684	Faap20
ENSMUSG00000087381	NA
ENSMUSG00000078485	Plekhn1
ENSMUSG00000106658	NA
ENSMUSG00000053178	Mterf1b
ENSMUSG00000073234	Gm8773
ENSMUSG00000040473	Cfap69
ENSMUSG00000082867	Gm15730
ENSMUSG00000040584	Abcb1a
ENSMUSG00000047221	Fam185a
ENSMUSG00000039106	Htr5a
ENSMUSG00000106551	NA
ENSMUSG00000073102	Drc1
ENSMUSG00000059434	Gckr
ENSMUSG00000064037	Gpn1
ENSMUSG00000105617	NA
ENSMUSG00000048142	Nat8l
ENSMUSG00000029095	Ablim2
ENSMUSG00000029126	Nsg1
ENSMUSG00000107259	NA
ENSMUSG00000067285	Gm16223
ENSMUSG00000106501	NA
ENSMUSG00000105087	NA
ENSMUSG00000029082	Bst1
ENSMUSG00000093859	Gm7882
ENSMUSG00000072962	NA
ENSMUSG00000039682	Lap3
ENSMUSG00000105931	NA
ENSMUSG00002075892	NA
ENSMUSG00000039156	Stim2
ENSMUSG00000106776	NA
ENSMUSG00000106681	NA
ENSMUSG00000107385	C330024D21Rik
ENSMUSG00000106284	NA
ENSMUSG00000060204	Slc10a4-ps
ENSMUSG00000067220	Cnga1
ENSMUSG00000070733	Fryl
ENSMUSG00000029153	Ociad2
ENSMUSG00000029236	Nmu
ENSMUSG00000107160	NA
ENSMUSG00000070704	Ugt2b36
ENSMUSG00000070697	Utp3
ENSMUSG00000043635	Adamts3
ENSMUSG00000035505	Cox18
ENSMUSG00000060183	Cxcl11
ENSMUSG00000029426	Scarb2
ENSMUSG00000058013	Septin11
ENSMUSG00000090468	NA
ENSMUSG00000029484	Anxa3
ENSMUSG00000034663	Bmp2k
ENSMUSG00000029338	Antxr2
ENSMUSG00000029334	Prkg2
ENSMUSG00000086259	Tmem150cos
ENSMUSG00000106492	NA
ENSMUSG00000034528	Hsd17b13
ENSMUSG00000029310	Nudt9
ENSMUSG00000029279	Brdt
ENSMUSG00000033623	Pcgf3
ENSMUSG00000105603	Gm32996
ENSMUSG00000048215	A630023P12Rik
ENSMUSG00000052848	C130026L21Rik
ENSMUSG00000105376	NA
ENSMUSG00000042328	Hps4
ENSMUSG00000105735	NA
ENSMUSG00000066964	Tmem211
ENSMUSG00000053873	Aym1
ENSMUSG00000029591	Ung
ENSMUSG00000048578	Mlec
ENSMUSG00000041609	Bicdl1
ENSMUSG00000086945	NA
ENSMUSG00000107225	NA
ENSMUSG00000098072	NA
ENSMUSG00000107144	4930413E15Rik
ENSMUSG00002076829	NA
ENSMUSG00000107004	NA
ENSMUSG00000013936	Myl2
ENSMUSG00000043036	Ccdc63
ENSMUSG00000029471	Camkk2
ENSMUSG00000029477	Morn3
ENSMUSG00000098951	Mir7647
ENSMUSG00000104694	NA
ENSMUSG00000029408	Abcb9
ENSMUSG00000038095	Sbno1
ENSMUSG00000103864	NA
ENSMUSG00000029389	Ddx55
ENSMUSG00000072591	Fzd10os
ENSMUSG00000104681	NA
ENSMUSG00000029446	Psph
ENSMUSG00000034118	Tpst1
ENSMUSG00000107000	NA
ENSMUSG00000029675	Eln
ENSMUSG00000049551	Fzd9
ENSMUSG00000070464	Ccl26
ENSMUSG00000004947	Dtx2
ENSMUSG00000039747	Orai2
ENSMUSG00000106190	NA
ENSMUSG00000045348	Nyap1
ENSMUSG00000019494	Cops6
ENSMUSG00000036948	Trappc14
ENSMUSG00000046440	NA
ENSMUSG00000056413	Adap1
ENSMUSG00000036687	Tmem184a
ENSMUSG00000106497	NA
ENSMUSG00000029587	Zfp12
ENSMUSG00000038722	Bud31
ENSMUSG00000070420	Zscan25
ENSMUSG00000104845	NA
ENSMUSG00000016510	Mtif3
ENSMUSG00000075543	Urad
ENSMUSG00000029650	Slc46a3
ENSMUSG00000041313	Slc7a1
ENSMUSG00000001687	Ubl3
ENSMUSG00000106733	NA
ENSMUSG00000100465	NA
ENSMUSG00000092674	NA
ENSMUSG00000106738	NA
ENSMUSG00000041147	Brca2
ENSMUSG00000041132	N4bp2l1
ENSMUSG00000004631	Sgce
ENSMUSG00000029759	Pon3
ENSMUSG00000015112	Slc25a13
ENSMUSG00000093482	Gm20619
ENSMUSG00000090063	Dlx6os1
ENSMUSG00000079679	Vwde
ENSMUSG00002075662	NA
ENSMUSG00000010797	Wnt2
ENSMUSG00000106874	NA
ENSMUSG00000044155	Lsm8
ENSMUSG00000049939	Lrrc4
ENSMUSG00000029771	Irf5
ENSMUSG00000039629	Strip2
ENSMUSG00000058440	Nrf1
ENSMUSG00000076361	Mir182
ENSMUSG00000039159	Ube2h
ENSMUSG00000029782	Tmem209
ENSMUSG00000029784	Ssmem1
ENSMUSG00000051855	Mest
ENSMUSG00000085321	NA
ENSMUSG00000039032	Tsga13
ENSMUSG00000044471	Lncpint
ENSMUSG00000056215	Lrguk
ENSMUSG00000086762	NA
ENSMUSG00000058486	Wdr91
ENSMUSG00000038759	Nup205
ENSMUSG00000029830	Svopl
ENSMUSG00000047749	Zc3hav1l
ENSMUSG00000056832	Ttc26
ENSMUSG00000038456	Dennd2a
ENSMUSG00000029911	Ssbp1
ENSMUSG00000029860	Zyx
ENSMUSG00000064945	Rny3
ENSMUSG00000052763	Zfp212
ENSMUSG00000053297	AI854703
ENSMUSG00000108135	Gm8035
ENSMUSG00000038253	Hoxa5
ENSMUSG00000053007	Creb5
ENSMUSG00000004633	Chn2
ENSMUSG00000004654	Ghrhr
ENSMUSG00000062190	Lancl2
ENSMUSG00000085689	NA
ENSMUSG00000029913	Prdm5
ENSMUSG00000051397	Tacstd2
ENSMUSG00000076525	Igkv1-99
ENSMUSG00000092746	NA
ENSMUSG00000065750	Gm23346
ENSMUSG00000068396	Rpl34-ps1
ENSMUSG00000107473	NA
ENSMUSG00000071356	Reg3b
ENSMUSG00000035125	Gcfc2
ENSMUSG00000108109	NA
ENSMUSG00000014747	Ankrd53
ENSMUSG00000099354	1700124L16Rik
ENSMUSG00000033720	Sfxn5
ENSMUSG00000071337	Tia1
ENSMUSG00000101210	NA
ENSMUSG00000057230	Aak1
ENSMUSG00000090891	D6Ertd527e
ENSMUSG00000107865	NA
ENSMUSG00000030047	Arhgap25
ENSMUSG00000108227	NA
ENSMUSG00000015053	Gata2
ENSMUSG00000033182	Kbtbd12
ENSMUSG00000030084	Plxna1
ENSMUSG00000034192	Lsm3
ENSMUSG00000030096	Slc6a6
ENSMUSG00000034037	Fgd5
ENSMUSG00000045095	Magi1
ENSMUSG00000119290	Gm26501
ENSMUSG00000107747	Gm5881
ENSMUSG00000107514	NA
ENSMUSG00000090576	NA
ENSMUSG00000087341	0610040F04Rik
ENSMUSG00000030254	Rad18
ENSMUSG00000030272	Camk1
ENSMUSG00000030284	Creld1
ENSMUSG00000060477	Irak2
ENSMUSG00000097994	NA
ENSMUSG00000042213	Zfand4
ENSMUSG00000041377	Ninj2
ENSMUSG00000094626	Tmem121b
ENSMUSG00000067825	Pex26
ENSMUSG00000030109	Slc6a12
ENSMUSG00000107438	Gm43945
ENSMUSG00000108090	NA
ENSMUSG00000090192	NA
ENSMUSG00000040613	Apobec1
ENSMUSG00000107868	NA
ENSMUSG00000059639	Clec4a4
ENSMUSG00000038451	Spsb2
ENSMUSG00000030124	Lag3
ENSMUSG00000030122	Ptms
ENSMUSG00000108129	4930417O13Rik
ENSMUSG00000059659	Gm10069
ENSMUSG00000030155	Clec2e
ENSMUSG00000047720	Clec2m
ENSMUSG00000107888	NA
ENSMUSG00000030207	Fam234b
ENSMUSG00000108287	NA
ENSMUSG00000108044	NA
ENSMUSG00000068566	Myadm
ENSMUSG00000092518	Garin5b
ENSMUSG00000053550	Shisa7
ENSMUSG00000092271	Vmn1r-ps46
ENSMUSG00000002265	Peg3
ENSMUSG00000108959	NA
ENSMUSG00000092574	2810047C21Rik1
ENSMUSG00000034087	Nlrp4b
ENSMUSG00000109924	Gm18781
ENSMUSG00000095430	Vmn1r72
ENSMUSG00000110054	Gm18851
ENSMUSG00000110292	NA
ENSMUSG00000061602	Vmn1r78
ENSMUSG00000092610	Vmn1r-ps67
ENSMUSG00000110022	NA
ENSMUSG00000109594	NA
ENSMUSG00000005575	Ube2m
ENSMUSG00000030378	Sult2a8
ENSMUSG00000098508	Ranbp2-ps2
ENSMUSG00000098564	NA
ENSMUSG00000099198	Obox4-ps39
ENSMUSG00000105505	Obox4-ps7
ENSMUSG00000094416	Obox4-ps11
ENSMUSG00000041583	Obox6
ENSMUSG00000041578	Crx
ENSMUSG00000074364	Ehd2
ENSMUSG00000049130	C5ar1
ENSMUSG00000052833	Sae1
ENSMUSG00000059273	Zc3h4
ENSMUSG00000078795	Ceacam15
ENSMUSG00000008036	Ap2s1
ENSMUSG00000030374	Strn4
ENSMUSG00000019370	Calm3
ENSMUSG00000070802	Pnma8b
ENSMUSG00000008789	Ceacam5
ENSMUSG00000109292	NA
ENSMUSG00000074358	Ccdc61
ENSMUSG00000085601	Meiosin
ENSMUSG00000030403	Vasp
ENSMUSG00000061028	Clasrp
ENSMUSG00000074336	Apoc4
ENSMUSG00000002980	Bcam
ENSMUSG00000090075	NA
ENSMUSG00000091638	Vmn1r113
ENSMUSG00000109269	Gm18054
ENSMUSG00000109514	NA
ENSMUSG00000035523	Vmn1r172
ENSMUSG00000109310	NA
ENSMUSG00000096859	Vmn1r176
ENSMUSG00000057513	Vmn1r177
ENSMUSG00000062598	Vmn1r178
ENSMUSG00000092456	V1rd19
ENSMUSG00000047603	Zfp235
ENSMUSG00000068962	Zfp114
ENSMUSG00000062028	Irgc1
ENSMUSG00000051768	Xrcc1
ENSMUSG00000108430	NA
ENSMUSG00000005442	Cic
ENSMUSG00000002603	Tgfb1
ENSMUSG00000118450	NA
ENSMUSG00000040488	Ltbp4
ENSMUSG00000057093	Zfp607b
ENSMUSG00000037640	Zfp60
ENSMUSG00000074243	NA
ENSMUSG00000047730	Fcgbp
ENSMUSG00000109015	NA
ENSMUSG00000060791	Gmfg
ENSMUSG00000047586	Nccrp1
ENSMUSG00000030598	Fbxo17
ENSMUSG00000051735	Rinl
ENSMUSG00000037166	Ppp1r14a
ENSMUSG00000074224	4932431P20Rik
ENSMUSG00000037029	Zfp146
ENSMUSG00000013921	Clip3
ENSMUSG00000109049	NA
ENSMUSG00000006307	Kmt2b
ENSMUSG00000099795	NA
ENSMUSG00000036459	Wtip
ENSMUSG00000066571	Garre1
ENSMUSG00000119433	Gm22638
ENSMUSG00000099846	Gm6819
ENSMUSG00000068959	Zfp619
ENSMUSG00000092328	Vmn2r-ps57
ENSMUSG00000092554	Gm18128
ENSMUSG00000108438	Gm9278
ENSMUSG00000044485	Klk1b11
ENSMUSG00000066516	Klk1b21
ENSMUSG00000108301	NA
ENSMUSG00000108679	NA
ENSMUSG00000008193	Spib
ENSMUSG00000038644	Pold1
ENSMUSG00000060601	Nr1h2
ENSMUSG00000060279	Ap2a1
ENSMUSG00000003421	Nosip
ENSMUSG00000095276	Gfy
ENSMUSG00000038239	Hrc
ENSMUSG00000003863	Ppfia3
ENSMUSG00000110070	NA
ENSMUSG00000050708	Ftl1
ENSMUSG00002076377	NA
ENSMUSG00000064158	Izumo1
ENSMUSG00000055978	Fut2
ENSMUSG00000003271	Sult2b1
ENSMUSG00000003269	Cyth2
ENSMUSG00000040231	Syngr4
ENSMUSG00000109962	NA
ENSMUSG00000058975	Kcnc1
ENSMUSG00000050650	Mrgpra1
ENSMUSG00000100470	NA
ENSMUSG00000102109	NA
ENSMUSG00000102100	Gm18351
ENSMUSG00000101352	NA
ENSMUSG00000070551	Mrgprb5
ENSMUSG00000100687	Gm18357
ENSMUSG00000110093	NA
ENSMUSG00000102148	NA
ENSMUSG00000109026	NA
ENSMUSG00000030447	Cyfip1
ENSMUSG00000108586	NA
ENSMUSG00000000948	NA
ENSMUSG00000119672	Mir344i	targets	cd276
ENSMUSG00000108924	4933436H12Rik
ENSMUSG00000108899	NA
ENSMUSG00000108724	NA
ENSMUSG00002076959	NA
ENSMUSG00000108387	Gm31510
ENSMUSG00000109541	NA
ENSMUSG00000097016	Gm53174
ENSMUSG00000092372	NA
ENSMUSG00000092071	NA
ENSMUSG00000030643	Rab30
ENSMUSG00000035713	Usp35
ENSMUSG00000035547	Capn5
ENSMUSG00000030706	Mrpl48
ENSMUSG00000070425	Xntrpc
ENSMUSG00000073972	Olfr553
ENSMUSG00000073967	Olfr557
ENSMUSG00000082739	NA
ENSMUSG00000080751	Olfr634-ps1
ENSMUSG00000110366	NA
ENSMUSG00000109058	Olfr705
ENSMUSG00000073896	Olfr716
ENSMUSG00000031027	Stk33
ENSMUSG00000047554	Tmem41b
ENSMUSG00000055320	Tead1
ENSMUSG00000030754	Copb1
ENSMUSG00000030663	1110004F10Rik
ENSMUSG00000045659	Plekha7
ENSMUSG00000095115	Itpripl2
ENSMUSG00000030980	Knop1
ENSMUSG00000108708	NA
ENSMUSG00000110230	NA
ENSMUSG00000108615	Gm4973
ENSMUSG00000030724	Cd19
ENSMUSG00000030699	Tbx6
ENSMUSG00000108806	NA
ENSMUSG00000030816	Rnf40
ENSMUSG00000108531	NA
ENSMUSG00000030844	Rgs10
ENSMUSG00000048170	Mcmbp
ENSMUSG00000048377	Foxi2
ENSMUSG00000041836	Ptpre
ENSMUSG00000110113	NA
ENSMUSG00000031068	Glrx3
ENSMUSG00000047751	Utf1
ENSMUSG00000051180	Olfr522
ENSMUSG00000110355	NA
ENSMUSG00000025494	Sigirr
ENSMUSG00000025497	Cdhr5
ENSMUSG00000025507	Pidd1
ENSMUSG00000045777	Ifitm10
ENSMUSG00000031098	Syt8
ENSMUSG00000000215	Ins2
ENSMUSG00000037664	Cdkn1c
ENSMUSG00000099321	Mir6404
ENSMUSG00000109305	Smim38
ENSMUSG00000109356	NA
ENSMUSG00000096938	9530052E02Rik
ENSMUSG00000031543	Ank1
ENSMUSG00000031546	Gins4
ENSMUSG00000015994	Fnta
ENSMUSG00000037214	Thap1
ENSMUSG00000109621	NA
ENSMUSG00000031483	Erlin2
ENSMUSG00000046152	Fut10
ENSMUSG00000031586	Rbpms
ENSMUSG00000039620	Trmt9b
ENSMUSG00000110415	Gm6203
ENSMUSG00000110315	Gm8423
ENSMUSG00000031595	Pdgfrl
ENSMUSG00000070044	Fam149a
ENSMUSG00000031636	Pdlim3
ENSMUSG00000038143	Stox2
ENSMUSG00000038257	Glra3
ENSMUSG00000031613	Hpgd
ENSMUSG00000100510	NA
ENSMUSG00000097910	Hdnr
ENSMUSG00000038005	Hpf1
ENSMUSG00000031642	Sh3rf1
ENSMUSG00000111594	NA
ENSMUSG00000007594	Hapln4
ENSMUSG00000079033	Mef2b
ENSMUSG00000002910	Arrdc2
ENSMUSG00000031803	B3gnt3
ENSMUSG00000110569	NA
ENSMUSG00000089857	Zfp882
ENSMUSG00000034472	Rasd2
ENSMUSG00000031688	Pou4f2
ENSMUSG00000031708	Tecr
ENSMUSG00000013033	Adgrl1
ENSMUSG00000079003	Samd1
ENSMUSG00000056155	Nanos3
ENSMUSG00000053693	Mast1
ENSMUSG00000099162	NA
ENSMUSG00000109651	NA
ENSMUSG00000032939	Nup93
ENSMUSG00000031766	Slc12a3
ENSMUSG00000031779	Ccl22
ENSMUSG00000031780	Ccl17
ENSMUSG00000031790	Mmp15
ENSMUSG00000046707	Csnk2a2
ENSMUSG00000052616	Terb1
ENSMUSG00000031886	Ces2e
ENSMUSG00000069920	B3gnt9
ENSMUSG00000014782	Plekhg4
ENSMUSG00000031891	Hsd11b2
ENSMUSG00000102271	NA
ENSMUSG00000003848	Nob1
ENSMUSG00000104292	NA
ENSMUSG00000093241	Mir3108
ENSMUSG00000031727	Pmfbp1
ENSMUSG00000069895	Atxn1l
ENSMUSG00000031951	Tmem231
ENSMUSG00000031756	Cenpn
ENSMUSG00000034416	Pkd1l2
ENSMUSG00000034390	Cmip
ENSMUSG00000031844	Hsd17b2
ENSMUSG00000031839	Hsbp1
ENSMUSG00000034224	Slc38a8
ENSMUSG00000097783	NA
ENSMUSG00000097424	1700030M09Rik
ENSMUSG00000074052	NA
ENSMUSG00000006585	Cdt1
ENSMUSG00000015013	Trappc2l
ENSMUSG00000035569	Ankrd11
ENSMUSG00000010154	Spire2
ENSMUSG00000031967	Afg3l1
ENSMUSG00000040220	Gas8
ENSMUSG00000119925	Rn5s-ps1
ENSMUSG00000110456	NA
ENSMUSG00000031979	Cog2
ENSMUSG00000043068	Fam89a
ENSMUSG00000110666	Gm9172
[truncated: 198 more rows]

## Sheet: SLIT5_partable_exclusive_DMPRs
GeneId	GeneSymbol
ENSMUSG00000103845	Gm19026
ENSMUSG00000033740	St18
ENSMUSG00000102135	NA
ENSMUSG00000103067	NA
ENSMUSG00000045210	Vcpip1
ENSMUSG00000025915	Sgk3
ENSMUSG00000025916	Ppp1r42
ENSMUSG00000016918	Sulf1
ENSMUSG00000077368	Gm26273
ENSMUSG00000025932	Eya1
ENSMUSG00000032719	Sbspon
ENSMUSG00000100110	NA
ENSMUSG00000099899	NA
ENSMUSG00000099906	Lincmd1
ENSMUSG00000041859	Mcm3
ENSMUSG00000099971	NA
ENSMUSG00000025934	Gsta3
ENSMUSG00000065405	Mir30a
ENSMUSG00000026158	Ogfrl1
ENSMUSG00000026147	Col9a1
ENSMUSG00000100310	NA
ENSMUSG00000081557	NA
ENSMUSG00000101235	Gm18033
ENSMUSG00000100497	NA
ENSMUSG00000104230	NA
ENSMUSG00000026134	Prim2
ENSMUSG00000042197	Zfp451
ENSMUSG00000026126	Ptpn18
ENSMUSG00000045815	NA
ENSMUSG00000104098	NA
ENSMUSG00000101714	NA
ENSMUSG00000045216	Hs6st1
ENSMUSG00000102202	NA
ENSMUSG00000102762	NA
ENSMUSG00000001143	Lman2l
ENSMUSG00000061518	Cox5b
ENSMUSG00000026116	Tmem131
ENSMUSG00000026112	Coa5
ENSMUSG00000026110	Mgat4a
ENSMUSG00000060771	Tsga10
ENSMUSG00000037216	Lipt1
ENSMUSG00000061584	Lyg2
ENSMUSG00000026082	Rev1
ENSMUSG00000087131	NA
ENSMUSG00000067604	Nms
ENSMUSG00000003134	Tbc1d8
ENSMUSG00000048234	Rnf149
ENSMUSG00000050967	Creg2
ENSMUSG00000070942	Il1rl2
ENSMUSG00000026065	Slc9a4
ENSMUSG00000026062	Slc9a2
ENSMUSG00000097063	Pantr2
ENSMUSG00000060679	Mrps9
ENSMUSG00000101567	NA
ENSMUSG00000101937	Gm5268
ENSMUSG00000100843	Gm8307
ENSMUSG00000025995	Wdr75
ENSMUSG00000099381	Gm18303
ENSMUSG00000101262	NA
ENSMUSG00000100530	NA
ENSMUSG00000104067	NA
ENSMUSG00000099376	Gm19124
ENSMUSG00000099627	Gm6757
ENSMUSG00000099577	NA
ENSMUSG00000101760	Gm8384
ENSMUSG00000026109	Tmeff2
ENSMUSG00000045954	Cavin2
ENSMUSG00000026102	Inpp1
ENSMUSG00000041426	Hibch
ENSMUSG00000043629	1700019D03Rik
ENSMUSG00000102405	NA
ENSMUSG00000052331	Ankrd44
ENSMUSG00000103030	NA
ENSMUSG00000038349	Plcl1
ENSMUSG00000100944	NA
ENSMUSG00000045336	Hsfy2
ENSMUSG00000038305	Spats2l
ENSMUSG00000063558	Aox1
ENSMUSG00000051223	Bzw1
ENSMUSG00000026023	Cdk15
ENSMUSG00000041075	Fzd7
ENSMUSG00000097819	NA
ENSMUSG00000047361	Gm973
ENSMUSG00000101400	NA
ENSMUSG00000026018	Ica1l
ENSMUSG00000026014	Raph1
ENSMUSG00000085965	NA
ENSMUSG00000086795	NA
ENSMUSG00000026009	Icos
ENSMUSG00000100381	NA
ENSMUSG00000052062	Pard3b
ENSMUSG00000100426	NA
ENSMUSG00000101599	NA
ENSMUSG00000046856	Gpr1
ENSMUSG00000027520	Zdbf2
ENSMUSG00000044689	Gm13749
ENSMUSG00002076107	NA
ENSMUSG00000025956	Mettl21a
ENSMUSG00000101832	NA
ENSMUSG00000051344	Plekhm3
ENSMUSG00000025950	Idh1
ENSMUSG00000100340	Gm28923
ENSMUSG00000015222	Map2
ENSMUSG00000061816	Myl1
ENSMUSG00000026000	Lancl1
ENSMUSG00000025991	Cps1
ENSMUSG00000083795	NA
ENSMUSG00000062209	Erbb4
ENSMUSG00000053153	Spag16
ENSMUSG00000101617	NA
ENSMUSG00000101834	NA
ENSMUSG00000101764	NA
ENSMUSG00000046330	Rpl37a
ENSMUSG00002076669	NA
ENSMUSG00000055322	Tns1
ENSMUSG00000048480	Cxcr1
ENSMUSG00000026170	Cyp27a1
ENSMUSG00000026202	Tuba4a
ENSMUSG00000026204	Ptprn
ENSMUSG00000033061	Resp18
ENSMUSG00000083244	Gm15180
ENSMUSG00000082528	NA
ENSMUSG00000026249	Serpine2
ENSMUSG00000099753	NA
ENSMUSG00000110100	NA
ENSMUSG00000099918	NA
ENSMUSG00000104029	NA
ENSMUSG00000100170	NA
ENSMUSG00002074851	NA
ENSMUSG00000113880	NA
ENSMUSG00000113267	NA
ENSMUSG00000026166	Ccl20
ENSMUSG00000053161	Daw1
ENSMUSG00000045658	Pid1
ENSMUSG00000098634	Mir8096
ENSMUSG00000026229	Psmd1
ENSMUSG00000026238	Ptma
ENSMUSG00000103984	NA
ENSMUSG00000101940	Akp-ps1
ENSMUSG00000048000	Gigyf2
ENSMUSG00000026289	Atg16l1
ENSMUSG00000056055	Sag
ENSMUSG00000070738	Dgkd
ENSMUSG00000084021	Gm5832
ENSMUSG00000118583	NA
ENSMUSG00000090124	Ugt1a7c
ENSMUSG00000062310	Glrp1
ENSMUSG00000100798	Gm19589
ENSMUSG00000104057	NA
ENSMUSG00000049866	Arl4c
ENSMUSG00000099938	C030007H22Rik
ENSMUSG00000055013	Agap1
ENSMUSG00000101662	NA
ENSMUSG00000092627	NA
ENSMUSG00002075783	NA
ENSMUSG00000048126	Col6a3
ENSMUSG00000103978	NA
ENSMUSG00000026303	Mlph
ENSMUSG00000026304	Rab17
ENSMUSG00000034353	Ramp1
ENSMUSG00000026307	Scly
ENSMUSG00000058904	Olfr1413
ENSMUSG00000034212	Ankmy1
ENSMUSG00000026271	Gpr35
ENSMUSG00000047793	Sned1
ENSMUSG00000034107	Ano7
ENSMUSG00000034066	Farp2
ENSMUSG00000026278	Bok
ENSMUSG00000026281	Dtymk
ENSMUSG00000101660	NA
ENSMUSG00000093805	Gal3st2b
ENSMUSG00000100062	1700063A18Rik
ENSMUSG00000044768	Macir
ENSMUSG00000026333	Gin1
ENSMUSG00000026336	Slco6d1
ENSMUSG00000100009	NA
ENSMUSG00000087883	Gm23602
ENSMUSG00000100977	NA
ENSMUSG00000100349	NA
ENSMUSG00000100955	Gm18728
ENSMUSG00000050840	Cdh20
ENSMUSG00000099669	NA
ENSMUSG00000097612	NA
ENSMUSG00000100247	NA
ENSMUSG00000057329	Bcl2
ENSMUSG00000067006	Serpinb5
ENSMUSG00000083884	Gm15388
ENSMUSG00000073601	Serpinb3c
ENSMUSG00000062345	Serpinb2
ENSMUSG00000092572	Serpinb10
ENSMUSG00000026315	Serpinb8
ENSMUSG00000099926	Gm6693
ENSMUSG00000047216	Cdh19
ENSMUSG00000101846	NA
ENSMUSG00000101253	NA
ENSMUSG00000101875	Gm6028
ENSMUSG00000101054	NA
ENSMUSG00000101453	NA
ENSMUSG00000065865	Gm24030
ENSMUSG00000100265	NA
ENSMUSG00000099860	NA
ENSMUSG00000101179	NA
ENSMUSG00000037035	Inhbb
ENSMUSG00000004451	Ralb
ENSMUSG00000036962	Cfap221
ENSMUSG00000026389	Steap3
ENSMUSG00000099957	NA
ENSMUSG00000001674	Ddx18
ENSMUSG00000102006	NA
ENSMUSG00000104180	NA
ENSMUSG00000026342	Slc35f5
ENSMUSG00000026347	Tmem163
ENSMUSG00000026355	Mcm6
ENSMUSG00000026356	Dars
ENSMUSG00000103742	NA
ENSMUSG00000086633	NA
ENSMUSG00000026401	Cd55b
ENSMUSG00000026405	C4bp
ENSMUSG00000086706	NA
ENSMUSG00000042474	Fcmr
ENSMUSG00000016524	Il19
ENSMUSG00000026427	Eif2d
ENSMUSG00000042349	Ikbke
ENSMUSG00000099959	NA
ENSMUSG00000026434	Nucks1
ENSMUSG00000065435	Mir135b
ENSMUSG00000090079	NA
ENSMUSG00000042046	Dstyk
ENSMUSG00000026439	Rbbp5
ENSMUSG00000054387	Mdm4
ENSMUSG00000102425	NA
ENSMUSG00000041757	Plekha6
ENSMUSG00000070643	Sox13
ENSMUSG00000103166	NA
ENSMUSG00000010311	Optc
ENSMUSG00000041577	Prelp
ENSMUSG00000020423	Btg2
ENSMUSG00000102380	NA
ENSMUSG00000026450	Chit1
ENSMUSG00000064246	Chil1
ENSMUSG00000026459	Myog
ENSMUSG00000026458	Ppfia4
ENSMUSG00000096712	NA
ENSMUSG00000103614	NA
ENSMUSG00000101168	NA
ENSMUSG00000026429	Ube2t
ENSMUSG00000042793	Lgr6
ENSMUSG00002075149	NA
ENSMUSG00000097680	NA
ENSMUSG00000048096	Lmod1
ENSMUSG00000041889	Shisa4
ENSMUSG00000041801	Phlda3
ENSMUSG00000026413	Pkp1
ENSMUSG00000026411	Tmem9
ENSMUSG00000097918	Ascl5
ENSMUSG00000102717	NA
ENSMUSG00000087230	Mroh3
ENSMUSG00000041605	Inava
ENSMUSG00000103594	NA
ENSMUSG00000097403	9230116N13Rik
ENSMUSG00000104509	NA
ENSMUSG00000097229	NA
ENSMUSG00000041483	Zfp281
ENSMUSG00000103953	NA
ENSMUSG00000104261	Gm17781
ENSMUSG00000026395	Ptprc
ENSMUSG00000099656	NA
ENSMUSG00000099459	NA
ENSMUSG00000102822	NA
ENSMUSG00000026393	Nek7
ENSMUSG00000100459	Gm5833
ENSMUSG00000063681	Crb1
ENSMUSG00000070594	Cfhr4
ENSMUSG00000052726	Kcnt2
ENSMUSG00000118759	Gm25457
ENSMUSG00000018199	Ro60
ENSMUSG00000051079	Rgs13
ENSMUSG00000098509	Rgs21
ENSMUSG00000104331	NA
ENSMUSG00000101074	NA
ENSMUSG00002076362	NA
ENSMUSG00000056220	Pla2g4a
ENSMUSG00000097754	Ptgs2os2
ENSMUSG00000066842	Hmcn1
ENSMUSG00000052748	Swt1
ENSMUSG00000032666	1700025G04Rik
ENSMUSG00000014980	Tsen15
ENSMUSG00000055547	Apobec4
ENSMUSG00000042684	Npl
ENSMUSG00000042671	Rgs8
ENSMUSG00000102404	NA
ENSMUSG00000100334	C230024C17Rik
ENSMUSG00000045968	Teddm2
ENSMUSG00000100627	NA
ENSMUSG00000100221	4930532M18Rik
ENSMUSG00000100031	Gm18727
ENSMUSG00000101880	NA
ENSMUSG00000026466	Tor1aip1
ENSMUSG00000102932	NA
ENSMUSG00000026596	Abl2
ENSMUSG00000026594	Ralgps2
ENSMUSG00000103962	NA
ENSMUSG00000004031	Brinp2
ENSMUSG00000040782	Cop1
ENSMUSG00000015829	Tnr
ENSMUSG00000088145	Gm24719
ENSMUSG00000090394	4930523C07Rik
ENSMUSG00000058267	Mrps14
ENSMUSG00000026721	Rabgap1l
ENSMUSG00000102852	NA
ENSMUSG00000040423	Rc3h1
ENSMUSG00000102864	NA
ENSMUSG00000026709	Dars2
ENSMUSG00000026705	Klhl20
ENSMUSG00000026700	Tnfsf4
ENSMUSG00000102860	NA
ENSMUSG00000103158	NA
ENSMUSG00000026698	Pigc
ENSMUSG00000070126	Mir199a-2
ENSMUSG00000040181	Fmo1
ENSMUSG00000089700	Gm2343
ENSMUSG00000026585	Kifap3
ENSMUSG00000026584	Scyl3
ENSMUSG00000026576	Atp1b1
ENSMUSG00000102389	NA
ENSMUSG00000026574	Dpt
ENSMUSG00000103659	NA
ENSMUSG00000040843	Tiprl
ENSMUSG00000026566	Mpzl1
ENSMUSG00000005763	Cd247
ENSMUSG00000026565	Pou2f1
ENSMUSG00000000544	Gpa33
ENSMUSG00000040596	Pogk
ENSMUSG00000086056	Gm4846
ENSMUSG00000015843	Rxrg
ENSMUSG00000052534	Pbx1
ENSMUSG00000098407	Mir6348
ENSMUSG00000103463	NA
ENSMUSG00000038530	Rgs4
ENSMUSG00000097503	3110045C21Rik
ENSMUSG00000026674	Ddr2
ENSMUSG00000026670	Uap1
ENSMUSG00000102193	Gm7299
ENSMUSG00000070524	Fcrlb
ENSMUSG00000089838	NA
ENSMUSG00000103676	NA
ENSMUSG00000104340	NA
ENSMUSG00000026649	Cfap126
ENSMUSG00000056569	Mpz
ENSMUSG00000005674	Tomm40l
ENSMUSG00000058715	Fcer1g
ENSMUSG00000013593	Ndufs2
ENSMUSG00000062963	Ufc1
ENSMUSG00000087747	Gm25151
ENSMUSG00000013973	Dedd
ENSMUSG00000038235	F11r
ENSMUSG00000038179	Slamf7
ENSMUSG00000104224	NA
ENSMUSG00000104413	Gm37065
ENSMUSG00000026556	Vangl2
ENSMUSG00000038026	Kcnj9
ENSMUSG00000050229	Pigm
ENSMUSG00000103357	NA
ENSMUSG00000037995	Igsf9
ENSMUSG00000026547	Tagln2
ENSMUSG00000053318	Slamf8
ENSMUSG00000062527	Olfr1408
ENSMUSG00000037849	Ifi206
ENSMUSG00000066677	Ifi208
ENSMUSG00000054203	Ifi205
ENSMUSG00000091950	Olfr421-ps1
ENSMUSG00000026531	Mptx1
ENSMUSG00000066672	Olfr417
ENSMUSG00000028354	Fmn2
ENSMUSG00000050069	Grem2
ENSMUSG00000039783	Kmo
ENSMUSG00000039748	Exo1
ENSMUSG00000103471	Gm17966
ENSMUSG00000102133	NA
ENSMUSG00000102432	NA
ENSMUSG00000086350	NA
ENSMUSG00002075531	NA
ENSMUSG00000026494	Kif26b
ENSMUSG00000038936	Sccpdh
ENSMUSG00000026491	Ahctf1
ENSMUSG00000010609	Psen2
ENSMUSG00000102608	NA
ENSMUSG00000098926	Mir6904
ENSMUSG00000104202	NA
ENSMUSG00000084558	Gm24836
ENSMUSG00000038806	Sde2
ENSMUSG00000026520	Pycr2
ENSMUSG00000038793	Lefty1
ENSMUSG00000062169	Cnih4
ENSMUSG00000038733	Wdr26
ENSMUSG00000054135	NA
ENSMUSG00000026514	Cnih3
ENSMUSG00000056699	NA
ENSMUSG00000102950	NA
ENSMUSG00000026511	Srp9
ENSMUSG00000038633	Degs1
ENSMUSG00000026509	Capn2
ENSMUSG00000104376	NA
ENSMUSG00000079164	Tlr5
ENSMUSG00002076589	NA
ENSMUSG00000030768	Disp1
ENSMUSG00000053461	Hhipl2
ENSMUSG00000039384	Dusp10
ENSMUSG00000104419	NA
ENSMUSG00000039377	Hlx
ENSMUSG00000039349	C130074G19Rik
ENSMUSG00000103478	NA
ENSMUSG00000102526	NA
ENSMUSG00000104435	NA
ENSMUSG00000097845	A230020J21Rik
ENSMUSG00000103685	NA
ENSMUSG00000103174	NA
ENSMUSG00000026626	Ppp2r5a
ENSMUSG00000104341	NA
ENSMUSG00000026623	Lpgat1
ENSMUSG00000026637	Traf5
ENSMUSG00000016194	Hsd11b1
ENSMUSG00000016179	Camk1g
ENSMUSG00000026640	Plxna2
ENSMUSG00000097325	Gm16897
ENSMUSG00000111625	NA
ENSMUSG00000061759	Armt1
ENSMUSG00000019773	Fbxo5
ENSMUSG00000015202	Cnksr3
ENSMUSG00000112057	NA
ENSMUSG00000085211	NA
ENSMUSG00000039981	Zc3h12d
ENSMUSG00000111951	NA
ENSMUSG00000112162	NA
ENSMUSG00000019790	Stxbp5
ENSMUSG00000078481	NA
ENSMUSG00002076949	NA
ENSMUSG00000112156	NA
ENSMUSG00000019820	Utrn
ENSMUSG00000097378	B230208H11Rik
ENSMUSG00000062866	Phactr2
ENSMUSG00000112225	NA
ENSMUSG00000096963	NA
ENSMUSG00000039879	Heca
ENSMUSG00000059554	Ccdc28a
ENSMUSG00000096977	NA
ENSMUSG00000039835	Nhsl1
ENSMUSG00000019850	Tnfaip3
ENSMUSG00000111821	NA
ENSMUSG00000020007	Il20ra
ENSMUSG00000071369	Map3k5
ENSMUSG00000110967	NA
ENSMUSG00000111200	NA
ENSMUSG00000050844	1700020N01Rik
ENSMUSG00000069712	Semp2l2b
ENSMUSG00000075297	H60b
ENSMUSG00000112888	NA
ENSMUSG00000037455	Slc18b1
ENSMUSG00000037440	Vnn1
ENSMUSG00000069706	Taar5
ENSMUSG00000085451	NA
ENSMUSG00000019998	Stx7
ENSMUSG00000020000	Moxd1
ENSMUSG00000019987	Arg1
ENSMUSG00000112758	NA
ENSMUSG00000096546	Smlr1
ENSMUSG00000111950	NA
ENSMUSG00000019899	Lama2
ENSMUSG00000049109	Themis
ENSMUSG00000110846	Gm18508
ENSMUSG00000038916	Soga3
ENSMUSG00000111195	NA
ENSMUSG00000111001	Gm8767
ENSMUSG00000111047	Gm4780
ENSMUSG00000000295	Hddc2
ENSMUSG00000000296	Tpd52l1
ENSMUSG00000069668	Sult3a1
ENSMUSG00000039531	Zup1
ENSMUSG00000071340	Trappc3l
ENSMUSG00000046031	Calhm6
ENSMUSG00000039497	Dse
ENSMUSG00000111563	NA
ENSMUSG00000111042	NA
ENSMUSG00000111048	NA
ENSMUSG00000019846	Lama4
ENSMUSG00000019845	Tube1
ENSMUSG00000111055	NA
ENSMUSG00000111877	NA
ENSMUSG00000086915	Gm16364
ENSMUSG00000039339	Mfsd4b2
ENSMUSG00000102632	NA
ENSMUSG00000019823	Mical1
ENSMUSG00000038332	Sesn1
ENSMUSG00000048756	Foxo3
ENSMUSG00000019804	Snx3
ENSMUSG00000086434	NA
ENSMUSG00000086428	NA
ENSMUSG00000038240	Pdss2
ENSMUSG00000038214	Bend3
ENSMUSG00000094852	Gm9034
ENSMUSG00000111342	4933404K13Rik
ENSMUSG00000019866	Crybg1
ENSMUSG00000111535	NA
ENSMUSG00000111116	NA
ENSMUSG00000110891	NA
ENSMUSG00000019849	Prep
ENSMUSG00000063804	Lin28b
ENSMUSG00002075193	NA
ENSMUSG00000110874	D030045P18Rik
ENSMUSG00000111262	NA
ENSMUSG00000019891	Dcbld1
ENSMUSG00000019861	Gopc
ENSMUSG00000112563	NA
ENSMUSG00000112739	Gm20597
ENSMUSG00000019856	Fam184a
ENSMUSG00000112516	NA
ENSMUSG00000050953	Gja1
ENSMUSG00000097370	4930467K11Rik
ENSMUSG00000093406	NA
ENSMUSG00000019876	Pkib
ENSMUSG00000019874	Fabp7
ENSMUSG00000057216	Gm10807
ENSMUSG00000019920	Lims1
ENSMUSG00000003226	Ranbp2
ENSMUSG00000019916	P4ha1
ENSMUSG00000009654	Oit3
ENSMUSG00000009647	Mcu
ENSMUSG00000020107	Anapc16
ENSMUSG00000058297	Spock2
ENSMUSG00000093489	NA
ENSMUSG00000020092	Pald1
ENSMUSG00000112875	NA
ENSMUSG00000020089	Ppa1
ENSMUSG00000046687	Gm5424
ENSMUSG00000037031	Tspan15
ENSMUSG00000036816	Atoh7
ENSMUSG00000036764	Dnajc12
ENSMUSG00000100528	Gm28881
ENSMUSG00000019873	Reep3
ENSMUSG00000037876	Jmjd1c
ENSMUSG00000112798	NA
ENSMUSG00000019942	Cdk1
ENSMUSG00000112607	NA
ENSMUSG00000112752	NA
ENSMUSG00000003923	Tfam
ENSMUSG00000019927	Ube2d1
ENSMUSG00000112108	NA
ENSMUSG00000112152	NA
ENSMUSG00000020175	Rab36
ENSMUSG00000006345	Ggt1
ENSMUSG00000112643	Gm19688
ENSMUSG00000001663	Gstt1
ENSMUSG00000033307	Mif
ENSMUSG00000001151	Pcnt
ENSMUSG00000001119	Col6a1
ENSMUSG00000112818	NA
ENSMUSG00000032977	Fam207a
ENSMUSG00000009291	Pttg1ip
ENSMUSG00000020265	Sumo3
ENSMUSG00000112912	Gm48160
ENSMUSG00000096421	Gm10100
ENSMUSG00000051652	Lrrc3
ENSMUSG00000112662	NA
ENSMUSG00000053329	Gatd3a
ENSMUSG00000001211	Agpat3
ENSMUSG00000112623	NA
ENSMUSG00000112842	NA
ENSMUSG00000055704	NA
ENSMUSG00000032763	Ilvbl
ENSMUSG00000005357	Slc1a6
ENSMUSG00000054206	Gzmm
ENSMUSG00000035863	Palm
ENSMUSG00000035773	Kiss1r
ENSMUSG00000035754	Wdr18
ENSMUSG00000013858	Tmem259
ENSMUSG00000035697	Arhgap45
ENSMUSG00000003072	Atp5d
ENSMUSG00000063457	Rps15
ENSMUSG00000020167	Tcf3
ENSMUSG00000003344	Btbd2
ENSMUSG00000003348	Mob3a
ENSMUSG00000020198	Ap3d1
ENSMUSG00000020211	Sf3a2
ENSMUSG00000051067	Lingo3
ENSMUSG00000035215	Lsm7
ENSMUSG00000046822	Slc39a3
ENSMUSG00000034974	Dapk3
ENSMUSG00000004931	Apba3
ENSMUSG00000034917	Tjp3
ENSMUSG00000034872	Gipc3
ENSMUSG00000020232	Hmg20b
ENSMUSG00000020234	4930404N11Rik
ENSMUSG00000055053	Nfic
ENSMUSG00000112350	NA
ENSMUSG00000034758	Tle6
ENSMUSG00000061371	Zfp873
ENSMUSG00000078435	AU041133
ENSMUSG00000062931	Zfp938
ENSMUSG00000020251	Glt8d2
ENSMUSG00000020246	Hcfc2
ENSMUSG00000020248	Nfyb
ENSMUSG00000090200	NA
ENSMUSG00000112134	NA
ENSMUSG00000020255	Nopchap1
ENSMUSG00000020256	Aldh1l2
ENSMUSG00000020263	Appl2
ENSMUSG00002075019	NA
ENSMUSG00000111891	NA
ENSMUSG00000050108	Bpifc
ENSMUSG00000047129	1700113H08Rik
ENSMUSG00000020056	Washc3
ENSMUSG00000060002	Chpt1
ENSMUSG00000112231	Gm8435
ENSMUSG00000004356	Utp20
ENSMUSG00000074802	Gas2l3
ENSMUSG00000112272	NA
ENSMUSG00000069539	Scyl2
ENSMUSG00000097383	1500026H17Rik
ENSMUSG00000110870	NA
ENSMUSG00000111525	NA
ENSMUSG00000111782	NA
ENSMUSG00000111604	Gm18043
ENSMUSG00000111121	Gm3523
ENSMUSG00000020014	Cfap54
ENSMUSG00000097407	4933408J17Rik
ENSMUSG00000020020	Usp44
ENSMUSG00000036112	Metap2
ENSMUSG00000036099	Vezt
ENSMUSG00000005897	Nr2c1
ENSMUSG00000020023	Tmcc3
ENSMUSG00000045867	Cradd
ENSMUSG00000020027	Socs2
ENSMUSG00000096486	NA
ENSMUSG00000094249	NA
ENSMUSG00000036478	Btg1
ENSMUSG00000019929	Dcn
ENSMUSG00000112647	NA
ENSMUSG00000112384	NA
ENSMUSG00000112544	NA
ENSMUSG00000112245	Gm8689
ENSMUSG00000019971	Cep290
ENSMUSG00000019894	Slc6a15
ENSMUSG00000019897	Ccdc59
ENSMUSG00000112523	NA
ENSMUSG00000053825	Ppfia2
ENSMUSG00000035923	Myf6
ENSMUSG00000091455	Otogl
ENSMUSG00000112910	Gm29685
ENSMUSG00000035864	Syt1
ENSMUSG00002075962	NA
ENSMUSG00002075046	NA
ENSMUSG00000020181	Nav3
ENSMUSG00000020185	E2f7
ENSMUSG00000112165	NA
ENSMUSG00000111968	NA
ENSMUSG00000035759	Bbs10
ENSMUSG00000111997	Gm5176
ENSMUSG00000020213	Glipr1l1
ENSMUSG00000112334	NA
ENSMUSG00000112228	NA
ENSMUSG00000104335	NA
ENSMUSG00000111883	NA
ENSMUSG00002076231	NA
ENSMUSG00000069520	Tmem19
ENSMUSG00000034127	Tspan8
ENSMUSG00000034057	Myrfl
ENSMUSG00000112242	NA
ENSMUSG00000034024	Cct2
ENSMUSG00000112728	NA
ENSMUSG00000112399	NA
ENSMUSG00000052681	Rap1b
ENSMUSG00000112470	NA
ENSMUSG00000020212	Mdm1
ENSMUSG00000111913	NA
ENSMUSG00000112198	NA
ENSMUSG00000028630	Dyrk2
ENSMUSG00000098162	NA
ENSMUSG00000085454	NA
ENSMUSG00000034813	Grip1
ENSMUSG00000112672	NA
ENSMUSG00000102382	NA
ENSMUSG00000090191	9230105E05Rik
ENSMUSG00000112757	NA
ENSMUSG00000051236	Msrb3
ENSMUSG00000020218	Wif1
ENSMUSG00000112539	NA
ENSMUSG00000020115	Tbk1
ENSMUSG00000047642	D930020B18Rik
ENSMUSG00000034620	Rxylt1
ENSMUSG00000111952	Gm4489
ENSMUSG00000112774	NA
ENSMUSG00000098522	Mir6412
ENSMUSG00000034613	Ppm1h
ENSMUSG00000112237	NA
ENSMUSG00000112035	Gm30539
ENSMUSG00000088672	Gm23664
ENSMUSG00000025409	Mbd6
ENSMUSG00000092593	NA
ENSMUSG00000025401	Myo1a
ENSMUSG00000025396	Hsd17b6
ENSMUSG00000025395	Prim1
ENSMUSG00000071072	Ptges3
ENSMUSG00000025389	Mip
ENSMUSG00000025381	Cnpy2
ENSMUSG00000005683	Cs
ENSMUSG00000039914	Coq10a
ENSMUSG00000025362	Rps26
ENSMUSG00000025358	Cdk2
ENSMUSG00000025359	Pmel
ENSMUSG00000025357	Dgka
ENSMUSG00000064030	Pym1
ENSMUSG00000025347	Mettl7b
ENSMUSG00000107748	NA
ENSMUSG00000049573	Olfr780
ENSMUSG00000107423	NA
ENSMUSG00000095804	Olfr824
ENSMUSG00000112712	Gm18755
ENSMUSG00000091511	Vmn2r87
ENSMUSG00000112195	NA
ENSMUSG00000112742	NA
ENSMUSG00000023764	Sfi1
ENSMUSG00000053263	Gm12592
ENSMUSG00000075702	Selenom
ENSMUSG00000084962	NA
ENSMUSG00000084310	NA
ENSMUSG00000020432	Tcn2
ENSMUSG00000020430	Pes1
ENSMUSG00000020424	Castor1
ENSMUSG00000009076	Zmat5
ENSMUSG00000034285	Nipsnap1
ENSMUSG00000020396	Nefh
ENSMUSG00000034164	Emid1
ENSMUSG00000020473	Aebp1
ENSMUSG00000020469	Myl7
ENSMUSG00000041798	Gck
ENSMUSG00000053838	Nudcd3
ENSMUSG00000041126	H2az2
ENSMUSG00000079988	NA
ENSMUSG00000020437	Myo1g
ENSMUSG00000000384	Tbrg4
ENSMUSG00000086373	Gm11978
ENSMUSG00000082333	NA
ENSMUSG00000020431	Adcy1
ENSMUSG00000087512	Ccdc201
ENSMUSG00000087637	NA
ENSMUSG00000084318	NA
ENSMUSG00000081629	NA
ENSMUSG00000050830	Vwc2
ENSMUSG00000073145	NA
ENSMUSG00000064802	Gm24036
ENSMUSG00000104323	NA
ENSMUSG00000044629	Cnrip1
ENSMUSG00000033953	Ppp3r1
ENSMUSG00002075230	NA
ENSMUSG00000099449	NA
ENSMUSG00000086911	NA
ENSMUSG00000020149	Rab1a
ENSMUSG00000044066	Cep68
ENSMUSG00000042363	Lgalsl
ENSMUSG00000086749	NA
ENSMUSG00000005917	Otx1
ENSMUSG00000042302	Ehbp1
ENSMUSG00000086256	NA
ENSMUSG00000083008	NA
ENSMUSG00000051650	B3gnt2
ENSMUSG00000044068	Zrsr1
ENSMUSG00000051355	Commd1
ENSMUSG00000042208	Sanbr
ENSMUSG00000086612	NA
ENSMUSG00000032985	NA
ENSMUSG00000004018	Fancl
ENSMUSG00000064090	Vrk2
ENSMUSG00000080735	NA
ENSMUSG00000083201	NA
ENSMUSG00000085165	NA
ENSMUSG00000060923	Acyp2
ENSMUSG00000020300	Cpeb4
ENSMUSG00000044949	Ubtd2
ENSMUSG00000020272	Stk10
ENSMUSG00000057967	Fgf18
ENSMUSG00000099902	NA
ENSMUSG00000020143	Dock2
ENSMUSG00000085588	3110004A20Rik
ENSMUSG00000084129	NA
ENSMUSG00000020436	Gabrg2
ENSMUSG00000020415	Pttg1
ENSMUSG00000046491	C1qtnf2
ENSMUSG00000041231	Ublcp1
ENSMUSG00000082750	NA
ENSMUSG00000057098	Ebf1
ENSMUSG00000086686	NA
ENSMUSG00000069899	Gm12166
ENSMUSG00000020411	Nipal4
ENSMUSG00000020395	Itk
ENSMUSG00000020401	Garin3
ENSMUSG00000082530	NA
ENSMUSG00000086981	NA
ENSMUSG00000082749	Rpl9-ps2
ENSMUSG00000064010	Dppa1
ENSMUSG00000040413	Timd2
ENSMUSG00000020354	Sgcd
ENSMUSG00000020372	Rack1
ENSMUSG00000046879	Irgm1
ENSMUSG00000040328	Olfr56
ENSMUSG00000078922	Tgtp1
ENSMUSG00000045421	Olfr1390
ENSMUSG00000036620	Mgat4b
ENSMUSG00000020377	Ltc4s
ENSMUSG00000048728	Zfp454
ENSMUSG00000049321	Zfp2
ENSMUSG00000020385	Clk4
ENSMUSG00000020387	Jade2
ENSMUSG00000093325	Gm26061
ENSMUSG00000020392	Cdkn2aipnl
ENSMUSG00000086395	NA
ENSMUSG00000018387	Shroom1
ENSMUSG00000085718	NA
ENSMUSG00000018398	Septin8
ENSMUSG00000081769	Gm12216
ENSMUSG00000020388	Pdlim4
ENSMUSG00000086209	4933405E24Rik
ENSMUSG00000035992	Fnip1
ENSMUSG00000052298	Cdc42se2
ENSMUSG00000020268	Lyrm7
ENSMUSG00000018339	Gpx3
ENSMUSG00000020400	Tnip1
ENSMUSG00000020264	Slc36a2
ENSMUSG00000020261	Slc36a1
ENSMUSG00000020522	Mfap3
ENSMUSG00002076709	NA
ENSMUSG00000081223	NA
ENSMUSG00000037275	Gemin5
ENSMUSG00000069873	4930438A08Rik
ENSMUSG00000082181	NA
ENSMUSG00000064044	Olfr319
ENSMUSG00000049154	Fam183b
ENSMUSG00000070438	Olfr313
ENSMUSG00000094805	Olfr311
ENSMUSG00000020496	Rnf187
ENSMUSG00000085379	NA
ENSMUSG00000009894	Snap47
ENSMUSG00000043648	Pld6
ENSMUSG00000084766	NA
ENSMUSG00000020537	Drg2
ENSMUSG00000020536	Llgl1
ENSMUSG00000020534	Shmt1
ENSMUSG00000042549	Map2k3os
ENSMUSG00000082626	Rps13-ps5
ENSMUSG00000019102	Aldh3a1
ENSMUSG00000010086	Rnf112
ENSMUSG00000001034	Mapk7
ENSMUSG00000084805	Gm12273
ENSMUSG00000042331	Specc1
ENSMUSG00000086636	NA
ENSMUSG00000005267	Zfp287
ENSMUSG00000047759	Hs3st3a1
ENSMUSG00002076830	NA
ENSMUSG00000081756	NA
ENSMUSG00000018347	Zkscan6
ENSMUSG00000080978	Gm12297
ENSMUSG00000087058	NA
ENSMUSG00000084993	NA
ENSMUSG00000020902	Ntn1
ENSMUSG00000048329	Mfsd6l
ENSMUSG00000060938	Rpl26
ENSMUSG00000052921	Arhgef15
ENSMUSG00000020899	Pfas
ENSMUSG00000020897	Aurkb
ENSMUSG00000045176	Borcs6
ENSMUSG00000020894	Vamp2
ENSMUSG00000023781	Hes7
ENSMUSG00000018470	Kcnab3
ENSMUSG00000018474	Chd3
ENSMUSG00000018476	Kdm6b
ENSMUSG00000059552	Trp53
ENSMUSG00000085890	NA
ENSMUSG00000089669	Tnfsf13
ENSMUSG00000018752	Tnfsfm13
ENSMUSG00000019461	Plscr3
ENSMUSG00000104996	Mir6924
ENSMUSG00000047284	Neurl4
ENSMUSG00000018565	Elp5
ENSMUSG00000020886	Dlg4
ENSMUSG00000000317	Bcl6b
ENSMUSG00000082370	Gm12313
ENSMUSG00000018923	Med11
ENSMUSG00000018920	Cxcl16
ENSMUSG00000018919	Tm4sf5
ENSMUSG00000109833	Gm40193
ENSMUSG00000020828	Pld2
ENSMUSG00000020827	Mink1
ENSMUSG00000085952	Gm12315
ENSMUSG00000057054	Inca1
ENSMUSG00002075516	NA
ENSMUSG00000043602	Zfp3
ENSMUSG00000057135	Scimp
ENSMUSG00000020817	Rabep1
ENSMUSG00000080577	Gm23226
ENSMUSG00000040483	Xaf1
ENSMUSG00000020798	Spns3
ENSMUSG00000020790	Ankfy1
ENSMUSG00000020783	Ncbp3
ENSMUSG00000005950	P2rx5
ENSMUSG00000056921	Olfr394
ENSMUSG00000081162	Olfr400-ps1
ENSMUSG00000070377	Olfr43
ENSMUSG00000058275	Olfr412
ENSMUSG00000038807	Rap1gap2
ENSMUSG00000010554	Mettl16
ENSMUSG00000000282	Mnt
ENSMUSG00000038290	Smg6
ENSMUSG00000085609	NA
ENSMUSG00000038268	Ovca2
ENSMUSG00002076300	NA
ENSMUSG00000018809	Smyd4
ENSMUSG00000084224	NA
ENSMUSG00000053783	1700016K19Rik
ENSMUSG00000020846	Rflnb
ENSMUSG00000069808	Tlcd3a
ENSMUSG00000020844	Nxn
ENSMUSG00000017631	Abr
ENSMUSG00000044243	Bhlha9
ENSMUSG00000010392	Gosr1
ENSMUSG00000020841	Cpd
ENSMUSG00000000686	Abhd15
ENSMUSG00000087050	Dhrs13os
ENSMUSG00000020834	Dhrs13
ENSMUSG00000002052	Supt6
ENSMUSG00000002058	Unc119
ENSMUSG00000072640	Lyrm9
ENSMUSG00000020826	Nos2
ENSMUSG00000018334	Ksr1
ENSMUSG00000017677	Wsb1
ENSMUSG00000108822	NA
ENSMUSG00000084969	NA
ENSMUSG00000017686	Rhot1
ENSMUSG00000084996	NA
ENSMUSG00000035373	Ccl7
ENSMUSG00000035352	Ccl12
ENSMUSG00000020701	Tmem132e
ENSMUSG00000083161	NA
ENSMUSG00000000976	Heatr6
ENSMUSG00000020532	Acaca
ENSMUSG00000085044	1700109G15Rik
ENSMUSG00000018405	Mrm1
ENSMUSG00000018479	1700125H20Rik
ENSMUSG00000080823	NA
ENSMUSG00000065455	Mir21a
ENSMUSG00000018425	Dhx40
ENSMUSG00000020495	Smg8
ENSMUSG00000085310	NA
ENSMUSG00000034177	Rnf43
ENSMUSG00000009350	Mpo
ENSMUSG00000009356	Lpo
ENSMUSG00000093920	Olfr463
ENSMUSG00000034031	Ccdc182
ENSMUSG00000000275	Trim25
ENSMUSG00000086919	NA
ENSMUSG00000047773	Ankfn1
ENSMUSG00000069763	Tmem100
ENSMUSG00000020544	Cox11
ENSMUSG00000020541	Tom1l1
ENSMUSG00000020865	Abcc3
ENSMUSG00000020866	Cacna1g
ENSMUSG00000020867	Spata20
ENSMUSG00000082945	NA
ENSMUSG00000081586	NA
ENSMUSG00000001508	Sgca
ENSMUSG00000057522	Spop
ENSMUSG00000018381	Abi3
ENSMUSG00000014349	Ube2z
ENSMUSG00000006057	Atp5g1
ENSMUSG00002075973	NA
ENSMUSG00000000690	Hoxb6
ENSMUSG00000085645	Hoxb5os
ENSMUSG00000048763	Hoxb3
ENSMUSG00000057058	Skap1
ENSMUSG00000085242	NA
ENSMUSG00000018666	Cbx1
ENSMUSG00000038615	Nfe2l1
ENSMUSG00000018669	Cdk5rap3
ENSMUSG00000018678	Sp2
ENSMUSG00000038560	Sp6
ENSMUSG00000087067	Gm11532
ENSMUSG00000020878	Lrrc46
ENSMUSG00000084368	NA
ENSMUSG00000099286	Mir7235
ENSMUSG00000038517	Tbkbp1
ENSMUSG00000043439	Epop
ENSMUSG00000018537	Pcgf2
ENSMUSG00000050538	NA
ENSMUSG00000084079	NA
ENSMUSG00000062312	Erbb2
ENSMUSG00000019312	Grb7
ENSMUSG00000017221	Psmd3
ENSMUSG00000038067	Csf3
ENSMUSG00000017210	Med24
ENSMUSG00000020889	Nr1d1
ENSMUSG00000087692	NA
ENSMUSG00000059169	Krt40
ENSMUSG00000078130	Gm11555
ENSMUSG00000089724	Krtap4-8
ENSMUSG00000082531	NA
ENSMUSG00000086031	NA
ENSMUSG00000001555	Fkbp10
ENSMUSG00000020917	Acly
ENSMUSG00000006784	Odad4
ENSMUSG00000006782	Cnp
ENSMUSG00000017837	Nkiras2
ENSMUSG00000109112	Gm44544
ENSMUSG00000019173	Rab5c
ENSMUSG00000020919	Stat5b
ENSMUSG00000004044	Cavin1
ENSMUSG00000001755	Coasy
ENSMUSG00000017801	Mlx
ENSMUSG00000035112	Wnk4
ENSMUSG00000086617	LOC666331
ENSMUSG00000118718	Gm24950
ENSMUSG00000034936	Arl4d
ENSMUSG00000085594	NA
ENSMUSG00000071818	4930417O22Rik
ENSMUSG00000017311	Pyy
ENSMUSG00000082045	Gm11585
ENSMUSG00000034793	G6pc3
ENSMUSG00000034773	Hrob
ENSMUSG00000006575	Rundc3a
ENSMUSG00000034664	Itga2b
ENSMUSG00000086162	NA
ENSMUSG00000020926	Adam11
ENSMUSG00000085338	2410004I01Rik
ENSMUSG00000048878	Hexim1
ENSMUSG00000055805	Fmnl1
ENSMUSG00000034255	Arhgap27
ENSMUSG00000046215	Rprml
ENSMUSG00000020946	Gosr2
ENSMUSG00000034187	Nsf
ENSMUSG00000062421	Arf2
ENSMUSG00000018634	Crhr1
ENSMUSG00000018411	Mapt
ENSMUSG00000061086	Myl4
ENSMUSG00000040838	NA
ENSMUSG00000020695	Mrc2
ENSMUSG00000001901	Kcnh6
ENSMUSG00000001983	Taco1
ENSMUSG00000040699	Limd2
ENSMUSG00000078619	Smarcd2
ENSMUSG00000020713	Gh
ENSMUSG00000065126	Snord104
ENSMUSG00000020717	Pecam1
ENSMUSG00000040528	Milr1
ENSMUSG00000018363	Smurf2
ENSMUSG00000059706	NA
ENSMUSG00000098989	Mir7223
ENSMUSG00000050965	Prkca
ENSMUSG00000082448	NA
ENSMUSG00000086752	NA
ENSMUSG00000041592	Sdk2
ENSMUSG00000086760	1700025D23Rik
ENSMUSG00000086135	1700001J04Rik
ENSMUSG00000078600	1700092K14Rik
ENSMUSG00000085844	NA
ENSMUSG00000034706	Dnai2
ENSMUSG00000018862	Otop3
ENSMUSG00000034586	Hid1
ENSMUSG00000050910	Cdr2l
ENSMUSG00000085651	NA
ENSMUSG00000045775	Slc16a5
ENSMUSG00000057219	Armc7
ENSMUSG00000020740	Gga3
ENSMUSG00000020744	Slc25a19
ENSMUSG00000020782	Llgl2
ENSMUSG00000020752	Recql5
ENSMUSG00000020758	Itgb4
ENSMUSG00000020766	Galk1
ENSMUSG00000020770	Unk
ENSMUSG00000020773	Trim47
ENSMUSG00000052949	Rnf157
ENSMUSG00000015869	Prpsap1
ENSMUSG00000020806	Rhbdf2
ENSMUSG00000020810	Cygb
ENSMUSG00000056962	Jmjd6
ENSMUSG00000043857	Mgat5b
ENSMUSG00000086902	NA
ENSMUSG00000104740	Mir6516
ENSMUSG00000020823	Sec14l1
ENSMUSG00000059248	Septin9
ENSMUSG00000110653	NA
ENSMUSG00000025571	Tnrc6c
ENSMUSG00000017716	Birc5
ENSMUSG00000070330	Tmem235
ENSMUSG00002075283	NA
ENSMUSG00000017132	Cyth1
ENSMUSG00000033909	Usp36
ENSMUSG00000017466	Timp2
ENSMUSG00000033880	Lgals3bp
ENSMUSG00000086306	NA
ENSMUSG00000086547	NA
ENSMUSG00000085548	NA
ENSMUSG00000039976	Tbc1d16
ENSMUSG00000070327	Rnf213
ENSMUSG00000085081	Rptoros
ENSMUSG00000025371	Chmp6
ENSMUSG00000086924	NA
ENSMUSG00000078572	Ndufaf8
ENSMUSG00000025380	Fscn2
ENSMUSG00000057594	Arl16
ENSMUSG00000025130	P4hb
ENSMUSG00000025155	Dus1l
ENSMUSG00000025169	Ogfod3
ENSMUSG00000000056	Narf
ENSMUSG00000039253	Fn3krp
ENSMUSG00000039230	Tbcd
ENSMUSG00000112719	Gm45925
ENSMUSG00000020671	Rab10
ENSMUSG00000071454	Dtnb
ENSMUSG00000020661	Dnmt3a
ENSMUSG00000020658	Efr3b
ENSMUSG00000020654	Adcy3
ENSMUSG00000079177	Fam228a
ENSMUSG00000050545	Fam228b
ENSMUSG00000020635	Fkbp1b
ENSMUSG00000112452	NA
ENSMUSG00000054364	Rhob
ENSMUSG00000096940	NA
ENSMUSG00000020592	Sdc1
ENSMUSG00000042976	NA
ENSMUSG00000066643	Wdr35
ENSMUSG00000112377	NA
ENSMUSG00000086022	Rad51ap2
ENSMUSG00000112788	NA
ENSMUSG00000112413	Gm6867
ENSMUSG00000077204	Gm25610
ENSMUSG00002075824	NA
ENSMUSG00000020576	Nbas
ENSMUSG00000114066	NA
ENSMUSG00000113897	NA
ENSMUSG00000114018	NA
ENSMUSG00000020580	Rock2
ENSMUSG00000020571	Pdia6
ENSMUSG00000020566	Atp6v1c2
ENSMUSG00000113436	NA
ENSMUSG00000116815	NA
ENSMUSG00000113768	NA
ENSMUSG00000116558	NA
ENSMUSG00000091071	NA
ENSMUSG00000099759	1700030C10Rik
ENSMUSG00000052593	Adam17
ENSMUSG00000113659	NA
ENSMUSG00000113574	NA
ENSMUSG00000071362	NA
ENSMUSG00000114120	NA
ENSMUSG00000020644	Id2
ENSMUSG00000114111	Gm9321
ENSMUSG00000113967	NA
ENSMUSG00000020630	Rnaseh1
ENSMUSG00000020629	Adi1
ENSMUSG00000020628	Trappc12
ENSMUSG00000113387	Gm31508
ENSMUSG00000061911	Myt1l
ENSMUSG00000020674	Pxdn
ENSMUSG00000077292	Gm25408
ENSMUSG00000036136	Fam110c
ENSMUSG00000020573	Pik3cg
ENSMUSG00000112218	Gm18726
ENSMUSG00000020562	Efcab10
ENSMUSG00000112094	NA
ENSMUSG00000112076	Gm9368
ENSMUSG00000020590	Snx13
ENSMUSG00000019256	Ahr
ENSMUSG00000036169	Sostdc1
ENSMUSG00000043153	Crppa
ENSMUSG00000077700	Gm24069
ENSMUSG00000002565	Scin
ENSMUSG00000113994	NA
ENSMUSG00000112898	NA
ENSMUSG00000112407	Gm33340
ENSMUSG00000020955	Ap4s1
ENSMUSG00000035181	Heatr5a
ENSMUSG00000054302	Eapp
ENSMUSG00000035021	Baz1a
ENSMUSG00000112315	NA
ENSMUSG00002076840	NA
ENSMUSG00000021028	Mbip
ENSMUSG00000066491	NA
ENSMUSG00000046782	Ttc6
ENSMUSG00000045930	Clec14a
ENSMUSG00000077505	Gm24233
ENSMUSG00000035329	Fbxo33
ENSMUSG00000077603	Gm22673
ENSMUSG00000102199	NA
ENSMUSG00000113518	NA
ENSMUSG00000098200	Gm7763
ENSMUSG00000113785	NA
ENSMUSG00000113674	NA
ENSMUSG00000113158	Gm31447
ENSMUSG00000118841	Rn7s2
ENSMUSG00000034801	Sos2
ENSMUSG00000020992	NA
ENSMUSG00000079076	Gm3086
ENSMUSG00000021067	Sav1
ENSMUSG00002075853	Gm23579
ENSMUSG00000090121	Abhd12b
ENSMUSG00000021069	Pygl
ENSMUSG00000113694	NA
ENSMUSG00000113302	NA
ENSMUSG00000048118	Arid4a
ENSMUSG00000087109	NA
ENSMUSG00000113422	NA
ENSMUSG00000043398	Gpr135
ENSMUSG00000019718	L3hypdh
ENSMUSG00000021086	Ccdc175
ENSMUSG00000034460	Six4
ENSMUSG00000046768	Rhoj
ENSMUSG00000048982	Gphb5
ENSMUSG00000063450	Syne2
ENSMUSG00000021061	Sptb
ENSMUSG00000021062	Rab15
ENSMUSG00000033373	Fntb
ENSMUSG00000059436	Max
ENSMUSG00000047454	Gphn
ENSMUSG00000021118	Plek2
ENSMUSG00000066441	Rdh11
ENSMUSG00000066440	Zfyve26
ENSMUSG00000112646	Gm5654
ENSMUSG00000112386	NA
ENSMUSG00000049106	Dcaf5
ENSMUSG00000112278	NA
ENSMUSG00000044062	Plekhd1os
ENSMUSG00000112880	Gm20337
ENSMUSG00000021134	Srsf5
ENSMUSG00000042734	Ttc9
ENSMUSG00000113303	NA
ENSMUSG00000042700	Sipa1l1
ENSMUSG00000021221	Dpf3
ENSMUSG00000072949	Acot1
ENSMUSG00000113475	NA
ENSMUSG00000042540	Acot5
ENSMUSG00000042472	Zfp410
ENSMUSG00000021236	Entpd5
ENSMUSG00000085793	Lin52
ENSMUSG00000071234	Syndig1l
ENSMUSG00000042350	Arel1
ENSMUSG00000021245	Mlh3
ENSMUSG00000008822	Acyp1
ENSMUSG00000114163	NA
ENSMUSG00000113165	NA
ENSMUSG00000021253	Tgfb3
ENSMUSG00000021254	Gpatch2l
ENSMUSG00002075409	NA
ENSMUSG00000034168	Irf2bpl
ENSMUSG00000034145	Tmem63c
ENSMUSG00000021032	Ngb
ENSMUSG00000112943	NA
ENSMUSG00000113838	NA
ENSMUSG00000113538	NA
ENSMUSG00000114001	NA
ENSMUSG00000113001	Gm40538
ENSMUSG00000114032	Gm2139
ENSMUSG00000097157	NA
ENSMUSG00000020961	Ston2
ENSMUSG00000113818	Gm7119
ENSMUSG00000112598	NA
ENSMUSG00000112524	Gm35274
ENSMUSG00000021886	Gpr65
ENSMUSG00000112510	NA
ENSMUSG00000051166	Eml5
ENSMUSG00000113210	4930474N09Rik
ENSMUSG00000033713	Foxn3
ENSMUSG00000113138	NA
ENSMUSG00000100211	1700064M15Rik
ENSMUSG00000021178	Psmc1
ENSMUSG00000113335	NA
ENSMUSG00000001175	Calm1
ENSMUSG00000113679	Gm10432
ENSMUSG00000021180	Rps6ka5
ENSMUSG00000021185	Dglucy
ENSMUSG00000113134	NA
ENSMUSG00000093437	NA
ENSMUSG00000021190	Lgmn
ENSMUSG00000113265	NA
ENSMUSG00000021194	Chga
ENSMUSG00000110677	NA
ENSMUSG00000021203	Otub2
ENSMUSG00000079017	Ifi27l2a
ENSMUSG00000021081	Serpina1f
ENSMUSG00000101862	NA
ENSMUSG00000021091	Serpina3n
ENSMUSG00000112954	NA
ENSMUSG00000041415	Dicer1
ENSMUSG00000097929	Tunar
ENSMUSG00000041347	Bdkrb1
ENSMUSG00000092066	1700121N20Rik
ENSMUSG00000083861	NA
ENSMUSG00000085120	NA
ENSMUSG00000086037	NA
ENSMUSG00000113415	NA
ENSMUSG00000021260	Hhipl1
ENSMUSG00000021263	Degs2
ENSMUSG00000048856	Slc25a47
ENSMUSG00000040867	Begain
ENSMUSG00000113704	NA
ENSMUSG00000076316	Mir673
ENSMUSG00000065526	Mir337
ENSMUSG00000113581	Dio3os
ENSMUSG00000017843	Ppp2r5c
ENSMUSG00000113585	NA
ENSMUSG00000037957	Wdr20
ENSMUSG00000097650	4921507G05Rik
ENSMUSG00000021275	Tecpr2
ENSMUSG00000113056	6030440G07Rik
ENSMUSG00000021278	Amn
ENSMUSG00000021279	Cdc42bpb
ENSMUSG00000021288	Klc1
ENSMUSG00000021294	Kif26a
ENSMUSG00000054013	Tmem179
ENSMUSG00000011148	Adssl1
ENSMUSG00000064326	Siva1
ENSMUSG00000037638	Zbtb42
ENSMUSG00000072825	Cep170b
ENSMUSG00000113872	NA
ENSMUSG00000006360	Crip1
ENSMUSG00000102962	NA
ENSMUSG00000076615	Ighg3
ENSMUSG00000096420	Ighd5-6
ENSMUSG00000096670	NA
ENSMUSG00000103446	NA
ENSMUSG00000103184	NA
ENSMUSG00000095571	NA
ENSMUSG00000076665	Ighv7-1
ENSMUSG00000095583	Ighv14-2
ENSMUSG00000103271	NA
ENSMUSG00000096108	Ighv11-2
ENSMUSG00000103537	NA
ENSMUSG00000076668	Ighv7-4
ENSMUSG00000102601	NA
ENSMUSG00000076671	Ighv13-2
ENSMUSG00000076676	NA
ENSMUSG00000094174	Ighv6-4
ENSMUSG00000096407	Ighv6-5
ENSMUSG00000096499	Ighv1-5
ENSMUSG00000104152	Ighv10-4
ENSMUSG00000076695	NA
ENSMUSG00000094561	NA
ENSMUSG00000094241	Ighv1-24
ENSMUSG00000102315	NA
ENSMUSG00000096649	Ighv1-31
ENSMUSG00000102942	Ighv1-33
ENSMUSG00000103873	NA
ENSMUSG00000102364	NA
ENSMUSG00000094198	NA
ENSMUSG00000103168	Gm30948
ENSMUSG00000103470	NA
ENSMUSG00000096767	Ighv1-62-3
ENSMUSG00000104593	NA
ENSMUSG00000106601	NA
ENSMUSG00000096577	Ighv1-71
ENSMUSG00000076733	Ighv8-13
ENSMUSG00000104542	Ighv8-15
ENSMUSG00000106645	NA
ENSMUSG00000105757	NA
ENSMUSG00000113304	NA
ENSMUSG00000101236	NA
ENSMUSG00000041992	Rapgef5
ENSMUSG00000021175	Cdca7l
ENSMUSG00000041886	Macc1
ENSMUSG00000114186	NA
ENSMUSG00000048004	Tmem196
ENSMUSG00000113740	Gm8598
ENSMUSG00000113271	NA
ENSMUSG00000112968	NA
ENSMUSG00000097709	NA
ENSMUSG00000033781	Asb13
ENSMUSG00000021215	Net1
ENSMUSG00000113667	NA
ENSMUSG00000021213	Akr1c13
ENSMUSG00000045410	Akr1e1
ENSMUSG00000094772	NA
ENSMUSG00000113668	NA
ENSMUSG00000100625	1700016G22Rik
ENSMUSG00000000078	Klf6
ENSMUSG00000113757	NA
ENSMUSG00000021196	Pfkp
ENSMUSG00000048264	Dip2c
ENSMUSG00000113593	Zp4-ps
ENSMUSG00000052374	Actn2
ENSMUSG00000094185	Gm5445
ENSMUSG00000050244	Heatr1
ENSMUSG00000114115	NA
ENSMUSG00000057069	Ero1b
ENSMUSG00000119770	Gm25483
ENSMUSG00000078141	NA
ENSMUSG00000113567	Gm32300
ENSMUSG00000039233	Tbce
ENSMUSG00000113819	NA
ENSMUSG00000113627	Gm32526
ENSMUSG00000113686	NA
ENSMUSG00000041297	Cdk13
ENSMUSG00000075054	Yae1d1
ENSMUSG00000075053	NA
ENSMUSG00000021314	Amph
ENSMUSG00000104630	Trgj3
ENSMUSG00000076752	Trgc2
ENSMUSG00000113130	NA
ENSMUSG00000021326	Trim27
ENSMUSG00000085788	NA
ENSMUSG00000022228	Zscan26
ENSMUSG00000059395	Nkapl
ENSMUSG00000114702	NA
ENSMUSG00000063894	Zkscan8
ENSMUSG00000101355	H3c10
ENSMUSG00000069308	H2bc22
ENSMUSG00000080770	Gm11278
ENSMUSG00000016982	Pom121l2
ENSMUSG00000006179	Prss16
ENSMUSG00000085827	NA
ENSMUSG00000084038	NA
ENSMUSG00000094898	Vmn1r201
ENSMUSG00000081531	Vmn1r-ps113
ENSMUSG00000089615	Gm23774
ENSMUSG00000071490	Vmn1r212
ENSMUSG00000082656	Vmn1r-ps125
ENSMUSG00000087097	4930586N03Rik
ENSMUSG00000036376	Abt1
ENSMUSG00000085024	C230035I16Rik
ENSMUSG00000021336	Slc17a4
ENSMUSG00000021337	Scgn
ENSMUSG00000016756	Cmah
ENSMUSG00000085603	NA
ENSMUSG00000006715	Gmnn
ENSMUSG00000021340	Gpld1
ENSMUSG00000048978	Nrsn1
ENSMUSG00000086531	Gm11351
ENSMUSG00000045835	Hdgfl1
ENSMUSG00000114342	NA
ENSMUSG00000081653	LOC118568034
ENSMUSG00000038883	Prl3a1
ENSMUSG00000018259	Prl8a2
ENSMUSG00000082730	NA
ENSMUSG00000113366	NA
ENSMUSG00000081905	NA
ENSMUSG00000021356	Irf4
ENSMUSG00000082014	NA
ENSMUSG00000114161	NA
ENSMUSG00000086144	NA
ENSMUSG00000085770	NA
ENSMUSG00000081433	Serpinb1-ps1
ENSMUSG00000081288	Gm11386
ENSMUSG00000046949	Nqo2
ENSMUSG00000021411	Pxdc1
ENSMUSG00000113170	NA
ENSMUSG00000085962	NA
ENSMUSG00000113906	4930529N20Rik
ENSMUSG00000114838	NA
ENSMUSG00000039114	Nrn1
ENSMUSG00000114483	NA
ENSMUSG00000114508	NA
ENSMUSG00000114389	NA
ENSMUSG00000100022	NA
ENSMUSG00000114404	Gm40915
ENSMUSG00000114732	NA
ENSMUSG00000114800	NA
ENSMUSG00000039087	Rreb1
ENSMUSG00000038991	Txndc5
ENSMUSG00000114638	NA
ENSMUSG00000021360	Gcnt2
ENSMUSG00000086693	A730081D07Rik
ENSMUSG00000021363	Mak
ENSMUSG00000021365	Nedd9
ENSMUSG00000087370	Tmem170b
ENSMUSG00000021366	Hivep1
ENSMUSG00000113619	NA
ENSMUSG00000054021	Sirt5
ENSMUSG00000063200	Nol7
ENSMUSG00000038546	Ranbp9
ENSMUSG00000021371	Mcur1
ENSMUSG00000044164	Rnf182
ENSMUSG00000110016	Gm20751
ENSMUSG00000015396	Cd83
ENSMUSG00000089107	Gm23117
ENSMUSG00000113727	NA
ENSMUSG00000113492	Gm47792
ENSMUSG00000038518	Jarid2
ENSMUSG00000057531	Dtnbp1
ENSMUSG00000065656	Gm23104
ENSMUSG00000113919	Gm34466
ENSMUSG00000000253	Gmpr
ENSMUSG00000021374	Nup153
ENSMUSG00002075605	NA
ENSMUSG00000044231	Nhlrc1
ENSMUSG00000021376	Tpmt
ENSMUSG00000038068	Rnf144b
ENSMUSG00000114509	4930471G24Rik
ENSMUSG00000050954	Zfp169
ENSMUSG00000097375	NA
ENSMUSG00000021381	Barx1
ENSMUSG00000021384	Susd3
ENSMUSG00000021385	Ippk
ENSMUSG00000112995	NA
ENSMUSG00000037816	Fbxw17
ENSMUSG00000091383	NA
ENSMUSG00000113426	NA
ENSMUSG00000021451	Sema4d
ENSMUSG00000047842	Diras2
ENSMUSG00000021460	Auh
ENSMUSG00002075804	NA
ENSMUSG00000021474	Sfxn1
ENSMUSG00000025872	Thoc3
ENSMUSG00000086097	NA
ENSMUSG00000091768	NA
ENSMUSG00000005320	Fgfr4
ENSMUSG00000044444	Pfn3
ENSMUSG00000074886	Grk6
ENSMUSG00000021504	B4galt7
ENSMUSG00000021501	Caml
ENSMUSG00000021500	Ddx46
ENSMUSG00000021497	Txndc15
ENSMUSG00000077799	Gm25148
ENSMUSG00000049625	Tifab
ENSMUSG00000110477	NA
ENSMUSG00000114604	NA
ENSMUSG00000114363	NA
ENSMUSG00000097717	1700066J03Rik
ENSMUSG00000005312	Ubqln1
ENSMUSG00000060176	Kif27
ENSMUSG00000021557	Agtpbp1
ENSMUSG00000049902	4921517D22Rik
ENSMUSG00000043986	Spata31d1d
ENSMUSG00000044792	Isca1
ENSMUSG00000114531	A530065N20Rik
ENSMUSG00002076571	NA
ENSMUSG00000114274	Gm35333
ENSMUSG00000095905	NA
ENSMUSG00000113107	Gm3338
ENSMUSG00000069805	Fbp1
ENSMUSG00000113057	NA
ENSMUSG00000021476	Habp4
ENSMUSG00000113238	NA
ENSMUSG00000074847	NA
ENSMUSG00000021514	Zfp369
ENSMUSG00000114194	Gm3800
ENSMUSG00000113870	NA
ENSMUSG00000113477	NA
ENSMUSG00000114406	NA
ENSMUSG00000114426	NA
ENSMUSG00000117784	Vmn2r-ps108
ENSMUSG00000114362	4933433G19Rik
ENSMUSG00000059839	Zfp874b
ENSMUSG00000071291	Zfp58
ENSMUSG00000021536	Adcy2
ENSMUSG00000113595	Gm35514
ENSMUSG00000034575	Tent4a
ENSMUSG00000052981	Ube2ql1
ENSMUSG00000113334	NA
ENSMUSG00000113594	Gm4052
ENSMUSG00000021606	Ndufs6
ENSMUSG00000017756	Slc12a7
ENSMUSG00000021572	Cep72
ENSMUSG00000113047	NA
ENSMUSG00000113204	Gm46430
ENSMUSG00000045509	Gpr150
ENSMUSG00000021596	Mctp1
ENSMUSG00000071252	2210408I21Rik
ENSMUSG00000088521	Gm26088
ENSMUSG00000119183	Gm24863
ENSMUSG00000114505	NA
ENSMUSG00000106655	Mir3961
ENSMUSG00000005583	Mef2c
ENSMUSG00000114930	Gm8447
ENSMUSG00000098087	Gm17750
ENSMUSG00000114954	NA
ENSMUSG00000114565	NA
ENSMUSG00000103228	NA
ENSMUSG00000102793	NA
ENSMUSG00000003992	Ssbp2
ENSMUSG00000047419	Cmya5
ENSMUSG00000042102	Dmgdh
ENSMUSG00000087334	AW495222
ENSMUSG00000114174	NA
ENSMUSG00000045312	Lhfpl2
ENSMUSG00000113494	NA
ENSMUSG00000042043	Tbca
ENSMUSG00000090033	NA
ENSMUSG00000041995	Zbed3
ENSMUSG00000065866	Gm24032
ENSMUSG00000078952	Lncenc1
ENSMUSG00000114926	NA
ENSMUSG00000114837	NA
ENSMUSG00000069117	Rps18-ps6
ENSMUSG00000114474	Gm34388
ENSMUSG00000041685	Fcho2
ENSMUSG00000114569	Gm35215
ENSMUSG00000114283	NA
ENSMUSG00000097848	Gm807
ENSMUSG00000050919	Zfp366
ENSMUSG00000052727	Map1b
ENSMUSG00000021643	Serf1
ENSMUSG00000078942	Naip6
ENSMUSG00000112978	Gm18601
ENSMUSG00000021636	Marveld2
ENSMUSG00000061474	Mrps36
ENSMUSG00000100596	NA
ENSMUSG00000041417	Pik3r1
ENSMUSG00000102635	NA
ENSMUSG00000021624	Cd180
ENSMUSG00000034751	Mast4
ENSMUSG00000059877	NA
ENSMUSG00000042590	Ipo11
ENSMUSG00000071181	3830408C21Rik
ENSMUSG00000068184	Ndufaf2
ENSMUSG00000021694	Ercc8
ENSMUSG00000021699	Pde4d
ENSMUSG00000021700	Rab3c
ENSMUSG00000046006	Gapt
ENSMUSG00000086480	NA
ENSMUSG00000086092	NA
ENSMUSG00000114869	NA
ENSMUSG00000021756	Il6st
ENSMUSG00000021758	Ddx4
ENSMUSG00000016018	Mtrex
ENSMUSG00000042385	Gzmk
ENSMUSG00000114659	NA
ENSMUSG00000104314	NA
ENSMUSG00000114712	NA
ENSMUSG00000051758	4930544M13Rik
ENSMUSG00000015536	Mocs2
ENSMUSG00000114703	NA
ENSMUSG00000114471	NA
ENSMUSG00000021725	Parp8
ENSMUSG00000114792	Gm6416
ENSMUSG00000114964	Gm18945
ENSMUSG00000021730	Hcn1
ENSMUSG00000114713	Gm9633
ENSMUSG00000021731	Mrps30
ENSMUSG00000114831	Gm18361
ENSMUSG00000114868	Gm47335
ENSMUSG00000025453	Nnt
ENSMUSG00000095930	Nim1k
ENSMUSG00000114369	NA
ENSMUSG00000118853	Gm23308
ENSMUSG00000096175	Gm21761
ENSMUSG00000095029	Gm36079
ENSMUSG00000093814	NA
ENSMUSG00000114919	Gm6122
ENSMUSG00000114906	NA
ENSMUSG00000114636	Gm18275
ENSMUSG00000058317	Ube2e2
ENSMUSG00002076862	NA
ENSMUSG00000114296	NA
ENSMUSG00000017491	Rarb
ENSMUSG00000114484	Gm8517
ENSMUSG00000114789	NA
ENSMUSG00000114711	NA
ENSMUSG00000068758	Il3ra
ENSMUSG00000052417	Olfr720
ENSMUSG00000054423	Cadps
ENSMUSG00000114230	NA
ENSMUSG00000033111	3830406C13Rik
ENSMUSG00000114849	NA
ENSMUSG00000114786	NA
ENSMUSG00000021751	Acox2
ENSMUSG00000084775	NA
ENSMUSG00000072726	Gm5797
ENSMUSG00000094242	Gm5456
ENSMUSG00000114657	NA
ENSMUSG00000091752	NA
ENSMUSG00000094737	Gm17045
ENSMUSG00000093892	NA
ENSMUSG00000095991	Gm17048
ENSMUSG00000094132	Gm3264
ENSMUSG00000114692	NA
ENSMUSG00000043004	Gng2
ENSMUSG00000114439	NA
ENSMUSG00000114410	Gm2048
ENSMUSG00000097577	6230400D17Rik
ENSMUSG00000021767	Kat6b
ENSMUSG00000039081	Zfp503
ENSMUSG00000118622	NA
ENSMUSG00000118624	NA
ENSMUSG00000114288	Gm32123
ENSMUSG00000021866	Anxa11
ENSMUSG00000107452	Gm18215
ENSMUSG00000114818	NA
ENSMUSG00000021948	Prkcd
ENSMUSG00000114553	NA
ENSMUSG00000006526	Stimate
ENSMUSG00000021922	Itih4
ENSMUSG00000021918	Nek4
ENSMUSG00000021910	Nisch
ENSMUSG00000019027	Dnah1
ENSMUSG00000115445	NA
ENSMUSG00000021903	Galnt15
ENSMUSG00000056234	Ncoa4
ENSMUSG00000013701	Timm23
ENSMUSG00000087639	NA
ENSMUSG00000115751	4930503F20Rik
ENSMUSG00000044519	Zfp488
ENSMUSG00000043681	Fam25c
ENSMUSG00000115274	NA
ENSMUSG00000041044	Lrit1
ENSMUSG00000043418	Lrit2
ENSMUSG00000114933	NA
ENSMUSG00000021790	Dydc1
ENSMUSG00000114927	NA
ENSMUSG00000092142	Gm6482
ENSMUSG00000090385	NA
ENSMUSG00000115050	NA
ENSMUSG00000089901	NA
ENSMUSG00000115724	NA
ENSMUSG00000115794	NA
ENSMUSG00000091048	NA
ENSMUSG00000115747	NA
ENSMUSG00000115521	NA
ENSMUSG00000037759	Ptger2
ENSMUSG00000090709	NA
ENSMUSG00000021830	Txndc16
ENSMUSG00000037712	Fermt2
ENSMUSG00000083169	NA
ENSMUSG00000102763	NA
ENSMUSG00000079261	Gm15217
ENSMUSG00000115665	4933425B07Rik
ENSMUSG00000115003	NA
ENSMUSG00000062014	Gmfb
ENSMUSG00000115100	NA
ENSMUSG00000115617	NA
ENSMUSG00000037536	Fbxo34
ENSMUSG00000115719	4930538L07Rik
ENSMUSG00000115636	NA
ENSMUSG00002075402	NA
ENSMUSG00000061244	Exoc5
ENSMUSG00000115737	Rpl19-ps3
ENSMUSG00000115212	Gm8417
ENSMUSG00000068437	Olfr725
ENSMUSG00000109835	Olfr730
ENSMUSG00000094692	Olfr738
ENSMUSG00000094285	Olfr743
ENSMUSG00000115323	Gm18762
ENSMUSG00000035953	Pip4p1
ENSMUSG00000059648	Rnase11
ENSMUSG00000068407	Rnase12
ENSMUSG00000021876	Rnase4
ENSMUSG00000021880	Rnase6
ENSMUSG00000059606	Rnase2b
ENSMUSG00000047894	Ang2
ENSMUSG00000094991	NA
ENSMUSG00000079244	Gm5622
ENSMUSG00000004558	Ndrg2
ENSMUSG00000049295	Zfp219
ENSMUSG00000060373	Hnrnpc
ENSMUSG00000022160	Mettl3
ENSMUSG00000049532	Sall2
ENSMUSG00000063106	Olfr1510
ENSMUSG00000076758	Trav1
ENSMUSG00000059887	Olfr1507
ENSMUSG00000076762	Trav6-1
ENSMUSG00000076795	Trav8d-2
ENSMUSG00000094619	Trav14d-3-dv8
ENSMUSG00000076823	Trav13n-4
ENSMUSG00000076831	Trav8-1
ENSMUSG00000093966	Trav4-3
ENSMUSG00000095958	Trav12-3
ENSMUSG00000105090	NA
ENSMUSG00000087666	Trav13-5
ENSMUSG00000076863	Trav21-dv12
ENSMUSG00000096749	Trdd1
ENSMUSG00000106112	NA
ENSMUSG00000091005	Traj55
ENSMUSG00000076878	Traj53
ENSMUSG00000076883	Traj48
ENSMUSG00000076884	Traj46
ENSMUSG00000076887	Traj43
ENSMUSG00000076889	Traj41
ENSMUSG00000076894	Traj35
ENSMUSG00000076895	Traj34
ENSMUSG00000076896	Traj33
ENSMUSG00000076905	Traj24
ENSMUSG00000076906	Traj23
ENSMUSG00000076912	Traj17
ENSMUSG00000076916	Traj13
ENSMUSG00000076919	Traj9
ENSMUSG00000076924	Traj4
ENSMUSG00000076928	NA
ENSMUSG00000010406	Mrpl52
ENSMUSG00000000957	Mmp14
ENSMUSG00000022179	4931414P19Rik
ENSMUSG00000076128	Mir686
ENSMUSG00000022193	Psmb5
ENSMUSG00000022185	Acin1
ENSMUSG00000052435	Cebpe
ENSMUSG00000022180	Slc7a8
ENSMUSG00000112858	Rnf212b
ENSMUSG00000057156	Homez
ENSMUSG00000089682	Bcl2l2
ENSMUSG00000053093	Myh7
ENSMUSG00000022204	Ngdn
ENSMUSG00000022211	Carmil3
ENSMUSG00000022215	Fitm1
ENSMUSG00000022216	Psme1
ENSMUSG00000010376	Nedd8
ENSMUSG00000007589	Tinf2
ENSMUSG00000002332	Dhrs1
ENSMUSG00000019297	Nop9
ENSMUSG00000022219	Cideb
ENSMUSG00000075592	Nynrin
ENSMUSG00000054509	Parp4
ENSMUSG00000079184	Mphosph8
ENSMUSG00000114420	Gm48906
ENSMUSG00000077685	Gm22498
ENSMUSG00000089840	NA
ENSMUSG00000050222	Il17d
ENSMUSG00000097933	1700039M10Rik
ENSMUSG00000035469	Rcbtb1
ENSMUSG00000044461	Shisa2
ENSMUSG00000048279	Sacs
ENSMUSG00000115618	NA
ENSMUSG00000114706	NA
ENSMUSG00002076415	NA
ENSMUSG00000075573	Defb47
ENSMUSG00000021939	Ctsb
ENSMUSG00000063060	Sox7
ENSMUSG00000034532	Fbxo16
ENSMUSG00000045731	Pnoc
ENSMUSG00000022033	Pbk
ENSMUSG00000022040	Ephx2
ENSMUSG00000077647	Gm24981
ENSMUSG00000114514	NA
ENSMUSG00000034327	Kctd9
ENSMUSG00000022075	Rhobtb2
ENSMUSG00000022085	Pebp4
ENSMUSG00000114446	NA
ENSMUSG00000033730	Egr3
ENSMUSG00000022090	Pdlim2
ENSMUSG00000022091	Sorbs3
ENSMUSG00002076268	NA
ENSMUSG00000065528	Mir320
ENSMUSG00000022095	Fhip2b
ENSMUSG00000022099	Dmtn
ENSMUSG00000022101	Fgf17
ENSMUSG00000022100	Xpo7
ENSMUSG00000047911	Npm2
ENSMUSG00000022103	Gfra2
ENSMUSG00000115286	4930429C20Rik
ENSMUSG00000115304	4930434J06Rik
ENSMUSG00000033487	Fndc3a
ENSMUSG00000115494	NA
ENSMUSG00000022110	Sucla2
ENSMUSG00000115559	NA
ENSMUSG00000115411	Gm6986
ENSMUSG00000115449	NA
ENSMUSG00000021996	Esd
ENSMUSG00000034893	Cog3
ENSMUSG00000060126	Tpt1
ENSMUSG00000052584	Serp2
ENSMUSG00000101009	1700108F19Rik
ENSMUSG00000115596	NA
ENSMUSG00000034795	Ccdc122
ENSMUSG00000022012	Enox1
ENSMUSG00002076701	NA
ENSMUSG00000075502	Kbtbd6
ENSMUSG00000115051	NA
ENSMUSG00000115780	NA
ENSMUSG00000115770	NA
ENSMUSG00000115014	NA
ENSMUSG00000022021	Diaph3
ENSMUSG00000115202	Gm9275
ENSMUSG00000115662	Gm7232
ENSMUSG00000115471	NA
ENSMUSG00000089384	Gm24680
ENSMUSG00000115679	NA
ENSMUSG00000086133	NA
ENSMUSG00000089425	Gm26006
ENSMUSG00000119462	Gm26139
ENSMUSG00000060377	Rpl36a-ps1
ENSMUSG00000115746	NA
ENSMUSG00000065238	Gm22970
ENSMUSG00000114980	4933432I03Rik
ENSMUSG00000022126	Acod1
ENSMUSG00000033004	Mycbp2
ENSMUSG00000115762	NA
ENSMUSG00000022122	Ednrb
ENSMUSG00000115727	4930432J09Rik
ENSMUSG00000022119	Rbm26
ENSMUSG00000115763	NA
ENSMUSG00002076494	NA
ENSMUSG00000045871	Slitrk6
ENSMUSG00002076961	NA
ENSMUSG00000022130	Tgds
ENSMUSG00000022131	Gpr180
ENSMUSG00000090534	Gm4675
ENSMUSG00000088095	Gm23669
ENSMUSG00000115258	NA
ENSMUSG00000042156	Dzip1
ENSMUSG00000022136	Dnajc3
ENSMUSG00000053465	Hs6st3
ENSMUSG00000022139	Mbnl2
ENSMUSG00000115835	NA
ENSMUSG00000030662	Ipo5
ENSMUSG00000041765	Ubac2
ENSMUSG00000064052	Gm5089
ENSMUSG00000041594	Tmtc4
ENSMUSG00000025551	Fgf14
ENSMUSG00000115490	NA
ENSMUSG00000115013	NA
ENSMUSG00000091119	Ccdc152
ENSMUSG00000022186	Oxct1
ENSMUSG00000115032	NA
ENSMUSG00000115748	NA
ENSMUSG00000089771	Gm16311
ENSMUSG00000104334	NA
ENSMUSG00000048424	Ranbp3l
ENSMUSG00000022253	Nadk2
ENSMUSG00000089678	Agxt2
ENSMUSG00000060735	Rxfp3
ENSMUSG00000099349	1700047G03Rik
ENSMUSG00000115703	NA
ENSMUSG00000022321	Cdh10
ENSMUSG00000115352	NA
ENSMUSG00000040452	Cdh12
ENSMUSG00000115129	NA
ENSMUSG00000115004	NA
ENSMUSG00000097452	NA
ENSMUSG00000051237	NA
ENSMUSG00000115204	NA
ENSMUSG00000056069	Otulinl
ENSMUSG00000022263	Trio
ENSMUSG00000115459	NA
ENSMUSG00000022240	Ctnnd2
ENSMUSG00000039168	Dap
ENSMUSG00000115418	NA
ENSMUSG00000022236	Ropn1l
ENSMUSG00000039100	Marchf6
ENSMUSG00000115589	NA
ENSMUSG00000039007	Cpq
ENSMUSG00000038984	Tspyl5
ENSMUSG00002076372	NA
ENSMUSG00000022323	Rida
ENSMUSG00000022325	Pop1
ENSMUSG00000115829	NA
ENSMUSG00000037627	Rgs22
ENSMUSG00000115395	NA
ENSMUSG00000022283	Pabpc1
ENSMUSG00000022285	Ywhaz
ENSMUSG00000037487	Ubr5
ENSMUSG00000115680	NA
ENSMUSG00000037465	Klf10
ENSMUSG00000115009	NA
ENSMUSG00000037458	Azin1
ENSMUSG00000115070	NA
ENSMUSG00000022297	Fzd6
ENSMUSG00000022307	Oxr1
ENSMUSG00000116215	NA
ENSMUSG00000051920	Rspo2
ENSMUSG00000054409	Tmem74
ENSMUSG00000115694	Gm19235
ENSMUSG00000077181	Gm25093
ENSMUSG00000118565	NA
ENSMUSG00000115462	NA
ENSMUSG00000114976	NA
ENSMUSG00000115513	Gm2361
ENSMUSG00000022314	Rad21
ENSMUSG00000057262	NA
ENSMUSG00000087805	Gm27926
ENSMUSG00000097286	NA
ENSMUSG00000022365	Derl1
ENSMUSG00000022358	Fbxo32
ENSMUSG00000037075	Rnf139
ENSMUSG00000022353	Mtss1
ENSMUSG00000115118	NA
ENSMUSG00000059586	Nsmce2
ENSMUSG00000093849	NA
ENSMUSG00000072568	Lratd2
ENSMUSG00000116498	NA
ENSMUSG00000079025	Gsdmc
ENSMUSG00000100127	Gsdmcl-ps
ENSMUSG00000115752	NA
ENSMUSG00000036944	Tmem71
ENSMUSG00000116289	NA
ENSMUSG00000022335	Zfat
ENSMUSG00000104324	NA
ENSMUSG00000093387	NA
ENSMUSG00000116168	NA
ENSMUSG00000118695	Gm24390
ENSMUSG00000068391	Chrac1
ENSMUSG00000115885	Gm19811
ENSMUSG00000036661	Dennd3
ENSMUSG00000079020	Slc45a4
ENSMUSG00000045281	Gpr20
ENSMUSG00000034730	Adgrb1
ENSMUSG00000022596	Slurp1
ENSMUSG00000034634	Ly6d
ENSMUSG00000068349	Gml
ENSMUSG00000022589	Cyp11b2
ENSMUSG00000063522	Ly6m
ENSMUSG00000100880	NA
ENSMUSG00000116380	NA
ENSMUSG00000102051	Ly6a2
ENSMUSG00000022583	Ly6f
ENSMUSG00000022579	Gpihbp1
ENSMUSG00000098678	Mroh6
ENSMUSG00000022574	Naprt
[truncated: 3,294 more rows]

## Sheet: C_SLIT_KEGG
ID	Description	GeneRatio	BgRatio	p-value	p-adjust	qvalue	geneID	Count
mmu05321	Inflammatory bowel disease	13/486	62/8996	2.06437172538168e-05	0.00646148350044467	0.00547601762943352	Il18r1/Ifng/Il12b/Stat3/Ifngr2/H2-DMa/H2-Eb2/Tnf/Gata3/Il1a/Il1b/Il2/Maf	13
mmu04380	Osteoclast differentiation	18/486	128/8996	0.000167747377576994	0.0226661071038388	0.0192092113340084	Fcgr2b/Fcgr4/Ifng/Socs3/Fos/Ppp3cb/Irf9/Ifngr2/Tnf/Blnk/Traf2/Il1a/Il1b/Csf1/Tgfbr1/Pik3cd/Pparg/Junb	18
mmu05412	Arrhythmogenic right ventricular cardiomyopathy	13/486	77/8996	0.000217247032944142	0.0226661071038388	0.0192092113340084	Cacna1s/Itga7/Tcf7/Jup/Cacng5/Ryr2/Itga2/Itga1/Sgcg/Cacng2/Tcf7l2/Lmna/Emd	13
mmu04659	Th17 cell differentiation	15/486	105/8996	0.000485975847726759	0.0380276100846189	0.032227872007143	Zap70/Ifng/Stat3/Fos/Ppp3cb/Il1rap/Ifngr2/H2-DMa/H2-Eb2/Gata3/Rxra/Il1b/Il2/Tgfbr1/Cd3d	15
mmu04658	Th1 and Th2 cell differentiation	13/486	88/8996	0.000825194531616473	0.0445455052046417	0.0377516977015965	Zap70/Ifng/Il12b/Fos/Ppp3cb/Ifngr2/H2-DMa/H2-Eb2/Gata3/Notch1/Il2/Maf/Cd3d	13
mmu00230	Purine metabolism	17/486	134/8996	0.000853907448012302	0.0445455052046417	0.0377516977015965	Atic/Nme7/Cant1/Ak7/Lacc1/Pde9a/Enpp4/Ak3/Pde6c/Entpd6/Gucy1b1/Prune1/Pgm1/Pgm2/Aprt/Entpd3/Hprt	17
mmu04640	Hematopoietic cell lineage	13/486	94/8996	0.00154132570846823	0.0689192781072224	0.0584081321103751	Cd55/Cd34/Kitl/Itga2/Itga1/H2-DMa/H2-Eb2/Tnf/Ms4a1/Il1a/Il1b/Csf1/Cd3d	13
mmu05323	Rheumatoid arthritis	12/486	87/8996	0.00236292492356169	0.084208594789311	0.0713656158967761	Ifng/Fos/H2-DMa/H2-Eb2/Tnf/Atp6v1g2/Atp6v1e2/Tcirg1/Il1a/Il1b/Csf1/Atp6v1b2	12
mmu04010	MAPK signaling pathway	28/486	294/8996	0.00242133339649776	0.084208594789311	0.0713656158967761	Cacna1s/Fgf22/Kitl/Ptprr/Nf1/Cacng5/Fos/Ppp3cb/Stk3/Cacng2/Rac2/Il1rap/Map3k4/Tnf/Fgf1/Rps6ka4/Traf2/Mapk8ip1/Rasgrp1/Il1a/Il1b/Mecom/Csf1/Tgfbr1/Rps6ka1/Ppp5c/Fgf4/Mapkapk3	28
mmu05410	Hypertrophic cardiomyopathy	12/486	91/8996	0.00345838968979939	0.103140898155973	0.087410480360872	Cacna1s/Itga7/Cacng5/Ryr2/Itga2/Itga1/Sgcg/Cacng2/Tnf/Lmna/Tpm2/Emd	12
mmu04921	Oxytocin signaling pathway	17/486	153/8996	0.00362475999909172	0.103140898155973	0.087410480360872	Ppp1r12b/Cacna1s/Pik3r6/Cacng5/Fos/Ryr2/Ppp3cb/Nfatc4/Cacng2/Rcan1/Itpr3/Calm2/Plcb2/Myl9/Gucy1b1/Ppp1cc/Itpr2	17
mmu05140	Leishmaniasis	10/486	70/8996	0.00412219959638875	0.10752070613914	0.0911223068675407	Fcgr4/Ifng/Il12b/Fos/Ifngr2/H2-DMa/H2-Eb2/Tnf/Il1a/Il1b	10
mmu05414	Dilated cardiomyopathy	12/486	94/8996	0.00452327154631801	0.108906461076734	0.0922967149532097	Cacna1s/Itga7/Cacng5/Ryr2/Itga2/Itga1/Sgcg/Cacng2/Tnf/Lmna/Tpm2/Emd	12
mmu05135	Yersinia infection	15/486	134/8996	0.00568892170030934	0.127188035156916	0.107790095374282	Zap70/Pip5k1c/Fos/Elmo1/Fyb/Rac2/Tnf/Traf2/Wipf1/Il1b/Elmo2/Il2/Rps6ka1/Pik3cd/Pxn	15
mmu00410	beta-Alanine metabolism	6/486	32/8996	0.00657179581892	0.137131472754797	0.116217020797743	Aldh9a1/Upb1/Acox1/Acads/Aldh2/Mlycd	6
mmu04924	Renin secretion	10/486	76/8996	0.00743774447122627	0.145500876218364	0.123309974128225	Ren1/Cacna1s/Ppp3cb/Ptger4/Itpr3/Calm2/Plcb2/Edn3/Gucy1b1/Itpr2	10
mmu05010	Alzheimer disease	32/486	383/8996	0.00904043747360533	0.162332597874816	0.137574624733323	Rb1cc1/Cacna1s/Psmb6/Ern1/Axin2/Ndufs4/Ppp3cb/Atg14/Fzd3/Slc39a14/Cox6c/Tuba1a/Slc11a2/Dvl3/Itpr3/Tnf/Calm2/Tubb4b/Traf2/Slc39a13/Plcb2/Il1a/Il1b/Csf1/Pik3cd/Fzd1/Cox6a1/Bid/Itpr2/Aph1c/Pik3r4/Ndufa1	32
mmu05142	Chagas disease	12/486	103/8996	0.0093568404564592	0.162332597874816	0.137574624733323	Ifng/Il12b/Fos/Ifngr2/Tnf/Gnal/Plcb2/Il1b/Il2/Tgfbr1/Pik3cd/Cd3d	12
mmu05132	Salmonella infection	23/486	253/8996	0.00985405546204955	0.162332597874816	0.137574624733323	Arl8a/Gcc2/Hsp90b1/Tcf7/Arf1/Rilp/Actr10/Fos/Elmo1/BC048507/Tuba1a/Snx9/Tnf/Tcf7l2/Tubb4b/Traf2/Il1b/Myl9/Elmo2/Pik3cd/Rhoh/Casp4/Dync2h1	23
mmu04940	Type I diabetes mellitus	9/486	70/8996	0.0125559763019182	0.192213727679554	0.162898467715647	Ifng/Il12b/H2-DMa/H2-Eb2/Tnf/Il1a/Il1b/Il2/Ica1	9
mmu05224	Breast cancer	15/486	147/8996	0.012979590549572	0.192213727679554	0.162898467715647	Esr1/Fgf22/Tcf7/Axin2/Fos/Fzd3/Dvl3/Fgf1/Tcf7l2/Notch1/Ddb2/Heyl/Pik3cd/Fzd1/Fgf4	15
mmu04142	Lysosome	14/486	135/8996	0.0140994101507139	0.192213727679554	0.162898467715647	Slc11a1/Ap1s3/Cd63/Galc/Ap1g2/Ctsg/Laptm4b/Arsa/Slc11a2/Litaf/Tcirg1/Ctsz/Napsa/Hgsnat	14
mmu04070	Phosphatidylinositol signaling system	11/486	96/8996	0.0141243314269321	0.192213727679554	0.162898467715647	Ipmk/Pip5k1c/Synj2/Itpr3/Calm2/Impa2/Plcb2/Impa1/Pik3cd/Pi4k2b/Itpr2	11
mmu05205	Proteoglycans in cancer	19/486	205/8996	0.0149279099241422	0.194684825260688	0.164992688635256	Ppp1r12b/Esr1/Cd63/Il12b/Stat3/Itga2/Fzd3/Nudt16l1/Tiam1/Itpr3/Tnf/Ank2/Slc9a1/Pik3cd/Fzd1/Pxn/Ppp1cc/Itpr2/Mmp2	19
mmu04611	Platelet activation	13/486	124/8996	0.0162262072028365	0.197488893876861	0.167369097887906	Pik3r6/P2rx1/F2r/Itga2/Itpr3/Prkg1/Rasgrp1/Plcb2/Gucy1b1/Pik3cd/Ppp1cc/Tbxas1/Itpr2	13
mmu05152	Tuberculosis	17/486	180/8996	0.0174398610472927	0.197488893876861	0.167369097887906	Fcgr2b/Fcgr4/Ifng/Il12b/Ppp3cb/Ciita/Ifngr2/H2-DMa/H2-Eb2/Tnf/Calm2/Tcirg1/Il1a/Il1b/Rfxap/Bid/Lsp1	17
mmu04625	C-type lectin receptor signaling pathway	12/486	112/8996	0.0174941079839243	0.197488893876861	0.167369097887906	Il12b/Ppp3cb/Irf9/Nfatc4/Itpr3/Tnf/Calm2/Il1b/Il2/Pik3cd/Itpr2/Lsp1	12
mmu04917	Prolactin signaling pathway	9/486	74/8996	0.0176667381103901	0.197488893876861	0.167369097887906	Esr1/Socs7/Stat3/Socs3/Fos/Prlr/Lhcgr/Pik3cd/Ccnd2	9

## Sheet: C_SLIT_GO_BP
ID	Description	GeneRatio	BgRatio	p-value	p-adjust	qvalue	geneID	Count
GO:0002460	adaptive immune response based on somatic recombination of immune receptors built from immunoglobulin superfamily domains	47/1129	416/22893	1.12376403752329e-07	0.000722805028934982	0.000626468878181407	Il18r1/Slc11a1/Cd55/Mr1/Tnfsf18/Fcgr2b/Stx11/Traf3ip2/Ifng/Il12b/Stat3/6030468B19Rik/Ighm/Ighv2-7/Ighv7-2/Ighv9-3/Ighv7-3/Ighv14-4/Ighv1-42/Ighv1-43/Ighv1-56/Ighv1-76/Ighv1-78/Ighv1-82/Ppp3cb/Csf2rb2/Emp2/Dlg1/Ccr6/H2-DMa/H2-Eb2/Tnf/Tcirg1/Il33/Gata3/Traf2/Notch1/Il1b/Shld1/Il2/Sema4a/Slc15a4/C3ar1/C1s2/Pvr/Spn/Hprt	47
GO:0044782	cilium organization	43/1129	389/22893	7.01065032471147e-07	0.00225462514442721	0.00195412653261431	Dnah7b/Dnah7c/Nme7/Armc2/Pcdh15/Tpgs1/Rab3ip/Tbc1d30/Limk2/Tmem107/Cntrob/Dnah2/Rilp/Dnah17/Ccdc57/Kcnf1/Ttc8/Ak7/Tbc1d7/BC048507/Rpgrip1/Spag1/Ttll1/Snap29/Cfap91/Cfap44/Arl13b/Rsph1/Rfx2/Rttn/Ablim1/Ttc30b/Ttc30a1/Stil/Tekt2/Pkd2/Tctn1/Clcn4/Kcnq1/Disc1/Dync2h1/Ttc36/Ptpn23	43
GO:0002449	lymphocyte mediated immunity	44/1129	413/22893	1.42340898877494e-06	0.00305178887193348	0.00264504351036916	Il18r1/Slc11a1/Cd55/Mr1/Fcgr2b/9230019H11Rik/Stx11/Traf3ip2/Ifng/Il12b/Pik3r6/6030468B19Rik/Ighm/Ighv2-7/Ighv7-2/Ighv9-3/Ighv7-3/Ighv14-4/Ighv1-42/Ighv1-43/Ighv1-56/Ighv1-76/Ighv1-78/Ighv1-82/Ppp3cb/Csf2rb2/Emp2/Dlg1/Ccr6/H2-DMa/H2-Eb2/Tnf/Tcirg1/Gata3/Traf2/Rasgrp1/Il1b/Shld1/Il2/Slc15a4/C1s2/Pvr/Spn/Hprt	44
GO:0010718	positive regulation of epithelial to mesenchymal transition	12/1129	48/22893	2.61318631811992e-06	0.00420200359953683	0.00364195651072713	Axin2/Isl1/Bmp4/Rgcc/Tcf7l2/Notch1/Crb2/Mdk/Il1b/Snai1/Sdcbp/Tgfbr1	12
GO:0090257	regulation of muscle system process	31/1129	256/22893	3.83537857370722e-06	0.00493383099721697	0.00427624524765336	Hdac4/Tnni1/P2rx1/Jup/Ryr2/F2r/Ndufs4/Itga2/Adra1a/Stc1/Ptger4/Dlg1/Pde9a/Aif1/Trip10/Calm2/Prkg1/Notch1/Trpc3/Lmna/Ank2/Npnt/Nr4a3/Slc9a1/Selenon/Cald1/Pparg/Tnni2/Kcnq1/Nol3/Pin1	31
GO:0099024	plasma membrane invagination	21/1129	140/22893	5.18433341890316e-06	0.00500494504623773	0.00433788114769492	Fcgr2b/Arf1/Ighm/Ighv2-7/Ighv7-2/Ighv9-3/Ighv7-3/Ighv14-4/Ighv1-42/Ighv1-43/Ighv1-56/Ighv1-76/Ighv1-78/Ighv1-82/Elmo1/Itga2/Rac2/Snx9/Aif1/Rhoh/Pparg	21
GO:0030217	T cell differentiation	34/1129	300/22893	5.82085841985095e-06	0.00500494504623773	0.00433788114769492	Zap70/Il18r1/Mr1/Tnfsf18/Traf3ip2/Ifng/Ikzf1/Il12b/Tcf7/Pik3r6/Kat2a/Stat3/Zfp36l1/Prr7/Ppp3cb/Duxbl1/Bmp4/Ptger4/Ccr6/H2-DMa/Tcirg1/Gata3/Mdk/Rasgrp1/Il1a/Il1b/Il2/Sema4a/Ptpn22/Rhoh/Txk/Dtx1/Spn/Cd3d	34
GO:0060271	cilium assembly	38/1129	356/22893	6.9833212902016e-06	0.00500494504623773	0.00433788114769492	Dnah7b/Dnah7c/Armc2/Pcdh15/Tpgs1/Rab3ip/Tbc1d30/Limk2/Tmem107/Cntrob/Dnah2/Rilp/Dnah17/Ccdc57/Kcnf1/Ttc8/Ak7/Tbc1d7/BC048507/Rpgrip1/Spag1/Ttll1/Snap29/Cfap91/Cfap44/Arl13b/Rsph1/Rfx2/Ablim1/Stil/Tekt2/Tctn1/Clcn4/Kcnq1/Disc1/Dync2h1/Ttc36/Ptpn23	38
GO:0014074	response to purine-containing compound	18/1129	110/22893	7.00318803111623e-06	0.00500494504623773	0.00433788114769492	Cnga3/Ren1/Hsp90b1/Per1/P2rx1/Slc6a4/Zfp36l1/Ryr2/Ndufs4/Kcne1/Itpr3/Gnal/Il1b/Trpc3/Selenon/Pkd2/Itpr2/Kcnq1	18
GO:0016064	immunoglobulin mediated immune response	27/1129	221/22893	1.34616706055378e-05	0.00706811761421647	0.0061260720877341	Cd55/Fcgr2b/Traf3ip2/Ifng/6030468B19Rik/Ighm/Ighv2-7/Ighv7-2/Ighv9-3/Ighv7-3/Ighv14-4/Ighv1-42/Ighv1-43/Ighv1-56/Ighv1-76/Ighv1-78/Ighv1-82/Csf2rb2/Ccr6/H2-DMa/H2-Eb2/Tnf/Tcirg1/Shld1/Il2/Slc15a4/C1s2	27
GO:0050853	B cell receptor signaling pathway	18/1129	116/22893	1.49327501440796e-05	0.00706811761421647	0.0061260720877341	Gps2/Ighm/Ighv2-7/Ighv7-2/Ighv9-3/Ighv7-3/Ighv14-4/Ighv1-42/Ighv1-43/Ighv1-56/Ighv1-76/Ighv1-78/Ighv1-82/Blk/Nfam1/Ms4a1/Blnk/Lat2	18
GO:0003012	muscle system process	42/1129	429/22893	1.97822453576789e-05	0.00748467071415238	0.00648710658911871	Hdac4/Tnni1/Cacna1s/P2rx1/Stac2/Jup/Asb2/Ryr2/Smad5/F2r/Ndufs4/Itga2/Adra1a/Stc1/Htr2a/Ptger4/Dlg1/Kcne1/Pde9a/Aif1/Trip10/Calm2/Prkg1/Htr7/Notch1/Edn3/Trpc3/Lmna/Ank2/Npnt/Tpm2/Nr4a3/Slc9a1/Selenon/Cald1/Pparg/Aldoa/Tnni2/Kcnq1/Nol3/Pin1/Tafazzin	42
GO:0006911	phagocytosis, engulfment	19/1129	131/22893	2.33895756388254e-05	0.00835787502827362	0.00724392939083155	Fcgr2b/Ighm/Ighv2-7/Ighv7-2/Ighv9-3/Ighv7-3/Ighv14-4/Ighv1-42/Ighv1-43/Ighv1-56/Ighv1-76/Ighv1-78/Ighv1-82/Elmo1/Itga2/Rac2/Aif1/Rhoh/Pparg	19
GO:0060562	epithelial tube morphogenesis	39/1129	395/22893	3.20502682257168e-05	0.0108498592225164	0.00940377953038207	Cxcr2/Esr1/Stox1/Ipmk/Specc1l/Lgr5/Timeless/Cobl/Kat2a/Asb2/Ryr2/Bmp4/Nfatc4/Fzd3/Adamts12/Stk3/Acvrl1/Rarg/Dvl3/Dlg1/Arl13b/Tnf/Fgf1/Gata3/Notch1/Mdk/Ctsz/Sfrp2/Csf1/Npnt/Stil/Pik3cd/Fzd1/Sema3e/Pkd2/Pxn/Tctn1/Kdm2b/Tulp3	39
GO:0046683	response to organophosphorus	15/1129	91/22893	3.65949126354292e-05	0.0117182134721151	0.0101563986888455	Cnga3/Ren1/Hsp90b1/Per1/P2rx1/Slc6a4/Zfp36l1/Ndufs4/Kcne1/Itpr3/Il1b/Trpc3/Pkd2/Itpr2/Kcnq1	15
GO:0042113	B cell activation	37/1129	373/22893	4.58290593310184e-05	0.013056118811179	0.0113159867151093	Fcgr2b/Traf3ip2/Ifng/Polm/Ikzf1/Peli1/Gps2/6030468B19Rik/Zfp36l1/Ighm/Ighv2-7/Ighv7-2/Ighv9-3/Ighv7-3/Ighv14-4/Ighv1-42/Ighv1-43/Ighv1-56/Ighv1-76/Ighv1-78/Ighv1-82/Blk/Nfam1/Ccr6/Tcirg1/Ms4a1/Blnk/Rasgrp1/Shld1/Il2/Pik3cd/Slc15a4/Lat2/Itfg2/Irf8/Hmgb3/Igbp1	37
GO:0006956	complement activation	18/1129	126/22893	4.66869920175865e-05	0.013056118811179	0.0113159867151093	Cd55/Cfd/Ighm/Ighv2-7/Ighv7-2/Ighv9-3/Ighv7-3/Ighv14-4/Ighv1-42/Ighv1-43/Ighv1-56/Ighv1-76/Ighv1-78/Ighv1-82/Rgcc/Il1b/A2m/C1s2	18
GO:0002262	myeloid cell homeostasis	24/1129	200/22893	5.32031278222984e-05	0.014258438256376	0.0123580598660918	Cxcr2/Fcgr2b/Traf3ip2/Kitl/Ifng/Ikzf1/Stat3/Zfp36l1/Smad5/Fancc/Rps24/Bmp4/Rbfox2/Slc11a2/Rhag/Epas1/Fech/Gata3/Mecom/Pik3cd/Slc15a4/Klf13/Kcnq1/Jam3	24
GO:0001667	ameboidal-type cell migration	42/1129	450/22893	6.0001226949244e-05	0.0142936256199088	0.0123885574239063	Akap12/Arid5b/Kitl/Ptprr/Ifng/Cd63/Cenpv/Pafah1b1/Nf1/Jup/Grn/Itga2/Isl1/Sema3g/Bmp4/Stc1/Rgcc/Acvrl1/Emp2/Ccr6/Tnf/Fgf1/Mcc/Kank1/Pdlim1/Gata3/Notch1/Crb2/Edn3/Schip1/Sema4a/Tgfbr1/Pik3cd/Sema3e/Pxn/Pparg/Fut1/Sema4b/Cib1/Fgf4/Ptpn23/Efnb1	42
GO:1901342	regulation of vasculature development	32/1129	311/22893	7.3348916872628e-05	0.0168492940473123	0.0146036039006556	Adgrb3/Cxcr2/Cd34/Pik3r6/Nf1/Jup/Stat3/Grn/Fbln5/Erap1/Isl1/Lgals3/Rgcc/Ptger4/Acvrl1/Emp2/Tnf/Fgf1/Mdk/Il1a/Il1b/Sfrp2/Sema4a/Reck/Pik3cd/Sema3e/Pxn/Tspan12/Pparg/C3ar1/Psg22/Fut1	32
GO:0048880	sensory system development	40/1129	428/22893	8.65164605271121e-05	0.0191887542796685	0.0166312586189323	Stau2/Cnga3/Cryba2/Igfn1/Cacna1s/Rd3/Cfd/Limk2/Ikzf1/Spred2/Nf1/Stat3/Grn/Ttc8/Isl1/Bmp4/Rpgrip1/Acvrl1/Rarg/Dlg1/Dscam/Tcirg1/Cabp4/Rbp4/Pde6c/Gata3/Rxra/Pbx3/Crb2/Tgfbr1/Smarcd3/Prom1/Crybb1/Kdm2b/Ache/Tspan12/Tulp3/Maf/Cdon/Nhs	40
GO:0043010	camera-type eye development	36/1129	374/22893	0.000106578699558638	0.0216289330338444	0.018746207997388	Cnga3/Cryba2/Igfn1/Cacna1s/Rd3/Cfd/Limk2/Ikzf1/Spred2/Nf1/Grn/Ttc8/Bmp4/Rpgrip1/Acvrl1/Rarg/Dlg1/Dscam/Tcirg1/Cabp4/Rbp4/Pde6c/Gata3/Rxra/Crb2/Tgfbr1/Smarcd3/Prom1/Crybb1/Kdm2b/Ache/Tspan12/Tulp3/Maf/Cdon/Nhs	36
GO:0033619	membrane protein proteolysis	11/1129	58/22893	0.000107606632009176	0.0216289330338444	0.018746207997388	Rhbdd1/Ifng/Adam19/Erap1/Snx9/Tnf/Sppl2a/Il1b/Timp4/Napsa/Aph1c	11
GO:0050708	regulation of protein secretion	31/1129	305/22893	0.000118235689879743	0.02304521082747	0.0199737229219496	Per2/Ifng/Il12b/Arf1/Myo18a/Gip/BC048507/F2r/Hmgcr/Isl1/Ppp3cb/Blk/Ptger4/C1qtnf3/Sybu/Pim3/Rab11fip3/Tnf/Tcirg1/Rbp4/Tcf7l2/Madd/Il1a/Il1b/Ncoa6/Myt1/Sirt4/Ica1/Pparg/Kcnq1/Ptpn23	31
GO:0021915	neural tube development	23/1129	198/22893	0.000124129741190885	0.0233353025049536	0.020225150901125	Ipmk/Specc1l/Cobl/Tcf7/Tmem107/Nf1/Kat2a/Dact1/Zfp36l1/Bmp4/Fzd3/Stk3/Rarg/Dvl3/Arl13b/Tcf7l2/Notch1/Sfrp2/Stil/Fzd1/Tctn1/Kdm2b/Tulp3	23
GO:0032873	negative regulation of stress-activated MAPK cascade	10/1129	50/22893	0.000138402704580717	0.0234264788385045	0.0203041751650825	Per1/Gps2/Pafah1b1/Dact1/Dlg1/Mapk8ip1/Mecom/Sfrp2/Ptpn22/Igbp1	10
GO:0070303	negative regulation of stress-activated protein kinase signaling cascade	10/1129	50/22893	0.000138402704580717	0.0234264788385045	0.0203041751650825	Per1/Gps2/Pafah1b1/Dact1/Dlg1/Mapk8ip1/Mecom/Sfrp2/Ptpn22/Igbp1	10
GO:1902622	regulation of neutrophil migration	10/1129	51/22893	0.000164629483260984	0.0244774657215315	0.0212150855036055	Cxcr2/Ptger4/Rac2/Tnfaip6/Mdk/Il1a/Il1b/Rhoh/C3ar1/Jam3	10
GO:0071375	cellular response to peptide hormone stimulus	28/1129	269/22893	0.000166059526284828	0.0244774657215315	0.0212150855036055	Slc30a10/Grb10/Pdk2/Socs7/Stat3/Socs3/Gcgr/Zfp36l1/Slc39a14/Tbc1d4/Tns2/Ccnd3/Lhcgr/Kank1/Sorbs1/Gpam/Vwa2/Echdc3/Nr4a2/Il1b/Soga1/Nr4a3/Slc9a1/Pxn/Pparg/Leprotl1/Gdf15/Syap1	28
GO:0007163	establishment or maintenance of cell polarity	25/1129	229/22893	0.000174150885427225	0.0244774657215315	0.0212150855036055	Dst/BC034090/Traf3ip2/Misp/Pafah1b1/Myo18a/Rnd2/Ttc8/Rac2/Coro7/Dlg1/Alpk2/Tcirg1/Mark2/Kank1/Pdlim1/Gata3/Crb2/Ckap5/Lmna/Cenpa/Rhoh/Lin7b/Jam3/Pdzd11	25
GO:0045860	positive regulation of protein kinase activity	34/1129	357/22893	0.000200102059651643	0.0256227361007651	0.0222077131431088	Slc11a1/Kif14/Stox1/Kitl/Ifng/Il12b/Pik3r6/Ern1/Axin2/Tcl1b1/Adra1a/Htr2a/Rgcc/Bora/Prlr/Emp2/Dvl3/Dlg1/Snx9/Map3k4/Tnf/Ccnd3/Fgf1/Traf2/Rasgrp1/Il1b/Edn3/Csf1/Stil/Pkd2/Pxn/Ccnd2/Cib1/Syap1	34
GO:0007015	actin filament organization	41/1129	461/22893	0.00020714898588927	0.0256227361007651	0.0222077131431088	Myo1b/Pcdh15/Specc1l/Hsp90b1/Cobl/Arf1/Gas7/Myo19/Ppp1r9b/Rnd2/Cyria/Ttc8/Elmo1/Carmil1/Efs/Rgcc/Ptger4/Rac2/Cdc42ep1/Coro7/Emp2/Dlg1/Snx9/Aif1/Kank1/Pdlim1/Sorbs1/Msrb2/Aif1l/Wipf1/Elmo2/Synpo2/Tpm2/Tgfbr1/Arhgef10l/Rhoh/Limch1/Pxn/Cald1/Arap1/Casp4	41
GO:0006909	phagocytosis	31/1129	318/22893	0.000249736699050953	0.0285802856664099	0.0247710776527407	Slc11a1/Fcgr2b/Pip5k1c/Ifng/Myo18a/Ighm/Ighv2-7/Ighv7-2/Ighv9-3/Ighv7-3/Ighv14-4/Ighv1-42/Ighv1-43/Ighv1-56/Ighv1-76/Ighv1-78/Ighv1-82/Elmo1/Itga2/Rac2/Aif1/Tnf/Cd302/Il1b/Elmo2/Rap1gap/Rhoh/Pparg/Klrh1/Psg22/Irf8	31
GO:0045444	fat cell differentiation	27/1129	262/22893	0.000253276785290013	0.0285802856664099	0.0247710776527407	Per2/Arid5b/Mmp11/Vstm2a/Gps2/Socs7/Dact1/Zfp36l1/Jdp2/Ttc8/Ero1a/Htr2a/Stk3/Zfp385a/Osbpl11/Zfp516/Scd1/Tcf7l2/Gata3/Nr4a2/Mettl8/Mecom/Sfrp2/Nr4a3/Medag/Pparg/Syap1	27
GO:0019722	calcium-mediated signaling	22/1129	195/22893	0.00026220424499889	0.0288362106385465	0.0249928926979809	Zap70/Cxcr2/Hdac4/Ppp1r9b/Pdk2/Ccr10/Ryr2/Ppp3cb/Nfatc4/Ncald/Rcan1/Ccr6/Tnf/Calm2/Lhcgr/Rit2/Myh7b/Ank2/Slc9a1/Lat2/Bhlha15/Cib1	22
GO:0051251	positive regulation of lymphocyte activation	35/1129	377/22893	0.000264511260521493	0.0288362106385465	0.0249928926979809	Zap70/Cd55/Ifng/Ikzf1/Peli1/Il12b/Pik3r6/Ighm/Ighv2-7/Ighv7-2/Ighv9-3/Ighv7-3/Ighv14-4/Ighv1-42/Ighv1-43/Ighv1-56/Ighv1-76/Ighv1-78/Ighv1-82/H2-DMa/H2-Eb2/Aif1/Gpam/Gata3/Mdk/Rasgrp1/Il1a/Il1b/Shld1/Il2/Ptpn22/Rhoh/Klrh1/Spn/Efnb1	35
GO:0035637	multicellular organismal signaling	19/1129	157/22893	0.000276178243229261	0.0291928410184157	0.0253019910371709	Nfasc/Ifng/P2rx1/Pafah1b1/Gjd3/Jup/Cacng5/Ryr2/Itga2/Isl1/Rbfox2/Cacng2/Kcne1/Kcnmb3/Kcnc4/Ank2/Slc9a1/Kcnq1/Jam3	19
GO:0006828	manganese ion transport	6/1129	20/22893	0.000302804651607445	0.0299636849098321	0.0259700961119519	Slc11a1/Slc30a10/Ryr2/Slc39a14/Slc11a2/Trpc3	6
GO:1903522	regulation of blood circulation	27/1129	266/22893	0.000322938019517876	0.0314717779021057	0.0272771890170123	Per2/Hdac4/Nos1ap/Ifng/P2rx1/Gjd3/Jup/Ryr2/Hrh2/F2r/Hmgcr/Isl1/Adra1a/Stc1/Htr2a/Rbfox2/Dlg1/Kcne1/Epas1/Calm2/Edn3/Il2/Ank2/Slc9a1/Tbxas1/Kcnq1/Mmp2	27
GO:0002791	regulation of peptide secretion	25/1129	239/22893	0.000336663040250606	0.0318443628660573	0.0276001154979444	Per2/Ifng/Gip/BC048507/Hmgcr/Isl1/Ppp3cb/Blk/Ptger4/Sybu/Pim3/Itsn1/Tnf/Gabbr1/Tcirg1/Rbp4/Tcf7l2/Madd/Il1b/Ncoa6/Myt1/Sirt4/Ica1/Pparg/Kcnq1	25
GO:0010632	regulation of epithelial cell migration	25/1129	239/22893	0.000336663040250606	0.0318443628660573	0.0276001154979444	Ptprr/Ifng/Cd63/Nf1/Jup/Grn/Itga2/Bmp4/Stc1/Rgcc/Acvrl1/Emp2/Ccr6/Tnf/Fgf1/Mcc/Gata3/Notch1/Sema4a/Pik3cd/Pparg/Fut1/Cib1/Fgf4/Ptpn23	25
GO:0040013	negative regulation of locomotion	32/1129	339/22893	0.000355520042615081	0.0326672130585743	0.0283132954239018	Il24/Ptprr/Cd63/Nf1/Jup/Stat3/Sema3g/Stc1/Lrch1/Rgcc/Ptger4/Acvrl1/Aif1/Tnf/Mcc/Kank1/Il33/Prkg1/Gata3/Notch1/Olfm1/Tnfaip6/Sfrp2/Sema4a/Cers2/Reck/Sema3e/Limch1/Pparg/Sema4b/Pin1/Ptpn23	32
GO:0062012	regulation of small molecule metabolic process	34/1129	371/22893	0.00040703009056399	0.0358632540069532	0.031083364954966	Acadl/Hdac4/Dusp12/Rd3/Ifng/Sec14l2/Grb10/Pdk2/Gip/Kat2a/Stat3/Gcgr/Slc7a7/Htr2a/Rubcnl/Lacc1/C1qtnf3/Sik1/Tnf/Lhcgr/Fgf1/Sorbs1/Tcf7l2/Il1b/Soga1/Snai1/Nr4a3/Sirt4/Pparg/Lcmt1/Mlycd/Cbfa2t3/Arpp19/Tafazzin	34
GO:0050808	synapse organization	42/1129	493/22893	0.000430427429666676	0.0367725620633051	0.0318714795573553	Stau2/Adgrb3/Nfasc/Igfn1/Cacna1s/Dnm3/Nos1ap/Fcgr2b/Srgn/Arf1/Shisa6/Pafah1b1/Nptx1/Dact1/F2r/Nfatc4/Sybu/Cacng2/Tuba1a/Ephb3/Il1rap/Itsn1/Get1/Tnf/Nrg2/Sorbs1/Ckap5/Glrb/Sema4a/Sdcbp/Tmeff1/Cdc20/Fzd1/Sema3e/Ache/Elfn1/Ppfibp2/Cntnap4/Disc1/Pin1/Unc13c/Efnb1	42
GO:0097191	extrinsic apoptotic signaling pathway	25/1129	243/22893	0.000432266475876646	0.0367725620633051	0.0318714795573553	Rb1cc1/Unc5b/Kitl/Ifng/Nf1/Tmc8/Dapk1/Bmp4/Lgals3/Itm2b/Stk3/Trps1/Krt18/Tnf/Il33/Traf2/Madd/Il1a/Il1b/Il2/Sfrp2/Lmna/Tgfbr1/Bid/Nol3	25
GO:0019318	hexose metabolic process	26/1129	257/22893	0.000434501666170893	0.0367725620633051	0.0318714795573553	Per2/Dusp12/Grb10/Pdk2/Kat2a/Gcgr/Fbp2/Slc39a14/Rubcnl/C1qtnf3/Pmm1/Sik1/Tnf/Rbp4/Sorbs1/Tcf7l2/Chst1/Soga1/Pgm1/Pgm2/Lcmt1/Aldoa/Kcnq1/Mlycd/Arpp19/Pfkfb4	26
GO:0033674	positive regulation of kinase activity	38/1129	434/22893	0.000470625220844591	0.0386786340582303	0.0335235084401001	Slc11a1/Kif14/Dusp12/Stox1/Kitl/Ifng/Il12b/Pik3r6/Ern1/Axin2/Tcl1b1/Atg14/Adra1a/Htr2a/Rgcc/Bora/Prlr/Emp2/Dvl3/Ephb3/Dlg1/Snx9/Map3k4/Tnf/Ccnd3/Fgf1/Traf2/Rasgrp1/Il1b/Edn3/Csf1/Stil/Pkd2/Pxn/Ccnd2/Cib1/Pik3r4/Syap1	38
GO:0045600	positive regulation of fat cell differentiation	11/1129	69/22893	0.000525555016860453	0.0412240227859321	0.0357296453054295	Vstm2a/Dact1/Zfp36l1/Htr2a/Stk3/Zfp385a/Mecom/Sfrp2/Medag/Pparg/Syap1	11
GO:0050863	regulation of T cell activation	32/1129	347/22893	0.000533263832378017	0.0413247345765712	0.035816934131566	Zap70/Cd55/Tnfsf18/Ifng/Ikzf1/Peli1/Il12b/Tcf7/Pik3r6/Kat2a/Duxbl1/Bmp4/Lgals3/Ctsg/Rac2/Dlg1/H2-DMa/H2-Eb2/Aif1/Gpam/Gata3/Mdk/Mapk8ip1/Rasgrp1/Il1a/Il1b/Il2/Ptpn22/Rhoh/Dtx1/Spn/Efnb1	32
GO:0035234	ectopic germ cell programmed cell death	4/1129	9/22893	0.000607199740058893	0.0448909049202161	0.0389078018554374	Kitl/Il1a/Il1b/Casp4	4
GO:0060047	heart contraction	24/1129	238/22893	0.000741733343107103	0.0518568354659227	0.0449453064656203	Hdac4/Tnni1/Nos1ap/Ifng/Gjd3/Jup/Ryr2/Smad5/Isl1/Sgcg/Adra1a/Stc1/Rbfox2/Dlg1/Kcne1/Epas1/Calm2/Edn3/Il2/Ank2/Slc9a1/Tnni2/Kcnq1/Tafazzin	24
GO:0032604	granulocyte macrophage colony-stimulating factor production	5/1129	16/22893	0.000800198018926706	0.054753975082304	0.0474563125222378	Slamf9/Il12b/Isl1/Rasgrp1/Il1b	5
GO:0006109	regulation of carbohydrate metabolic process	21/1129	198/22893	0.000812252901099157	0.0549937964196818	0.0476641702406774	Hdac4/Dusp12/Ifng/Grb10/Pdk2/Kat2a/Stat3/Gcgr/Htr2a/Rubcnl/Ptger4/C1qtnf3/Sik1/Lhcgr/Sorbs1/Tcf7l2/Soga1/Lcmt1/Mlycd/Cbfa2t3/Arpp19	21
GO:0070663	regulation of leukocyte proliferation	26/1129	269/22893	0.000862176623710855	0.0562579585744897	0.0487598436453419	Zap70/Cd55/Tnfsf18/Fcgr2b/Kitl/Ifng/Peli1/Il12b/Ighm/Bmp4/Lgals3/Blk/Csf2rb2/Rac2/Dlg1/Aif1/Il33/Gpam/Mapk8ip1/Il1a/Il1b/Il2/Ptpn22/Csf1/Spn/Efnb1	26
GO:0046631	alpha-beta T cell activation	20/1129	186/22893	0.000901148423882878	0.0579618666241467	0.0502366531882497	Zap70/Il18r1/Cd55/Tnfsf18/Ifng/Ikzf1/Il12b/Tcf7/Stat3/Prr7/Wdfy4/Ptger4/Tcirg1/Gata3/Mapk8ip1/Il2/Sema4a/Ptpn22/Txk/Spn	20
GO:1901652	response to peptide	36/1129	419/22893	0.000920363156241353	0.057979588213771	0.0502520128273323	Fcgr2b/Slc30a10/Timeless/Grb10/Pdk2/Socs7/Stat3/Socs3/Gcgr/Zfp36l1/Slc39a14/Tbc1d4/Tns2/Ccnd3/Lhcgr/Kank1/Rbp4/Sorbs1/Gpam/Vwa2/Echdc3/Notch1/Nr4a2/Il1b/Soga1/Ptpn22/Nr4a3/Slc9a1/Pxn/Ache/Pparg/Kcnq1/Leprotl1/Gdf15/Mmp2/Syap1	36
GO:0022407	regulation of cell-cell adhesion	39/1129	468/22893	0.00102741850062506	0.0613033810345096	0.053132807338106	Zap70/Cd55/Tnfsf18/Specc1l/Ifng/Ikzf1/Peli1/Il12b/Adam19/Pik3r6/Bmp4/Lgals3/Ctsg/Blk/Rgcc/Ephb3/Dlg1/H2-DMa/H2-Eb2/Aif1/Tnf/Prkg1/Gpam/Gata3/Notch1/Mdk/Rasgrp1/Il1a/Il1b/Il2/Ptpn22/Nr4a3/Rap1gap/Rhoh/Dtx1/Spn/Ubash3b/Ptpn23/Efnb1	39
GO:0050920	regulation of chemotaxis	23/1129	230/22893	0.0010593909064853	0.0625137826652607	0.0541818854731639	Cxcr2/Tnfsf18/Itga2/Sema3g/Rac2/Dscam/Ccr6/Aif1/Usp14/Fgf1/Notch1/Tnfaip6/Mdk/Il1b/Edn3/Sema4a/Csf1/Sema3e/C3ar1/Sema4b/Fgf4/Mtus1/Jam3	23
GO:0048619	embryonic hindgut morphogenesis	3/1129	5/22893	0.00110985432409364	0.0626191492330728	0.0542732086832865	Tcf7/Dact1/Tcf7l2	3
GO:0072639	interleukin-33 production	3/1129	5/22893	0.00110985432409364	0.0626191492330728	0.0542732086832865	Ptger4/Tnf/Il1a	3
GO:0150099	neuron-glial cell signaling	3/1129	5/22893	0.00110985432409364	0.0626191492330728	0.0542732086832865	Adra1a/Gabbr1/Gabbr2	3
GO:1903361	protein localization to basolateral plasma membrane	3/1129	5/22893	0.00110985432409364	0.0626191492330728	0.0542732086832865	Cacng2/Lin7b/Pdzd11	3
GO:0016311	dephosphorylation	31/1129	348/22893	0.00113893665753915	0.0632752181196577	0.0548418360764774	Ptprv/Dusp12/Hsp90b1/Ptprr/Ifng/Tns3/Ppp1r9b/Ppp1r36/Itga2/Itga1/Ppp3cb/Tns2/Rcan1/Synj2/Tnf/Calm2/Cdc25c/Impa2/Fra10ac1/Impa1/Ptpn22/Npnt/Ppp1cc/Ppp5c/Pin1/Ubash3b/Ptpn9/Arpp19/Ppm1m/Ptpn23/Igbp1	31
GO:1901021	positive regulation of calcium ion transmembrane transporter activity	8/1129	44/22893	0.00124001648360695	0.0659155869633052	0.0571302940163761	Stac2/Ryr2/Bmp4/Kcne1/Calm2/Ank2/Slc9a1/Pkd2	8
GO:0002366	leukocyte activation involved in immune response	29/1129	322/22893	0.00136833642024459	0.0679306485970259	0.058876786293835	Il18r1/Slc11a1/Tnfsf18/Stx11/Ifng/Il12b/Stat3/Grn/6030468B19Rik/Dnase1l3/Lgals3/Blk/Ptger4/Rac2/Ccr6/Il33/Gata3/Mdk/Rasgrp1/Shld1/Il2/Sema4a/Nr4a3/Slc15a4/Lat2/Itfg2/Mrgpra4/Spn/Irf8	29
GO:1902105	regulation of leukocyte differentiation	29/1129	322/22893	0.00136833642024459	0.0679306485970259	0.058876786293835	Zap70/Tnfsf18/Kitl/Ifng/Ikzf1/Il12b/Tcf7/Pik3r6/Nf1/Kat2a/Zfp36l1/Fos/Duxbl1/Bmp4/Nfam1/H2-DMa/Tnf/Gata3/Tnfaip6/Mdk/Rasgrp1/Il2/Csf1/Rhoh/Dtx1/Clec2g/Ubash3b/Rbp1/Hmgb3	29
GO:0046854	phosphatidylinositol phosphate biosynthetic process	9/1129	55/22893	0.00137095105580262	0.0679306485970259	0.058876786293835	Pip5k1c/Socs7/Socs3/Atg14/Impa2/Impa1/Pik3cd/Pi4k2b/Pik3r4	9
GO:0090630	activation of GTPase activity	13/1129	101/22893	0.00138109046661999	0.0679306485970259	0.058876786293835	Tbc1d30/Eif5/Tbc1d7/Tbc1d4/Sgsm3/Tiam1/Tbc1d5/Usp6nl/Rasgrp1/Rap1gap/Tbc1d14/Arhgap24/Evi5	13
GO:0002700	regulation of production of molecular mediator of immune response	19/1129	179/22893	0.00139409913165538	0.0679306485970259	0.058876786293835	Il18r1/Cd55/Fcgr2b/Vpreb3/Ifng/6030468B19Rik/Ighm/Lacc1/Tnf/Il33/Rbp4/Gata3/Traf2/Il1b/Shld1/Il2/Ptpn22/Nr4a3/Slc15a4	19
GO:0060402	calcium ion transport into cytosol	19/1129	179/22893	0.00139409913165538	0.0679306485970259	0.058876786293835	Cacna1s/P2rx1/Ryr2/F2r/Ero1a/Bmp4/Adra1a/Htr2a/Itpr3/Calm2/Lhcgr/Ms4a1/Trpc3/Ank2/Selenon/Pkd2/Itpr2/Nol3/Ubash3b	19
GO:0044262	cellular carbohydrate metabolic process	27/1129	293/22893	0.00141217016661668	0.0682938233960787	0.0591915568057136	Rb1cc1/Per2/Hdac4/Dusp12/Grb10/Pdk2/Kat2a/Stat3/Gcgr/Fbp2/Rubcnl/C1qtnf3/Synj2/Sik1/Lhcgr/Ndst1/Impa2/Sorbs1/Tcf7l2/Soga1/Impa1/Agl/Ppp1cc/Lcmt1/Mlycd/Cbfa2t3/Arpp19	27
GO:0030730	sequestering of triglyceride	5/1129	18/22893	0.00144553355021799	0.0693856104104633	0.0601378293947718	Osbpl11/Tnf/Il1b/Plin2/Pparg	5
GO:0003139	secondary heart field specification	4/1129	11/22893	0.00146880913098599	0.0694660318419256	0.0602075321803545	Axin2/Isl1/Bmp4/Smarcd3	4
GO:0007346	regulation of mitotic cell cycle	39/1129	478/22893	0.00151322993161292	0.0700222656124769	0.0606896305779782	Kif14/Esr1/Stox1/Ctc1/Pafah1b1/Crlf3/Nle1/Ccdc57/Dact1/Kcnh5/Zfp36l1/Gpr132/Cdk7/Bmp4/Fzd3/Rgcc/Bora/Ttll12/Pim3/Dlg1/Sik1/Aif1/Tnf/Cul9/Ccnd3/Cdc25c/Il1a/Il1b/Edn3/Sdcbp/Stil/Smarcd3/Pkd2/Anapc5/Bid/Ccnd2/Wdr62/Lcmt1/Sh2b1	39
GO:0120033	negative regulation of plasma membrane bounded cell projection assembly	7/1129	36/22893	0.00165325065401325	0.07392614375515	0.0640731960800069	Rab3ip/Tbc1d30/Limk2/Tbc1d7/Kank1/Rap1gap/Arhgap24	7
GO:0030178	negative regulation of Wnt signaling pathway	18/1129	168/22893	0.00165506291989142	0.07392614375515	0.0640731960800069	Tle5/Tle2/Grb10/Shisa6/Axin2/Dact1/Isl1/Nfatc4/Amer2/Stk3/Mcc/Alpk2/Tcf7l2/Notch1/Mdk/Sfrp2/Fzd1/Emd	18
GO:0002269	leukocyte activation involved in inflammatory response	8/1129	46/22893	0.00167350817403713	0.0742345143131503	0.0643404667128901	Traf3ip2/Ifng/Grn/Ifngr2/Aif1/Tnf/Il33/Pparg	8
GO:0002367	cytokine production involved in immune response	14/1129	116/22893	0.00172480430616787	0.0756199261212397	0.0655412295002104	Il18r1/Slc11a1/Cd55/Mr1/Slamf9/Traf3ip2/Il12b/Lacc1/Dlg1/Tnf/Gata3/Traf2/Il1b/Nr4a3	14
GO:0090132	epithelium migration	28/1129	313/22893	0.00181012524237438	0.0756199261212397	0.0655412295002104	Ptprr/Ifng/Cd63/Nf1/Jup/Grn/Itga2/Bmp4/Stc1/Rgcc/Acvrl1/Emp2/Ccr6/Tnf/Fgf1/Mcc/Kank1/Gata3/Notch1/Sema4a/Tgfbr1/Pik3cd/Pxn/Pparg/Fut1/Cib1/Fgf4/Ptpn23	28
GO:0003208	cardiac ventricle morphogenesis	11/1129	80/22893	0.00184552154694701	0.0756199261212397	0.0655412295002104	Tnni1/Ryr2/Isl1/Heg1/Gata3/Notch1/Rxra/Sfrp2/Tgfbr1/Heyl/Smarcd3	11
GO:0006094	gluconeogenesis	11/1129	80/22893	0.00184552154694701	0.0756199261212397	0.0655412295002104	Per2/Pdk2/Kat2a/Fbp2/Slc39a14/C1qtnf3/Sik1/Rbp4/Tcf7l2/Soga1/Arpp19	11
GO:0050728	negative regulation of inflammatory response	16/1129	143/22893	0.00187473062883708	0.0756199261212397	0.0655412295002104	Fcgr2b/Fem1al/Il12b/Gps2/Grn/Socs3/Isl1/Ptger4/C1qtnf3/Sharpin/Gata3/Tnfaip6/Mdk/Il2/Pparg/Spn	16
GO:0042098	T cell proliferation	22/1129	226/22893	0.00189681098857449	0.0756199261212397	0.0655412295002104	Zap70/Slc11a1/Cd55/Tnfsf18/Ifng/Peli1/Il12b/Bmp4/Lgals3/Rac2/Dlg1/Aif1/Ccnd3/Gpam/Mapk8ip1/Rasgrp1/Il1a/Il1b/Il2/Ptpn22/Spn/Efnb1	22
GO:0050727	regulation of inflammatory response	30/1129	345/22893	0.00196544007914082	0.0756199261212397	0.0655412295002104	Tnfsf18/Fcgr2b/Esr1/Ifng/Fem1al/Il12b/Gps2/Grn/Socs3/Itga2/Isl1/Dnase1l3/Lacc1/Ptger4/C1qtnf3/Adamts12/Sharpin/Lgals2/Tnf/Il33/Gata3/Ptges/Tnfaip6/Mdk/Il1b/Il2/Aldh2/Pparg/Spn/Casp4	30
GO:0090130	tissue migration	28/1129	315/22893	0.0019864281910541	0.0756199261212397	0.0655412295002104	Ptprr/Ifng/Cd63/Nf1/Jup/Grn/Itga2/Bmp4/Stc1/Rgcc/Acvrl1/Emp2/Ccr6/Tnf/Fgf1/Mcc/Kank1/Gata3/Notch1/Sema4a/Tgfbr1/Pik3cd/Pxn/Pparg/Fut1/Cib1/Fgf4/Ptpn23	28
GO:0002052	positive regulation of neuroblast proliferation	6/1129	28/22893	0.002099189922552	0.0756199261212397	0.0655412295002104	Fzd3/Dct/Notch1/Smarcd3/Wdr62/Disc1	6
GO:0086005	ventricular cardiac muscle cell action potential	6/1129	28/22893	0.002099189922552	0.0756199261212397	0.0655412295002104	Jup/Ryr2/Dlg1/Kcne1/Ank2/Kcnq1	6
GO:0001781	neutrophil apoptotic process	4/1129	12/22893	0.00211762282180827	0.0756199261212397	0.0655412295002104	Cxcr2/Fcgr2b/Ifng/Pik3cd	4
GO:0032725	positive regulation of granulocyte macrophage colony-stimulating factor production	4/1129	12/22893	0.00211762282180827	0.0756199261212397	0.0655412295002104	Il12b/Isl1/Rasgrp1/Il1b	4
GO:0002697	regulation of immune effector process	35/1129	424/22893	0.00211986848511849	0.0756199261212397	0.0655412295002104	Il18r1/Cd55/Mr1/Tnfsf18/Fcgr2b/Vpreb3/Ifng/Il12b/Pik3r6/Myo18a/Dhx58/Grn/6030468B19Rik/Ighm/Dnase1l3/Ppp3cb/Lgals3/Blk/Lacc1/Rac2/Tnf/Il33/Rbp4/Gata3/Traf2/Rasgrp1/Il1b/Shld1/Il2/Ptpn22/Nr4a3/Slc15a4/A2m/Pvr/Spn	35
GO:0006166	purine ribonucleoside salvage	3/1129	6/22893	0.00213822947814378	0.0756199261212397	0.0655412295002104	Pgm2/Aprt/Hprt	3
GO:0043174	nucleoside salvage	3/1129	6/22893	0.00213822947814378	0.0756199261212397	0.0655412295002104	Pgm2/Aprt/Hprt	3
GO:0060687	regulation of branching involved in prostate gland morphogenesis	3/1129	6/22893	0.00213822947814378	0.0756199261212397	0.0655412295002104	Esr1/Bmp4/Rxra	3
GO:0071421	manganese ion transmembrane transport	3/1129	6/22893	0.00213822947814378	0.0756199261212397	0.0655412295002104	Slc30a10/Ryr2/Slc39a14	3
GO:1901723	negative regulation of cell proliferation involved in kidney development	3/1129	6/22893	0.00213822947814378	0.0756199261212397	0.0655412295002104	Ifng/Bmp4/Gata3	3
GO:0002822	regulation of adaptive immune response based on somatic recombination of immune receptors built from immunoglobulin superfamily domains	21/1129	214/22893	0.00215452673587734	0.0756199261212397	0.0655412295002104	Il18r1/Slc11a1/Cd55/Mr1/Tnfsf18/Fcgr2b/Ifng/Il12b/6030468B19Rik/Ppp3cb/H2-DMa/Tnf/Il33/Gata3/Traf2/Il1b/Shld1/Il2/Slc15a4/Pvr/Spn	21
GO:0048562	embryonic organ morphogenesis	29/1129	332/22893	0.00216510411994964	0.0756199261212397	0.0655412295002104	Stox1/Pcdh15/Tcf7/Hoxb4/Asb2/Ryr2/Bmp4/Gjb6/Fzd3/Rarg/Dvl3/Dlg1/Arl13b/Ndst1/Rbp4/Tcf7l2/Gata3/Notch1/Crb2/Alx4/Tgfbr1/Nr4a3/Stil/Pkd2/Kdm2b/Hoxa2/Tulp3/Eif4a3l1/Kcnq1	29
GO:0050900	leukocyte migration	32/1129	378/22893	0.00217335347057175	0.0756199261212397	0.0655412295002104	Cxcr2/Tnfsf18/Slamf9/Cd34/Kitl/Ifng/Itga7/Asb2/Itga2/Itga1/Lgals3/Ctsg/Lrch1/Ptger4/Rac2/Ccr6/Aif1/Tnf/Il33/Gata3/Tnfaip6/Mdk/Il1a/Il1b/Edn3/Ptpn22/Csf1/Rhoh/C3ar1/Spn/Mtus1/Jam3	32
GO:0033002	muscle cell proliferation	24/1129	258/22893	0.00223047235726196	0.0763106287335582	0.066139874602796	Hdac4/Esr1/Ifng/Il12b/Stat3/Ern1/Hmgcr/Itga2/Bmp4/Aif1/Tnf/Fgf1/Prkg1/Rbp4/Tcf7l2/Notch1/Rxra/Tgfbr1/Nr4a3/Selenon/Pparg/C3ar1/Mmp2/Nol3	24
GO:0042129	regulation of T cell proliferation	19/1129	187/22893	0.00231203892135264	0.0778588185452366	0.0674817201845334	Zap70/Cd55/Tnfsf18/Ifng/Peli1/Il12b/Bmp4/Lgals3/Rac2/Dlg1/Aif1/Gpam/Mapk8ip1/Il1a/Il1b/Il2/Ptpn22/Spn/Efnb1	19
GO:0007389	pattern specification process	39/1129	490/22893	0.00235125500068035	0.0779550111565773	0.0675650921519431	Nme7/Cfap45/Cobl/Tmem107/Nle1/Hoxb4/Kat2a/Axin2/Ttc8/Asb2/Nr2f1/Isl1/Bmp4/Stc1/Acvrl1/Rarg/Arl13b/Map3k4/Fgf1/Rttn/Tll2/Enkur/Notch1/Crb2/Alx4/Snai1/Sfrp2/Tgfbr1/Stil/Heyl/Smarcd3/Pkd2/Tctn1/Kdm2b/Hoxa2/Tulp3/Dync2h1/Cdon/Efnb1	39
GO:0060537	muscle tissue development	39/1129	490/22893	0.00235125500068035	0.0779550111565773	0.0675650921519431	Speg/Hdac4/Tnni1/Cacna1s/Plagl1/Nf1/Kat2a/Fos/Asb2/Ryr2/Hmgcr/Isl1/Bmp4/Sgcg/Adra1a/Dlg1/Heg1/Rcan1/Lemd2/Sik1/Trip10/Fgf1/Alpk2/Rbp4/Tll2/Tcf7l2/Notch1/Rxra/Mettl8/Schip1/Lmna/Tgfbr1/Heyl/Slc9a1/Selenon/Pin1/Cdon/Emd/Tafazzin	39
GO:0055117	regulation of cardiac muscle contraction	10/1129	71/22893	0.00244379123811365	0.0789872625303871	0.068459764067971	Hdac4/Jup/Ryr2/Adra1a/Stc1/Dlg1/Calm2/Ank2/Slc9a1/Kcnq1	10
GO:0030900	forebrain development	33/1129	397/22893	0.00250370937684567	0.0792162043009304	0.0686581922587274	Kif14/Ikzf1/Pafah1b1/Nf1/Socs7/Kat2a/Ttc8/Nr2f1/Isl1/Bmp4/Dct/Ephb3/Arl13b/D16Ertd472e/Ndst1/Nars/Prkg1/Tcf7l2/Notch1/Nr4a2/Mdk/Mecom/Nr4a3/Stil/Tctn1/Kdm2b/Wdr62/Fut1/Disc1/Dync2h1/Cdon/Hprt/Sox3	33
GO:0061900	glial cell activation	8/1129	49/22893	0.00253911909953789	0.0792162043009304	0.0686581922587274	Ifng/Grn/Ifngr2/Aif1/Tnf/Il33/Il1b/Pparg	8
GO:0009416	response to light stimulus	28/1129	321/22893	0.00260641365415082	0.0803547414216048	0.0696449840548604	Ercc5/Rhbdd1/Per2/Il12b/Per1/Nf1/Prcd/Hrh2/Hmgcr/Nfatc4/Ccar2/Dct/Ercc4/Map3k4/Sik1/Impact/Fech/Cabp4/Rbm4b/Rbp4/Pde6c/Ddb2/Ckap5/Ppp1cc/Pparg/Mmp2/Fbxl8/Ttc36	28
GO:0070661	leukocyte proliferation	31/1129	367/22893	0.00261102937766098	0.0803547414216048	0.0696449840548604	Zap70/Slc11a1/Cd55/Tnfsf18/Fcgr2b/Kitl/Ifng/Peli1/Il12b/Ighm/Bmp4/Lgals3/Blk/Csf2rb2/Rac2/Dlg1/Aif1/Ccnd3/Tcirg1/Il33/Gpam/Mapk8ip1/Rasgrp1/Il1a/Il1b/Il2/Ptpn22/Csf1/Spn/Hprt/Efnb1	31
GO:0042119	neutrophil activation	7/1129	39/22893	0.00267893348204136	0.0812331951398714	0.0704063566150757	Cxcr2/Fcgr4/Stx11/Traf3ip2/Grn/Dnase1l3/Ctsg	7
GO:0043393	regulation of protein binding	21/1129	218/22893	0.00269322551943382	0.0812331951398714	0.0704063566150757	Dnajb2/Hdac4/Pcbd1/Tle5/Tmc8/Dact1/Bmp4/Nfatc4/Blk/Stk3/Tiam1/Mark2/Tcf7l2/Ctsz/Tgfbr1/Smarcd3/Disc1/Pin1/Cdon/Ubash3b/Ttc36	21
GO:0035601	protein deacylation	15/1129	135/22893	0.00274060997284703	0.0812331951398714	0.0704063566150757	Per2/Hdac4/Lyplal1/Ifng/Spred2/Per1/Kat2a/Mideas/Jdp2/Ccar2/BC004004/Ndst1/Rcor2/Sirt4/Morf4l2	15
GO:0098732	macromolecule deacylation	15/1129	135/22893	0.00274060997284703	0.0812331951398714	0.0704063566150757	Per2/Hdac4/Lyplal1/Ifng/Spred2/Per1/Kat2a/Mideas/Jdp2/Ccar2/BC004004/Ndst1/Rcor2/Sirt4/Morf4l2	15
GO:0007160	cell-matrix adhesion	22/1129	233/22893	0.00277222969509398	0.0817934926552499	0.0708919771377002	Cd34/Cd63/Itga7/Nf1/Jup/Itga2/Itga1/Adamts12/Acvrl1/Emp2/Tiam1/Sorbs1/Vwa2/Csf1/Npnt/Sema3e/Limch1/Pxn/Fut1/Cib1/Disc1/Jam3	22
GO:0007204	positive regulation of cytosolic calcium ion concentration	30/1129	354/22893	0.00288832950775987	0.0838491673044452	0.0726736694887964	Cxcr2/Cd55/Cacna1s/Esr1/P2rx1/Ccr10/Galr2/Ryr2/F2r/Ero1a/Bmp4/Adra1a/Htr2a/Ptger4/Ccr6/Itpr3/Calm2/Lhcgr/Ms4a1/Il1b/Trpc3/Il2/Ank2/Selenon/Pkd2/C3ar1/Itpr2/P2ry2/Nol3/Ubash3b	30
GO:0002683	negative regulation of immune system process	36/1129	448/22893	0.00289404775211238	0.0838491673044452	0.0726736694887964	Cd55/Tnfsf18/Fcgr2b/Vpreb3/Kitl/Ifng/Peli1/Il12b/Gps2/Nf1/Dhx58/Grn/Ppp3cb/Bmp4/Lgals3/Ctsg/Blk/Lrch1/Ptger4/Ttll12/Dlg1/Tnf/Banf1/Il33/Gpam/Tnfaip6/Mdk/Il2/Ptpn22/Dtx1/Pparg/A2m/Clec2g/Spn/Ubash3b/Hmgb3	36
GO:0032102	negative regulation of response to external stimulus	33/1129	401/22893	0.00292942385263558	0.0841163134828215	0.0729052101670959	Fcgr2b/Cd34/Fem1al/Il12b/Gps2/Dhx58/Grn/Socs3/Hmgcr/Isl1/Sema3g/Ptger4/C1qtnf3/Sharpin/Ttll12/Aif1/Tnf/Banf1/Prkg1/Gata3/Notch1/Tnfaip6/Mdk/Il2/Sema4a/Cers2/Sema3e/Pparg/A2m/Sema4b/Spn/Ubash3b/Aph1c	33
GO:0035592	establishment of protein localization to extracellular region	33/1129	401/22893	0.00292942385263558	0.0841163134828215	0.0729052101670959	Per2/Ifng/Il12b/Arf1/Pafah1b1/Myo18a/Gip/BC048507/F2r/Hmgcr/Isl1/Ppp3cb/Blk/Ptger4/C1qtnf3/Sybu/Pim3/Rab11fip3/Tnf/Tcirg1/Rbp4/Tcf7l2/Madd/Il1a/Il1b/Ncoa6/Myt1/Sirt4/Ica1/Pparg/Kcnq1/Tango6/Ptpn23	33
GO:0032729	positive regulation of interferon-gamma production	11/1129	85/22893	0.00300713329940421	0.0849161665644315	0.0735984580592481	Il18r1/Slc11a1/Il12b/Isl1/Tnf/Rasgrp1/Il1b/Il2/Ptpn22/Txk/Irf8	11
GO:1905330	regulation of morphogenesis of an epithelium	10/1129	73/22893	0.00301008799388843	0.0849161665644315	0.0735984580592481	Esr1/Stox1/Bmp4/Adamts12/Tnf/Fgf1/Gata3/Rxra/Mdk/Pik3cd	10
GO:0090594	inflammatory response to wounding	5/1129	21/22893	0.00303546696329584	0.0850656555703603	0.0737280230264186	Grn/F2r/Mdk/Il1a/Pparg	5
GO:0043153	entrainment of circadian clock by photoperiod	6/1129	30/22893	0.00304183780801973	0.0850656555703603	0.0737280230264186	Per2/Per1/Sik1/Rbm4b/Ppp1cc/Fbxl8	6
GO:1901617	organic hydroxy compound biosynthetic process	22/1129	235/22893	0.00307740392293268	0.085687714425554	0.0742671732779743	Per2/Lbr/Pcbd1/Ipmk/Ifng/Sec14l2/Gm12248/Pnmt/Hmgcr/Fdft1/Dct/Amacr/Tnf/Cyp39a1/Epas1/Lhcgr/Fgf1/Gata3/Nr4a2/Snai1/Dhcr24/Aldh2	22
GO:0043407	negative regulation of MAP kinase activity	9/1129	62/22893	0.00321711824447392	0.0868533312744232	0.0752774355900343	Nf1/Hmgcr/Bmp4/Mapk8ip1/Il1b/Sfrp2/Ptpn22/Pparg/Cblc	9
GO:0001578	microtubule bundle formation	14/1129	124/22893	0.00322572090373468	0.0868533312744232	0.0752774355900343	Dnah7b/Dnah7c/Nckap5/Armc2/Tpgs1/Dnah2/Dnah17/Ak7/Spag1/Ttll1/Cfap91/Cfap44/Rsph1/Tekt2	14
GO:1903510	mucopolysaccharide metabolic process	10/1129	74/22893	0.00332999475365494	0.0885063068409446	0.0767101009802374	Chst3/Ptger4/Ccnd3/Chsy3/Cemip2/Itih5/Tnfaip6/Chst1/Il1b/Chst12	10
GO:0043270	positive regulation of ion transport	28/1129	328/22893	0.00353146207634326	0.0912317546648513	0.079072298491924	Ifng/Arf1/P2rx1/Slc6a4/Stac2/Galr2/Ryr2/F2r/Bmp4/Lgals3/Stc1/Cacng2/Dlg1/Ifngr2/Kcne1/Gabbr1/Calm2/Lhcgr/Ptges/Il1a/Il1b/Edn3/Trpc3/Ank2/Slc9a1/Pkd2/P2ry2/Kcnq1	28
GO:0070997	neuron death	35/1129	438/22893	0.00358702777413575	0.0912317546648513	0.079072298491924	Hdac4/Kif14/Nos1ap/Fcgr2b/Slc30a10/Cd34/Esr1/Unc5b/Ifng/Nf1/Stat3/Grn/Fos/F2r/Ndufs4/Itga1/Isl1/Nfatc4/Itsn1/Tnf/Gata3/Nr4a2/Mdk/Il1b/Ctsz/Csf1/Nr4a3/Slc9a1/Fzd1/Kdm2b/Diablo/Ache/Ppp5c/Btbd10/Pin1	35
GO:0001755	neural crest cell migration	9/1129	63/22893	0.00359256219196436	0.0912317546648513	0.079072298491924	Kitl/Isl1/Sema3g/Bmp4/Edn3/Sema4a/Sema3e/Sema4b/Efnb1	9
GO:1902692	regulation of neuroblast proliferation	7/1129	41/22893	0.00359501890929343	0.0912317546648513	0.079072298491924	Nf1/Fzd3/Dct/Notch1/Smarcd3/Wdr62/Disc1	7
GO:0060556	regulation of vitamin D biosynthetic process	3/1129	7/22893	0.00360490084577288	0.0912317546648513	0.079072298491924	Ifng/Tnf/Snai1	3
GO:0060558	regulation of calcidiol 1-monooxygenase activity	3/1129	7/22893	0.00360490084577288	0.0912317546648513	0.079072298491924	Ifng/Tnf/Il1b	3
GO:0071692	protein localization to extracellular region	33/1129	407/22893	0.00368343051865533	0.0918287794418259	0.0795897512313285	Per2/Ifng/Il12b/Arf1/Pafah1b1/Myo18a/Gip/BC048507/F2r/Hmgcr/Isl1/Ppp3cb/Blk/Ptger4/C1qtnf3/Sybu/Pim3/Rab11fip3/Tnf/Tcirg1/Rbp4/Tcf7l2/Madd/Il1a/Il1b/Ncoa6/Myt1/Sirt4/Ica1/Pparg/Kcnq1/Tango6/Ptpn23	33
GO:0001505	regulation of neurotransmitter levels	23/1129	254/22893	0.00380747936401026	0.0934721651500534	0.081014104908792	Per2/Syt2/Aldh9a1/Stx11/P2rx1/Slc6a4/Nf1/Adra1a/Htr2a/Ptger4/Snap29/Slc44a4/Slc29a1/Slc5a7/Apba1/Edn3/Kcnc4/Ache/Ica1/Lin7b/P2ry2/Unc13c/Pdzd11	23
GO:0001660	fever generation	4/1129	14/22893	0.0039569121035303	0.0961959977444383	0.0833749024703039	Tnf/Ptges/Il1a/Il1b	4
GO:0009132	nucleoside diphosphate metabolic process	14/1129	127/22893	0.00401043587808908	0.0969741487513871	0.0840493407612179	Hdac4/Nme7/Ifng/Stat3/Cant1/Ak7/Hk3/Htr2a/Umps/Ak3/Entpd6/Aldoa/Cbfa2t3/Entpd3	14
GO:0016358	dendrite development	27/1129	316/22893	0.00407330060766922	0.0977528272079843	0.0847242362027829	Stau2/Adgrb3/Dnm3/Fcgr2b/Cobl/Arf1/Pafah1b1/Ppp1r9b/Grn/Kidins220/Dact1/Nfatc4/Rbfox2/Slc11a2/Ephb3/Il1rap/D16Ertd472e/Itsn1/Dscam/Pias2/Prkg1/Il2/Cdc20/Ache/Disc1/Hprt/Mcf2	27
GO:0007517	muscle organ development	30/1129	363/22893	0.00415786266923929	0.0979610721192201	0.0849047260315838	Hdac4/Tnni1/Cacna1s/Plagl1/Arid5b/Nf1/Fos/Asb2/Ryr2/Hmgcr/Isl1/Bmp4/Heg1/Rcan1/Lemd2/Tll2/Tcf7l2/Notch1/Rxra/Mettl8/Alx4/Myt1/Lmna/Tgfbr1/Heyl/Selenon/Fzd1/Cdon/Emd/Tafazzin	30
GO:0030166	proteoglycan biosynthetic process	8/1129	53/22893	0.00419655058772964	0.0981535032010075	0.0850715097133634	Chst3/Cant1/Chsy3/Ndst1/Tcf7l2/Chst12/Chst8/B3gat1	8
GO:0046474	glycerophospholipid biosynthetic process	17/1129	169/22893	0.00423367065918255	0.0983067497467948	0.0852043314118593	Etnk2/Pip5k1c/Socs7/Socs3/Atg14/Htr2a/Pnpla3/Pigz/Impa2/Gpam/Impa1/Pik3cd/Pi4k2b/Ptdss2/Pigyl/Pik3r4/Tafazzin	17
GO:0006959	humoral immune response	28/1129	333/22893	0.00435065247941316	0.0992319033602321	0.0860061796602169	Cd55/Fcgr2b/Traf3ip2/Cfd/Ifng/Ighm/Ighv2-7/Ighv7-2/Ighv9-3/Ighv7-3/Ighv14-4/Ighv1-42/Ighv1-43/Ighv1-56/Ighv1-76/Ighv1-78/Ighv1-82/Lgals3/Ctsg/Rgcc/H2-DMa/Tnf/Tfeb/Gata3/Notch1/Il1b/A2m/C1s2	28
GO:0031345	negative regulation of cell projection organization	20/1129	213/22893	0.00447725274631505	0.101400315719361	0.087885583930632	Dnm3/Rab3ip/Tbc1d30/Limk2/Pafah1b1/Tbc1d7/Sema3g/Nfatc4/Rit2/Kank1/Ctsz/Sema4a/Cers2/Rap1gap/Sema3e/Arhgap24/Sema4b/Cib1/Ptpn9/Thoc2	20
GO:0051043	regulation of membrane protein ectodomain proteolysis	5/1129	23/22893	0.00462524572949647	0.103657075024813	0.0898415601812334	Ifng/Snx9/Tnf/Il1b/Timp4	5
GO:0045834	positive regulation of lipid metabolic process	18/1129	185/22893	0.00470456436964114	0.104642092315361	0.0906952934181318	Ifng/Sec14l2/Atg14/Htr2a/Tnf/Fgf1/Sorbs1/Scd1/Gpam/Tcf7l2/Il1a/Il1b/Nr4a3/Sirt4/Pparg/Mlycd/Pik3r4/Tafazzin	18
GO:0032330	regulation of chondrocyte differentiation	8/1129	54/22893	0.00471800478411921	0.104642092315361	0.0906952934181318	Axin2/Bmp4/Adamts12/Trps1/Rarg/Mdk/Tgfbr1/Maf	8
GO:0008037	cell recognition	21/1129	230/22893	0.00503110251036375	0.107748508661973	0.0933876836007146	Zpbp/Myo18a/Ighm/Ighv2-7/Ighv7-2/Ighv9-3/Ighv7-3/Ighv14-4/Ighv1-42/Ighv1-43/Ighv1-56/Ighv1-76/Ighv1-78/Ighv1-82/Lgals3/Arsa/Ephb3/Dlg1/Dscam/Klrh1/Aldoa	21
GO:0002440	production of molecular mediator of immune response	31/1129	384/22893	0.00508706298496962	0.107986762770048	0.0935941829716836	Il18r1/Slc11a1/Cd55/Mr1/Fcgr2b/Slamf9/Traf3ip2/Vpreb3/Ifng/Polm/Il12b/6030468B19Rik/Ighm/Trav6-2/Lacc1/Dlg1/Ccr6/H2-DMa/H2-Eb2/Tnf/Tcirg1/Il33/Rbp4/Gata3/Traf2/Il1b/Shld1/Il2/Ptpn22/Nr4a3/Slc15a4	31
GO:0060401	cytosolic calcium ion transport	19/1129	201/22893	0.00512652288424986	0.108466431550971	0.0940099210352744	Cacna1s/P2rx1/Ryr2/F2r/Ero1a/Bmp4/Adra1a/Htr2a/Itpr3/Calm2/Lhcgr/Ms4a1/Trpc3/Ank2/Selenon/Pkd2/Itpr2/Nol3/Ubash3b	19
GO:0032308	positive regulation of prostaglandin secretion	4/1129	15/22893	0.00518731302399833	0.108680121727548	0.094195130379205	Ptges/Il1a/Il1b/P2ry2	4
GO:0051290	protein heterotetramerization	4/1129	15/22893	0.00518731302399833	0.108680121727548	0.094195130379205	Cpsf6/H2-Ke6/Pkd2/Nudt21	4
GO:0045445	myoblast differentiation	11/1129	92/22893	0.00555076536547303	0.112402550447252	0.0974214302122029	Tmem182/Zfp36l1/Asb2/Isl1/Bmp4/Tnf/Epas1/Tcf7l2/Notch1/Nol3/Cdon	11
GO:0001659	temperature homeostasis	18/1129	188/22893	0.00555607094333784	0.112402550447252	0.0974214302122029	Il18r1/Acadl/Per2/Grb10/Stat3/Htr2a/Prlr/Tnf/Epas1/Zfp516/Scd1/Notch1/Ptges/Il1a/Il1b/Slc25a44/Ache/Pparg	18
GO:0008291	acetylcholine metabolic process	3/1129	8/22893	0.00555721564711226	0.112402550447252	0.0974214302122029	Slc44a4/Slc5a7/Ache	3
GO:0015871	choline transport	3/1129	8/22893	0.00555721564711226	0.112402550447252	0.0974214302122029	Slc44a4/Slc5a7/Slc44a2	3
GO:0030952	establishment or maintenance of cytoskeleton polarity	3/1129	8/22893	0.00555721564711226	0.112402550447252	0.0974214302122029	Pdlim1/Ckap5/Lmna	3
GO:1900619	acetate ester metabolic process	3/1129	8/22893	0.00555721564711226	0.112402550447252	0.0974214302122029	Slc44a4/Slc5a7/Ache	3
GO:1905651	regulation of artery morphogenesis	3/1129	8/22893	0.00555721564711226	0.112402550447252	0.0974214302122029	Ptger4/Notch1/Mdk	3
GO:1902894	negative regulation of miRNA transcription	5/1129	24/22893	0.00560880724058521	0.113090433139323	0.0980176312362292	Hdac4/Bmp4/Nfatc4/Tgfbr1/Pparg	5
GO:2000177	regulation of neural precursor cell proliferation	13/1129	120/22893	0.00630016223163414	0.123544644737411	0.107078495438814	Slc6a4/Nf1/Fzd3/Dct/Notch1/Mdk/Il1b/Ctsz/Smarcd3/Kdm2b/Wdr62/Disc1/Cdon	13
GO:0006470	protein dephosphorylation	22/1129	250/22893	0.00639073109652015	0.124939764172698	0.108287672011425	Ptprv/Dusp12/Hsp90b1/Ptprr/Ppp1r9b/Itga1/Ppp3cb/Tns2/Rcan1/Tnf/Calm2/Cdc25c/Ptpn22/Ppp1cc/Ppp5c/Pin1/Ubash3b/Ptpn9/Arpp19/Ppm1m/Ptpn23/Igbp1	22
GO:1904377	positive regulation of protein localization to cell periphery	9/1129	69/22893	0.00661960236125743	0.126856853578229	0.109949249893674	Ppp1r9b/Stac2/Lgals3/Cacng2/Dlg1/Tnf/Sorbs1/Cib1/Ptpn9	9
GO:0042359	vitamin D metabolic process	4/1129	16/22893	0.00664968469235552	0.126856853578229	0.109949249893674	Ifng/Tnf/Snai1/Gc	4
GO:0072109	glomerular mesangium development	4/1129	16/22893	0.00664968469235552	0.126856853578229	0.109949249893674	Ifng/Bmp4/Notch1/C3ar1	4
GO:0090128	regulation of synapse maturation	4/1129	16/22893	0.00664968469235552	0.126856853578229	0.109949249893674	Nfatc4/Nrg2/Cdc20/Disc1	4
GO:0035264	multicellular organism growth	20/1129	221/22893	0.00670582574687326	0.126856853578229	0.109949249893674	Ercc5/Etnk2/Arid5b/Pcdh15/Ikzf1/Ctc1/Kat2a/Stat3/Zfp36l1/Ttc8/Tns2/Rarg/Dlg1/Heg1/Apba1/Gpam/Tcf7l2/Csf1/Stil/Gdf15	20
GO:0034329	cell junction assembly	34/1129	440/22893	0.00672820974801427	0.126856853578229	0.109949249893674	Stau2/Adgrb3/Dst/Nfasc/Igfn1/Lamc1/Dnm3/Gjd3/Jup/Nptx1/Itga2/Gjb6/Cldn10/Acvrl1/Ephb3/Il1rap/Dlg1/Heg1/Cldn14/Cldn6/Tnf/Mpp7/Nrg2/Sorbs1/Il1b/Snai1/Sema4a/Sdcbp/Fzd1/Limch1/Pxn/Ache/Jam3/Efnb1	34
GO:0035116	embryonic hindlimb morphogenesis	6/1129	35/22893	0.00674518717720063	0.126856853578229	0.109949249893674	Bmp4/Rarg/Notch1/Alx4/Mecom/Fgf4	6
GO:1901214	regulation of neuron death	31/1129	392/22893	0.00680721751575979	0.127650213006901	0.110636869613208	Hdac4/Kif14/Nos1ap/Fcgr2b/Slc30a10/Cd34/Esr1/Unc5b/Ifng/Nf1/Stat3/Grn/Fos/F2r/Itga1/Isl1/Nfatc4/Itsn1/Tnf/Gata3/Nr4a2/Mdk/Il1b/Ctsz/Csf1/Nr4a3/Fzd1/Kdm2b/Ppp5c/Btbd10/Pin1	31
GO:0051302	regulation of cell division	18/1129	192/22893	0.00688312790356993	0.128621619100545	0.111478805766642	Kif14/Cenpv/Myo19/Kat2a/Rab11fip3/Fsd1/Calm2/Fgf1/Mdk/Il1a/Il1b/Sfrp2/Tas2r124/Mrgpra4/Cib1/Fgf4/Pin1/Pik3r4	18
GO:0009914	hormone transport	30/1129	378/22893	0.00731047958509274	0.132765929449897	0.115070758439162	Per2/Ren1/Ifng/Gip/BC048507/Hmgcr/Isl1/Ppp3cb/Blk/Ptger4/C1qtnf3/Sybu/Pim3/Itsn1/Rab11fip3/Tnf/Gabbr1/Tcirg1/Rbp4/Tcf7l2/Gata3/Madd/Il1b/Ncoa6/Edn3/Myt1/Sirt4/Ica1/Pparg/Kcnq1	30
GO:0007034	vacuolar transport	15/1129	150/22893	0.00733078003043626	0.132765929449897	0.115070758439162	Gcc2/Arf1/Rilp/Grn/Cacng5/Atg14/Ap1g2/Cacng2/Lhcgr/Vps37b/Uevld/Hgsnat/Leprotl1/Pik3r4/Ptpn23	15
GO:0042310	vasoconstriction	12/1129	109/22893	0.00748650530689828	0.134131482267325	0.116254309061232	Per2/P2rx1/Slc6a4/Hrh2/F2r/Hmgcr/Adra1a/Htr2a/Htr7/Edn3/Tbxas1/Mmp2	12
GO:0070588	calcium ion transmembrane transport	25/1129	300/22893	0.00757217769712187	0.134388664468914	0.116477213771172	Cacna1s/Nos1ap/P2rx1/Stac2/Ryr2/F2r/Ero1a/Bmp4/Htr2a/Cacng2/Kcne1/Itpr3/Calm2/Lhcgr/Catsper2/Trpc3/Ptpn22/Ank2/Slc9a1/Selenon/Pkd2/Bhlha15/Itpr2/Nol3/Ubash3b	25
GO:0009755	hormone-mediated signaling pathway	16/1129	165/22893	0.00766286174155838	0.135034319785489	0.117036815524998	Ren1/Esr1/Lgr5/Per1/Gcgr/Isl1/Bmp4/Prlr/Rbfox2/Rarg/Lhcgr/Pias2/Rxra/Heyl/Pparg/Ppp5c	16
GO:0006024	glycosaminoglycan biosynthetic process	7/1129	47/22893	0.00779004437669445	0.135420447110537	0.11737147942809	Chst3/Ptger4/Ccnd3/Chsy3/Chst1/Il1b/Chst12	7
GO:0070839	metal ion export	7/1129	47/22893	0.00779004437669445	0.135420447110537	0.11737147942809	Slc11a1/Kcnk5/Atp12a/Dlg1/Kcne1/Calm2/Kcnq1	7
GO:0072599	establishment of protein localization to endoplasmic reticulum	7/1129	47/22893	0.00779004437669445	0.135420447110537	0.11737147942809	Sgta/Srp68/Ryr2/Get1/Tram1l1/Srprb/Ubl4a	7
GO:0002726	positive regulation of T cell cytokine production	5/1129	26/22893	0.00800143167387159	0.135955953156078	0.117835612711867	Il18r1/Cd55/Gata3/Traf2/Il1b	5
GO:0008298	intracellular mRNA localization	3/1129	9/22893	0.00803222360063896	0.135955953156078	0.117835612711867	Zfp36l1/Zfp385a/Ckap5	3
GO:0051660	establishment of centrosome localization	3/1129	9/22893	0.00803222360063896	0.135955953156078	0.117835612711867	Misp/Pafah1b1/Dlg1	3
GO:0072197	ureter morphogenesis	3/1129	9/22893	0.00803222360063896	0.135955953156078	0.117835612711867	Bmp4/Gata3/Mecom	3
GO:1900222	negative regulation of amyloid-beta clearance	3/1129	9/22893	0.00803222360063896	0.135955953156078	0.117835612711867	Ifng/Hmgcr/Tnf	3
GO:0010660	regulation of muscle cell apoptotic process	11/1129	97/22893	0.00823100173689968	0.136751189520348	0.118524859207214	Cxcr2/Ifng/Il12b/Hmgcr/Lifr/Trip10/Mdk/Sfrp2/Sirt4/Pparg/Nol3	11
GO:0045342	MHC class II biosynthetic process	4/1129	17/22893	0.00836101766192084	0.136839861581361	0.118601712970491	Slc11a1/Ifng/Ciita/Il33	4
GO:0007159	leukocyte cell-cell adhesion	30/1129	382/22893	0.0084252018324649	0.137192147307378	0.118907045715481	Zap70/Cd55/Tnfsf18/Ifng/Ikzf1/Peli1/Il12b/Pik3r6/Bmp4/Lgals3/Ctsg/Rac2/Dlg1/H2-DMa/H2-Eb2/Aif1/Tnf/Gpam/Gata3/Mdk/Rasgrp1/Il1a/Il1b/Il2/Ptpn22/Nr4a3/Rhoh/Dtx1/Spn/Efnb1	30
GO:0006775	fat-soluble vitamin metabolic process	6/1129	37/22893	0.00888811269550551	0.140882425547939	0.122105480116176	Ifng/Cbr1/Tnf/Snai1/Gc/Rbp1	6
GO:0046530	photoreceptor cell differentiation	10/1129	85/22893	0.00893711198242544	0.140882425547939	0.122105480116176	Cnga3/Tug1/Stat3/Ttc8/Rpgrip1/Cabp4/Pde6c/Notch1/Crb2/Prom1	10
GO:0050766	positive regulation of phagocytosis	10/1129	85/22893	0.00893711198242544	0.140882425547939	0.122105480116176	Slc11a1/Fcgr2b/Ifng/Myo18a/Itga2/Tnf/Il1b/Rap1gap/Pparg/Klrh1	10
GO:0014009	glial cell proliferation	8/1129	60/22893	0.00895847513201289	0.140882425547939	0.122105480116176	Ifng/Tnf/Il33/Notch1/Il1b/Cers2/Csf1/Ppp1cc	8
GO:0042886	amide transport	28/1129	353/22893	0.00939291368062778	0.144054959780786	0.124855175929406	Per2/Ifng/Gip/BC048507/Hmgcr/Isl1/Ppp3cb/Blk/Ptger4/Sybu/Pim3/Itsn1/Tnf/Gabbr1/Slc14a1/Tcirg1/Rbp4/Tcf7l2/Madd/Il1b/Ncoa6/Edn3/Myt1/Sirt4/Slc15a4/Ica1/Pparg/Kcnq1	28
GO:0009713	catechol-containing compound biosynthetic process	5/1129	27/22893	0.0094289704707262	0.144054959780786	0.124855175929406	Pnmt/Epas1/Gata3/Nr4a2/Aldh2	5
GO:0042423	catecholamine biosynthetic process	5/1129	27/22893	0.0094289704707262	0.144054959780786	0.124855175929406	Pnmt/Epas1/Gata3/Nr4a2/Aldh2	5
GO:0060004	reflex	5/1129	27/22893	0.0094289704707262	0.144054959780786	0.124855175929406	Pcdh15/Adra1a/Glrb/Npnt/Nr4a3	5
GO:0006694	steroid biosynthetic process	16/1129	169/22893	0.00955103856820768	0.145574123390312	0.126171863949184	Lbr/Ifng/Sec14l2/Gm12248/Akr1c21/Hmgcr/Fdft1/Amacr/H2-Ke6/Tnf/Cyp39a1/Lhcgr/Fgf1/Il1a/Snai1/Dhcr24	16
GO:0010921	regulation of phosphatase activity	10/1129	86/22893	0.00967909141055806	0.146829990454503	0.127260347840902	Hsp90b1/Ifng/Ppp1r9b/Ppp1r36/Itga2/Itga1/Rcan1/Tnf/Calm2/Npnt	10
GO:0016601	Rac protein signal transduction	7/1129	49/22893	0.00977492243256269	0.147241922918602	0.127617377549247	Nf1/Elmo1/Rac2/Tiam1/Aif1/Rhoh/Arhgap24	7
GO:0010664	negative regulation of striated muscle cell apoptotic process	6/1129	38/22893	0.0101244740351325	0.150742168967528	0.130651107431924	Hmgcr/Trip10/Mdk/Sfrp2/Sirt4/Nol3	6
GO:0042249	establishment of planar polarity of embryonic epithelium	4/1129	18/22893	0.0103368702652645	0.151796231840597	0.131564683789572	Pafah1b1/Dvl3/Sfrp2/Fzd1	4
GO:0060391	positive regulation of SMAD protein signal transduction	4/1129	18/22893	0.0103368702652645	0.151796231840597	0.131564683789572	Bmp4/Tgfbr1/Pparg/Sh2b1	4
GO:0097623	potassium ion export across plasma membrane	4/1129	18/22893	0.0103368702652645	0.151796231840597	0.131564683789572	Kcnk5/Dlg1/Kcne1/Kcnq1	4
GO:0050805	negative regulation of synaptic transmission	10/1129	87/22893	0.010467136255534	0.153359044181309	0.132919202995583	Stau2/Arf1/Slc6a4/Nf1/Htr2a/Gabbr1/Gnal/Sorcs3/Il1b/Eif4a3l1	10
GO:0045199	maintenance of epithelial cell apical/basal polarity	3/1129	10/22893	0.0110577998452734	0.153947551092638	0.133429273138683	Crb2/Lin7b/Pdzd11	3
GO:0071871	response to epinephrine	3/1129	10/22893	0.0110577998452734	0.153947551092638	0.133429273138683	Ryr2/Slc9a1/Kcnq1	3
GO:0071872	cellular response to epinephrine stimulus	3/1129	10/22893	0.0110577998452734	0.153947551092638	0.133429273138683	Ryr2/Slc9a1/Kcnq1	3
GO:0098970	postsynaptic neurotransmitter receptor diffusion trapping	3/1129	10/22893	0.0110577998452734	0.153947551092638	0.133429273138683	Shisa6/Cacng5/Cacng2	3
GO:0110095	cellular detoxification of aldehyde	3/1129	10/22893	0.0110577998452734	0.153947551092638	0.133429273138683	Rdh12/Adh5/Aldh2	3
GO:0007260	tyrosine phosphorylation of STAT protein	9/1129	75/22893	0.011301408229196	0.155903521816568	0.135124550199749	Il24/Tnfsf18/Ifng/Il12b/Snhg20/Socs3/Isl1/Ptger4/Il2	9
GO:0042982	amyloid precursor protein metabolic process	9/1129	75/22893	0.011301408229196	0.155903521816568	0.135124550199749	Ifng/Adam19/Itm2b/Dlg1/Tnf/Olfm1/Dhcr24/Pin1/Aph1c	9
GO:0071772	response to BMP	17/1129	187/22893	0.0113194876692067	0.155903521816568	0.135124550199749	Vstm2a/Dlx3/Smad5/Bmp4/Adamts12/Acvrl1/Lemd2/Tcf7l2/Gata3/Notch1/Crb2/Tnfaip6/Sfrp2/Heyl/Fzd1/Pparg/Gdf15	17
GO:0071773	cellular response to BMP stimulus	17/1129	187/22893	0.0113194876692067	0.155903521816568	0.135124550199749	Vstm2a/Dlx3/Smad5/Bmp4/Adamts12/Acvrl1/Lemd2/Tcf7l2/Gata3/Notch1/Crb2/Tnfaip6/Sfrp2/Heyl/Fzd1/Pparg/Gdf15	17
GO:0051606	detection of stimulus	23/1129	279/22893	0.0114214300038773	0.156636754338888	0.135760056784949	Olfr420/Pcdh15/Tmem107/Jup/Prcd/Ryr2/Itga2/Htr2a/Olfr101/Calm2/Fech/Cabp4/Rbp4/Pde6c/Plcb2/Kcnmb3/Pkd2/Klrh1/Tas2r122/Tas2r124/Tas2r110/Kcnq1/Olfr370	23
GO:0002931	response to ischemia	6/1129	39/22893	0.011478208681149	0.156747002626647	0.135855611074679	Per2/Rcan1/Csf1/Cib1/Nol3/Mlycd	6
GO:0033238	regulation of cellular amine metabolic process	6/1129	39/22893	0.011478208681149	0.156747002626647	0.135855611074679	Slc7a7/Epas1/Nr4a2/Sirt4/Aldh2/Hprt	6
GO:0061448	connective tissue development	24/1129	295/22893	0.0115461415264184	0.157295732298271	0.136331205526912	Arid5b/Ifng/Kat2a/Axin2/Smad5/Bmp4/Stc1/Slc39a14/Adamts12/Trps1/Rarg/Zfp516/Notch1/Slc39a13/Mdk/Snai1/Sfrp2/Lmna/Csf1/Tgfbr1/Pparg/C3ar1/Fgf4/Maf	24
GO:0045667	regulation of osteoblast differentiation	15/1129	158/22893	0.0115673012091235	0.157295732298271	0.136331205526912	Hdac4/Axin2/Smad5/Bmp4/Ptger4/Tnf/Pias2/Tcirg1/Notch1/Tnfaip6/Sfrp2/Lmna/Npnt/Hoxa2/Pparg	15
GO:0006979	response to oxidative stress	31/1129	408/22893	0.0117101115585915	0.158901766972279	0.137723186351988	Glrx2/Rnf146/Stox1/Pdk2/Tpo/Pnpla8/Fos/Fbln5/Hk3/Dapk1/Fancc/Ero1a/Bmp4/Slc11a2/Rcan1/Aif1/Epas1/Impact/Msrb2/Nr4a2/Cst3/Car3/Nr4a3/Psip1/Adprs/Selenon/Fzd1/Aldh2/Diablo/Mmp2/Nol3	31
GO:0010657	muscle cell apoptotic process	11/1129	102/22893	0.011820625297706	0.159727440997573	0.138438813747569	Cxcr2/Ifng/Il12b/Hmgcr/Lifr/Trip10/Mdk/Sfrp2/Sirt4/Pparg/Nol3	11
GO:0001942	hair follicle development	12/1129	116/22893	0.0120365035772273	0.161963997926205	0.1403772802136	Lamc1/Lgr5/Nf1/Dlx3/Edaradd/Tnfrsf19/Fzd3/Trps1/Tnf/Notch1/Alx4/Snai1	12
GO:0032309	icosanoid secretion	7/1129	51/22893	0.0121052753929264	0.162210690265214	0.140591093159952	Pnpla8/Hrh2/Lhcgr/Ptges/Il1a/Il1b/P2ry2	7
GO:0008360	regulation of cell shape	15/1129	159/22893	0.0122094550049007	0.162590506400666	0.140920287034879	Itga7/Gas7/Rnd2/Rac2/Cdc42ep1/Dlg1/Mark2/Fmnl2/Sema4a/Palmd/Sema3e/Rhoh/Pxn/Arap1/Aldoa	15
GO:0043087	regulation of GTPase activity	27/1129	345/22893	0.0124997685431398	0.164608027617908	0.142668911080197	Rgs16/Tbc1d30/Arhgap9/Smcr8/Pafah1b1/Nf1/Ttc8/Eif5/Tbc1d7/F2r/Lrch1/Tbc1d4/Sgsm3/Dvl3/Ephb3/Tiam1/Snx9/Tbc1d5/Prkg1/Usp6nl/Rasgrp1/Rap1gap/Tbc1d14/Arhgap24/Evi5/Arap1/Pin1	27
GO:0055069	zinc ion homeostasis	5/1129	29/22893	0.0127900183124833	0.166039921175413	0.143909960484582	Slc30a10/Tmc8/Slc39a14/Slc39a13/Slc30a4	5
GO:0005977	glycogen metabolic process	9/1129	77/22893	0.0133105377839962	0.170205524903903	0.14752036853415	Rb1cc1/Per2/Grb10/Gcgr/Rubcnl/Sorbs1/Tcf7l2/Agl/Ppp1cc	9
GO:0006029	proteoglycan metabolic process	9/1129	77/22893	0.0133105377839962	0.170205524903903	0.14752036853415	Chst3/Cant1/Adamts12/Chsy3/Ndst1/Tcf7l2/Chst12/Chst8/B3gat1	9
GO:0006073	cellular glucan metabolic process	9/1129	77/22893	0.0133105377839962	0.170205524903903	0.14752036853415	Rb1cc1/Per2/Grb10/Gcgr/Rubcnl/Sorbs1/Tcf7l2/Agl/Ppp1cc	9
GO:2001021	negative regulation of response to DNA damage stimulus	9/1129	77/22893	0.0133105377839962	0.170205524903903	0.14752036853415	Ccar2/Zfp385a/Nudt16l1/Ercc4/Shld1/Snai1/Bid/Klhl15/Fancb	9
GO:0007601	visual perception	15/1129	161/22893	0.0135770064825866	0.172925357813856	0.149877699493025	Cnga3/Cryba2/Pdc/Rd3/Pcdh15/Prcd/Rdh12/Ndufs4/Rpgrip1/Epas1/Cabp4/Rbp4/Pde6c/Glrb/Crybb1	15
GO:0090407	organophosphate biosynthetic process	35/1129	480/22893	0.0139891539262978	0.177681230175898	0.153999704603881	Atic/Etnk2/Nme7/Rd3/Ipmk/Pip5k1c/Pdk2/Socs7/Stat3/Dcakd/Socs3/Ak7/Ckmt2/Atg14/Htr2a/Pnpla3/Pigz/Umps/Agpat4/Lhcgr/Impa2/Ak3/Gpam/Impa1/Gucy1b1/Pik3cd/Pi4k2b/Aldoa/Ptdss2/Mlycd/Aprt/Pigyl/Pik3r4/Hprt/Tafazzin	35
GO:0002706	regulation of lymphocyte mediated immunity	19/1129	222/22893	0.0141161549471212	0.177681230175898	0.153999704603881	Il18r1/Cd55/Mr1/Fcgr2b/Ifng/Il12b/Pik3r6/6030468B19Rik/Ppp3cb/Tnf/Gata3/Traf2/Rasgrp1/Il1b/Shld1/Il2/Slc15a4/Pvr/Spn	19
GO:0048738	cardiac muscle tissue development	22/1129	269/22893	0.0143074019874806	0.177834743788037	0.154132757773869	Speg/Tnni1/Kat2a/Asb2/Ryr2/Isl1/Bmp4/Sgcg/Adra1a/Heg1/Sik1/Trip10/Fgf1/Alpk2/Rbp4/Notch1/Rxra/Lmna/Tgfbr1/Slc9a1/Pin1/Tafazzin	22
GO:0044042	glucan metabolic process	9/1129	78/22893	0.0144089905606632	0.177834743788037	0.154132757773869	Rb1cc1/Per2/Grb10/Gcgr/Rubcnl/Sorbs1/Tcf7l2/Agl/Ppp1cc	9
GO:0022404	molting cycle process	12/1129	119/22893	0.0145359966153721	0.177834743788037	0.154132757773869	Lamc1/Lgr5/Nf1/Dlx3/Edaradd/Tnfrsf19/Fzd3/Trps1/Tnf/Notch1/Alx4/Snai1	12
GO:0022405	hair cycle process	12/1129	119/22893	0.0145359966153721	0.177834743788037	0.154132757773869	Lamc1/Lgr5/Nf1/Dlx3/Edaradd/Tnfrsf19/Fzd3/Trps1/Tnf/Notch1/Alx4/Snai1	12
GO:0006953	acute-phase response	6/1129	41/22893	0.0145592399562555	0.177834743788037	0.154132757773869	Stat3/Tnf/Ptges/Il1a/Il1b/Saa3	6
GO:0045022	early endosome to late endosome transport	6/1129	41/22893	0.0145592399562555	0.177834743788037	0.154132757773869	Rilp/Ighm/Atg14/Emp2/Pik3r4/Ptpn23	6
GO:0060964	regulation of miRNA-mediated gene silencing	6/1129	41/22893	0.0145592399562555	0.177834743788037	0.154132757773869	Esr1/Stat3/Nr2f1/Bmp4/Tnf/Pparg	6
GO:0001547	antral ovarian follicle growth	3/1129	11/22893	0.0146536713631312	0.177834743788037	0.154132757773869	Esr1/Ptger4/Tnfaip6	3
GO:0005513	detection of calcium ion	3/1129	11/22893	0.0146536713631312	0.177834743788037	0.154132757773869	Ryr2/Calm2/Kcnmb3	3
GO:0031620	regulation of fever generation	3/1129	11/22893	0.0146536713631312	0.177834743788037	0.154132757773869	Tnf/Ptges/Il1b	3
GO:0071481	cellular response to X-ray	3/1129	11/22893	0.0146536713631312	0.177834743788037	0.154132757773869	Gata3/Sfrp2/Ccnd2	3
GO:0003300	cardiac muscle hypertrophy	11/1129	106/22893	0.0154649792361844	0.182850636851357	0.158480127776379	Ryr2/Adra1a/Pde9a/Trip10/Notch1/Trpc3/Lmna/Nr4a3/Slc9a1/Pparg/Pin1	11
GO:0098900	regulation of action potential	8/1129	66/22893	0.0155478754672907	0.183157390120172	0.158745996673938	Ifng/Jup/Ryr2/Adra1a/Dlg1/Kcnc4/Ank2/Slc9a1	8
GO:0000910	cytokinesis	16/1129	179/22893	0.0159016414243821	0.186641163579609	0.161765449449727	Kif14/Shcbp1l/Arf1/Cenpv/Cntrob/Myo19/Septin3/Snx9/Rab11fip3/Fsd1/Calm2/Cenpa/Tas2r124/Mrgpra4/Pin1/Pik3r4	16
GO:0001562	response to protozoan	6/1129	42/22893	0.0162968089445967	0.188059093812828	0.16299439657514	Slc11a1/Ifng/Il12b/Gbp8/Spn/Irf8	6
GO:0007099	centriole replication	6/1129	42/22893	0.0162968089445967	0.188059093812828	0.16299439657514	Cntrob/Kat2a/Ccdc57/Rttn/Stil/Wdr62	6
GO:0033363	secretory granule organization	6/1129	42/22893	0.0162968089445967	0.188059093812828	0.16299439657514	Srgn/Zpbp/Pafah1b1/Zfp385a/Kcne1/Rfx2	6
GO:0110110	positive regulation of animal organ morphogenesis	6/1129	42/22893	0.0162968089445967	0.188059093812828	0.16299439657514	Cd34/Stox1/Bmp4/Fgf1/Gata3/Csf1	6
GO:0048660	regulation of smooth muscle cell proliferation	16/1129	180/22893	0.0166829023247882	0.19059401021854	0.165191456879646	Hdac4/Esr1/Ifng/Il12b/Ern1/Hmgcr/Itga2/Bmp4/Aif1/Tnf/Prkg1/Tcf7l2/Nr4a3/Pparg/C3ar1/Mmp2	16
GO:0002834	regulation of response to tumor cell	5/1129	31/22893	0.0168786397674738	0.190796855860091	0.165367267058628	Mr1/Il12b/Dapk1/Calm2/Pvr	5
GO:0035066	positive regulation of histone acetylation	5/1129	31/22893	0.0168786397674738	0.190796855860091	0.165367267058628	Kat2a/Isl1/Piwil2/Rps6ka4/Gata3	5
GO:0060037	pharyngeal system development	5/1129	31/22893	0.0168786397674738	0.190796855860091	0.165367267058628	Isl1/Bmp4/Gata3/Tgfbr1/Hoxa2	5
GO:0034599	cellular response to oxidative stress	22/1129	274/22893	0.0173395484076881	0.195663114663596	0.169584946199661	Rnf146/Pdk2/Pnpla8/Fos/Fbln5/Hk3/Dapk1/Fancc/Bmp4/Slc11a2/Aif1/Epas1/Impact/Nr4a2/Nr4a3/Adprs/Selenon/Fzd1/Aldh2/Diablo/Mmp2/Nol3	22
GO:0070374	positive regulation of ERK1 and ERK2 cascade	19/1129	227/22893	0.017471916222697	0.196639127078338	0.170430874739277	Slc30a10/Akap12/Esr1/Dnajc27/F2r/Hmgcr/Bmp4/Adra1a/Htr2a/C1qtnf3/Fgf1/Notch1/Rasgrp1/Il1a/Il1b/Ptpn22/Npnt/Cib1/Fgf4	19
GO:0042531	positive regulation of tyrosine phosphorylation of STAT protein	7/1129	55/22893	0.0179229486077562	0.196639127078338	0.170430874739277	Il24/Tnfsf18/Ifng/Il12b/Isl1/Ptger4/Il2	7
GO:0048713	regulation of oligodendrocyte differentiation	7/1129	55/22893	0.0179229486077562	0.196639127078338	0.170430874739277	Nf1/Bmp4/Il33/Tcf7l2/Notch1/Mdk/Pparg	7
GO:0055010	ventricular cardiac muscle tissue morphogenesis	7/1129	55/22893	0.0179229486077562	0.196639127078338	0.170430874739277	Tnni1/Ryr2/Isl1/Heg1/Notch1/Rxra/Tgfbr1	7
GO:1903798	regulation of production of miRNAs involved in gene silencing by miRNA	4/1129	21/22893	0.0179840942903757	0.196639127078338	0.170430874739277	Esr1/Nr2f1/Bmp4/Tnf	4
GO:1900542	regulation of purine nucleotide metabolic process	9/1129	81/22893	0.0181054894557927	0.196639127078338	0.170430874739277	Hdac4/Rd3/Ifng/Pdk2/Stat3/Htr2a/Lacc1/Cbfa2t3/Tafazzin	9
GO:0045047	protein targeting to ER	6/1129	43/22893	0.0181722532235797	0.196639127078338	0.170430874739277	Sgta/Srp68/Get1/Tram1l1/Srprb/Ubl4a	6
GO:0045601	regulation of endothelial cell differentiation	6/1129	43/22893	0.0181722532235797	0.196639127078338	0.170430874739277	Bmp4/Acvrl1/Tnf/Notch1/Il1b/Tgfbr1	6
GO:0007585	respiratory gaseous exchange by respiratory system	8/1129	68/22893	0.0183710867394728	0.196639127078338	0.170430874739277	Gls/Ndufs4/Ttll1/Ndst1/Pbx3/Nr4a2/Adh5/Selenon	8
GO:0019226	transmission of nerve impulse	10/1129	95/22893	0.0186375552461586	0.196639127078338	0.170430874739277	Nfasc/Ifng/P2rx1/Pafah1b1/Cacng5/Itga2/Cacng2/Kcnmb3/Kcnc4/Jam3	10
GO:0007088	regulation of mitotic nuclear division	11/1129	109/22893	0.0187082807585721	0.196639127078338	0.170430874739277	Esr1/Bmp4/Rgcc/Bora/Cul9/Il1a/Il1b/Edn3/Anapc5/Lcmt1/Sh2b1	11
GO:0030388	fructose 1,6-bisphosphate metabolic process	3/1129	12/22893	0.0188323542102389	0.196639127078338	0.170430874739277	Ifng/Fbp2/Aldoa	3
GO:0033212	iron import into cell	3/1129	12/22893	0.0188323542102389	0.196639127078338	0.170430874739277	Ifng/Slc39a14/Slc11a2	3
GO:0042362	fat-soluble vitamin biosynthetic process	3/1129	12/22893	0.0188323542102389	0.196639127078338	0.170430874739277	Ifng/Tnf/Snai1	3
GO:0045348	positive regulation of MHC class II biosynthetic process	3/1129	12/22893	0.0188323542102389	0.196639127078338	0.170430874739277	Ifng/Ciita/Il33	3
GO:0048312	intracellular distribution of mitochondria	3/1129	12/22893	0.0188323542102389	0.196639127078338	0.170430874739277	Kat2a/Synj2/Bhlha15	3
GO:0097400	interleukin-17-mediated signaling pathway	3/1129	12/22893	0.0188323542102389	0.196639127078338	0.170430874739277	Traf3ip2/Traf2/Notch1	3
GO:0098911	regulation of ventricular cardiac muscle cell action potential	3/1129	12/22893	0.0188323542102389	0.196639127078338	0.170430874739277	Jup/Ryr2/Dlg1	3
GO:2000622	regulation of nuclear-transcribed mRNA catabolic process, nonsense-mediated decay	3/1129	12/22893	0.0188323542102389	0.196639127078338	0.170430874739277	Rbm8a/Eif4a3l1/Dhx34	3
GO:0042060	wound healing	28/1129	374/22893	0.0190443011960655	0.198529895126569	0.17206963940009	Dst/Slc11a1/F5/Cd34/Pip5k1c/P2rx1/Nf1/Evpl/F2r/Hmgcr/Ctsg/Blk/Ptger4/Acvrl1/Dcbld2/BC004004/Tnf/Enpp4/Fgf1/Kank1/Prkg1/Il1a/Txk/Arhgap24/Pparg/Klrh1/Hps5/Ubash3b	28
GO:0071425	hematopoietic stem cell proliferation	5/1129	32/22893	0.0192137699891399	0.199327368661529	0.172760824893862	Cd34/Kitl/Ctc1/Mecom/Sfrp2	5

## Sheet: C_SLIT_GO_MF
ID	Description	GeneRatio	BgRatio	p-value	p.adjust	qvalue	geneID	Count
GO:0034987	immunoglobulin receptor binding	13/1121	75/22373	8.18671986023607e-05	0.065290223217908	0.0622548005595316	Ighm/Ighv2-7/Ighv7-2/Ighv9-3/Ighv7-3/Ighv14-4/Ighv1-42/Ighv1-43/Ighv1-56/Ighv1-76/Ighv1-78/Ighv1-82/Lgals3	13
GO:0051959	dynein light intermediate chain binding	8/1121	31/22373	0.000108817038696513	0.065290223217908	0.0622548005595316	Dnah7b/Dnah7c/Dnah2/Rilp/Dnah17/BC048507/Rab11fip3/Dync2h1	8
GO:0046915	transition metal ion transmembrane transporter activity	8/1121	37/22373	0.00040766535455891	0.163066141823564	0.155484996633521	Slc11a1/Slc30a10/Slc39a14/Slc11a2/Slc30a6/Slc25a28/Slc39a13/Slc30a4	8

## Sheet: C_SLIT_GO_CC
ID	Description	GeneRatio	BgRatio	p-value	p-adjust	qvalue	geneID	Count
GO:0030017	sarcomere	26/1149	199/22859	8.06392458393763e-06	0.00334847438547113	0.00313147694051221	Dst/Hdac4/Ppp1r12b/Tnni1/Igfn1/Cacna1s/Nos1ap/Arf1/Jup/Asb2/Ryr2/Rpl15/Ppp3cb/Adra1a/Kcne1/Calm2/Pdlim1/Myl9/Synpo2/Ank2/Tpm2/Pgm1/Timp4/Aldoa/Tnni2/Mmp2	26
GO:0043292	contractile fiber	29/1149	237/22859	9.11149492645206e-06	0.00334847438547113	0.00313147694051221	Dst/Hdac4/Ppp1r12b/Tnni1/Igfn1/Cacna1s/Nos1ap/Arf1/Jup/Asb2/Ryr2/Rpl15/Ppp3cb/Adra1a/Kcne1/Calm2/Pdlim1/Cst3/Myh7b/Myl9/Synpo2/Ank2/Npnt/Tpm2/Pgm1/Timp4/Aldoa/Tnni2/Mmp2	29
GO:0042571	immunoglobulin complex, circulating	12/1149	71/22859	0.000201294002296053	0.0369877729218997	0.0345907851314006	Ighm/Ighv2-7/Ighv7-2/Ighv9-3/Ighv7-3/Ighv14-4/Ighv1-42/Ighv1-43/Ighv1-56/Ighv1-76/Ighv1-78/Ighv1-82	12
GO:0005770	late endosome	25/1149	244/22859	0.000605604843153872	0.0635885085311566	0.0594676635457863	Slc11a1/Atg9a/Mr1/Cd63/Arf1/Rilp/Grn/Kidins220/F2r/Slc38a9/Slc39a14/Laptm4b/Slc11a2/Litaf/Abca3/H2-DMa/H2-Eb2/Osbpl1a/Tcirg1/Slc30a4/Sppl2a/Lamp5/Cst3/Kcnq1/Pik3r4	25
GO:0019814	immunoglobulin complex	12/1149	82/22859	0.000784746636360692	0.0692536255661146	0.0647656534116332	Ighm/Ighv2-7/Ighv7-2/Ighv9-3/Ighv7-3/Ighv14-4/Ighv1-42/Ighv1-43/Ighv1-56/Ighv1-76/Ighv1-78/Ighv1-82	12
GO:0098562	cytoplasmic side of membrane	21/1149	195/22859	0.000848003578360587	0.0692536255661146	0.0647656534116332	Dst/Zap70/Ppp1r9b/Stac2/Jup/Aspscr1/Ryr2/Blk/Litaf/Dlg1/Tiam1/Snx9/Gnal/Traf2/Sppl2a/Ptpn22/Pkd2/Diablo/Styk1/Gramd1a/Syap1	21
GO:0005884	actin filament	16/1149	133/22859	0.00105950070178122	0.0778733015809197	0.0728267324487513	Myo1b/Specc1l/Misp/Cobl/Gas7/Carmil1/Actbl2/Gjb6/Rac2/Aif1/Mark2/Pdlim1/Aif1l/Wipf1/Tpm2/Jam3	16
GO:0097025	MPP7-DLG1-LIN7 complex	3/1149	5/22859	0.0011734402446407	0.0784071436191739	0.0733259789234809	Dlg1/Mpp7/Lin7b	3
GO:0005637	nuclear inner membrane	8/1149	45/22859	0.00162957445238113	0.0921336325000098	0.0861629244862247	Lbr/P2rx1/Ern1/Lemd2/Tmx4/Dpy19l3/Dpy19l2/Emd	8
GO:0005774	vacuolar membrane	23/1149	237/22859	0.00201325283316611	0.105695773741221	0.0988461729366519	Rb1cc1/Arl8a/Cd63/Grn/Slc38a9/Slc39a14/Rubcnl/Laptm4b/Slc11a2/Litaf/H2-DMa/H2-Eb2/Atp6v1g2/Tfeb/Tcirg1/Sppl2a/Lamp5/Slc15a4/Itfg2/Clcn4/Tmem9b/Hgsnat/Atp6v1b2	23
GO:0005802	trans-Golgi network	23/1149	245/22859	0.00307052483737133	0.131199305841329	0.122696951971913	Myo1b/Atg9a/Rab32/Gcc2/Chst3/Lgr5/Arf1/Myo18a/Grn/Tepsin/Tgfbi/Ap1g2/Slc11a2/Coro7/Snx9/Atp9b/Ms4a6c/Chst1/Nbea/Pi4k2b/Tgoln1/Arap1/Yipf6	23
GO:0098802	plasma membrane signaling receptor complex	19/1149	189/22859	0.00321304422468561	0.131199305841329	0.122696951971913	Zap70/Il18r1/Itga7/Shisa6/Cacng5/Ighm/Itga2/Itga1/Cacng2/Csf2rb2/Acvrl1/Gabbr1/Traf2/Olfm1/Sdcbp/Gabbr2/Tgfbr1/Diablo/Cd3d	19
GO:0005942	phosphatidylinositol 3-kinase complex	6/1149	31/22859	0.00397269800438249	0.153680685959007	0.143721429189017	Pik3r6/Socs7/Socs3/Atg14/Pik3cd/Pik3r4	6
GO:0005652	nuclear lamina	4/1149	14/22859	0.00423749534835853	0.155727954052176	0.145636024340954	Lbr/Hlcs/Lmna/Emd	4
GO:0044232	organelle membrane contact site	7/1149	42/22859	0.00458762091005453	0.160566731851909	0.150161225777725	Rab32/Atg14/Gramd1c/Osbpl1a/Clcc1/Gramd1a/Pik3r4	7
GO:0005921	gap junction	6/1149	33/22859	0.00548710116269953	0.166125933140988	0.155360163753763	Specc1l/Gjd3/Gjb6/Sgsm3/Gja4/Gjb1	6
GO:0033010	paranodal junction	3/1149	8/22859	0.00586280445912014	0.166125933140988	0.155360163753763	Nfasc/Ank2/Jam3	3
GO:0031594	neuromuscular junction	11/1149	91/22859	0.00587656362131385	0.166125933140988	0.155360163753763	Hdac4/Syt2/Lamc1/Itga7/F2r/Tuba1a/Dlg1/Slc5a7/Kcnc4/Ache/Unc13c	11
